# Supplementary material for: Transcriptional survey of abiotic stress response in maize (Zea mays) in the level of gene co-expression network and differential gene correlation analysis
Source: AoB Plants. 2023 Dec 22;16(1):plad087. doi: 10.1093/aobpla/plad087 (PMC10753923; doi:10.1093/aobpla/plad087)
Supplement: plad087_suppl_Supplementary_Files_S1-S6 [file plad087_suppl_supplementary_files_s1-s6.xlsx]

## Sheet: S1
ID	Ensembel Gene ID	Gene Name	GSM3475005	GSM3475006	GSM3475007	GSM3475008	GSM3475009	GSM3475010	GSM3475011	GSM3475012	GSM3475013	GSM3475014	GSM3475015	GSM3475016	GSM1056294	GSM1056295	GSM1056296	GSM1056297	GSM1056298	GSM1056299	GSM1056300	GSM1056301	GSM1056302	GSM1056303	GSM1056304	GSM1056305	GSM1056306	GSM1056307	GSM1056308	GSM1056309	GSM558475	GSM558476	GSM558477	GSM558478	GSM558479	GSM558480	GSM558481	GSM558482	GSM558483	GSM558484	GSM558485	GSM558486	GSM526793	GSM526794	GSM526795	GSM526796	GSM526797	GSM526798	GSM526799
Zm.10003.1.A1_at	Zm00001eb127710		6.29667	6.04192	6.25999	7.13237	6.61199	6.52907	7.5613	7.68946	7.75102	7.07743	7.05222	7.19114	6.40484	6.45551	6.70823	6.70578	6.99528	6.84096	7.93472	7.79099	6.79142	6.77403	6.99478	6.95443	5.90594	6.20558	7.61766	7.56837	6.55572	6.59542	6.60926	7.27615	6.2887	6.15338	7.18756	7.40392	7.13375	7.20176	7.26036	7.35158	6.78009	7.73571	6.34684	7.73985	6.33198	8.05515	6.49417
Zm.10013.1.A1_at	Zm00001eb054730	chemocyanin(LOC100284336)	6.5608	6.4421	6.32108	5.40397	6.60969	4.98911	7.00519	7.38376	7.30058	6.34607	6.38755	6.41012	6.84862	6.87128	5.46288	5.33166	8.45302	8.4095	6.56225	6.50028	5.55263	5.6455	5.88705	5.90934	7.40677	7.42855	5.3494	5.13973	7.44464	6.91899	6.42687	7.3842	6.66313	6.71807	6.02221	6.03137	5.78278	5.57181	5.77165	6.01231	5.64647	5.73975	6.01093	5.29955	5.49178	6.96596	7.42103
Zm.10031.1.A1_at	Zm00001eb207530	beta-1,3-galactosyltransferase sqv-2(LOC100282742)	9.25271	9.16211	9.37944	8.84735	9.07348	9.16334	8.69575	8.93131	8.94476	8.93577	8.89316	8.67133	9.19943	9.21723	9.11584	9.22712	8.7438	8.72178	8.9121	8.90438	9.52842	9.52442	9.29396	9.18115	8.80467	8.76037	8.71073	8.77227	9.00701	8.98106	9.08708	8.51936	8.96119	9.23781	9.04789	9.0188	8.71356	8.97423	9.51119	8.91645	9.01909	9.04661	8.9071	9.11338	8.91586	8.60395	8.70228
Zm.10032.1.S1_at	Zm00001eb314890	uncharacterized LOC100283948(LOC100283948)	3.9889	4.10673	4.09002	4.96675	4.9043	5.26991	5.58592	6.28008	6.28879	4.52347	4.4736	4.72168	5.60688	5.97955	3.98873	4.33845	5.53915	5.40638	6.16641	6.08454	4.35462	4.43248	5.31419	5.38746	4.81503	4.95528	3.12176	3.19974	4.96327	4.94249	4.95001	4.56507	4.31473	4.65733	4.91001	4.72334	5.09367	5.40199	5.07191	4.88577	4.28354	4.14184	4.2376	4.63226	4.12602	4.54795	4.19742
Zm.10034.1.S1_at	Zm00001eb193730	uncharacterized LOC100280762(LOC100280762)	8.81535	8.83192	8.83677	8.97256	9.07209	8.99476	7.76669	7.9698	8.00741	7.38627	7.74269	7.34107	7.88849	8.22356	7.70218	8.02321	8.01146	7.83687	8.05602	8.01615	9.52619	9.25733	8.01487	7.9526	8.37181	8.34906	8.66898	8.4918	8.86663	8.60507	9.03016	7.9794	9.15366	8.33225	7.99187	7.99667	7.76464	7.85197	8.2076	7.81754	9.1016	8.77909	8.04603	8.55386	8.86096	8.4328	7.95269
Zm.1004.1.S1_at	Zm00001eb011430	protein FAF-like, chloroplastic(LOC103634046)	8.73435	8.23566	8.67243	8.14134	7.96578	8.08289	7.31541	7.3485	7.53544	7.51689	7.15771	7.16268	8.65651	8.63234	8.2866	8.29973	6.91431	7.00178	7.89719	7.9434	9.016	8.89168	7.54293	7.4613	6.68754	6.83157	7.38799	7.41579	8.09762	7.85695	7.86545	6.9222	7.35658	7.58328	7.5701	7.84106	8.02722	8.10605	8.90896	7.78803	8.37289	7.92893	7.52491	7.69917	8.14934	7.79036	7.42381
Zm.10046.1.A1_at	Zm00001eb187690	protein PHOTOPERIOD-INDEPENDENT EARLY FLOWERING 1(LOC103653935)	6.97926	7.08034	7.10868	6.36885	6.34339	6.43636	6.47354	6.79424	6.61099	6.74075	6.75926	6.81527	7.08019	7.2649	6.50759	6.43703	6.70842	6.62766	6.66254	6.72079	6.70071	6.95809	6.54444	6.56876	6.64167	6.74528	6.70361	6.75704	6.86498	6.66261	7.15864	6.46025	6.80299	6.59053	6.74757	6.7235	6.43554	6.70455	6.66838	6.60368	6.63955	6.47099	6.89694	6.4208	6.82392	6.65699	6.48122
Zm.10075.1.A1_at	Zm00001eb299230	transducin family protein / WD-40 repeat family protein(LOC100382771)	8.91213	8.7194	8.68323	7.56702	7.89242	8.01062	7.90068	7.62308	8.16878	8.3806	8.35836	8.30617	7.61358	7.66977	8.22101	8.04473	8.56743	8.41329	8.49593	8.40998	8.41591	8.57341	8.40361	8.36758	8.27225	8.3388	7.91883	7.89481	8.17424	7.97144	8.34336	7.94334	8.42737	8.1281	8.24172	8.26679	8.379	8.39521	8.35396	8.16999	8.36574	7.88726	8.37529	7.89793	8.64273	8.22593	8.26163
Zm.10079.1.A1_a_at	Zm00001eb153020	uncharacterized LOC100193809(LOC100193809)	6.20391	6.39424	6.16361	6.73039	6.46056	6.50822	6.86775	6.86423	6.67476	8.38255	8.25894	8.28263	5.22757	5.15304	8.1412	8.14107	7.48015	7.56316	7.28397	7.3287	6.15638	6.23786	7.72992	7.64956	6.65494	6.51775	6.94522	7.13621	7.95137	6.89568	7.93003	6.36713	8.2287	7.38564	6.78678	6.34327	6.27333	6.13685	7.75809	5.63478	7.73565	7.33444	7.07964	7.45691	6.82187	6.42754	7.384
Zm.101.2.S1_a_at	Zm00001eb373700	ferredoxin-thioredoxin 1(LOC542532)	9.04589	9.07257	9.13423	7.31583	7.63624	7.42503	7.26083	7.33914	7.28316	9.30807	9.07345	9.00212	7.88499	7.70028	7.78733	7.54712	8.06264	8.02202	8.17745	8.04394	7.92823	7.9539	7.31978	7.30798	8.37786	8.12565	10.1873	10.2746	8.77726	7.48988	8.92007	7.04375	8.96703	7.65122	8.22791	8.35076	8.15295	8.4114	9.24672	8.09974	8.72671	8.96344	8.88576	8.80957	9.20028	9.72021	8.4441
Zm.1011.1.S1_at	Zm00001eb269400	peroxisomal membrane protein PEX11-1(LOC100192700)	8.51452	7.9959	8.26136	7.76434	8.18641	7.76102	8.19764	7.90455	7.83612	9.83518	9.38798	9.40366	8.59486	8.86853	8.74405	8.67156	9.64541	9.61139	8.97039	8.98382	7.52083	7.56644	7.83777	8.08777	8.54879	8.54087	7.24995	7.20329	8.33578	9.03356	8.16779	9.06835	8.16941	9.0905	8.11283	8.20217	8.13802	8.29458	7.84677	8.55682	7.94005	8.21432	7.85752	8.15624	8.26253	8.57753	9.00475
Zm.10120.1.A1_at	Zm00001eb420440	uncharacterized LOC100281107(LOC100281107)	6.7167	6.52366	6.32539	5.16822	5.09316	5.13708	4.39433	4.5728	4.61978	6.25033	6.32886	6.4655	9.45688	9.44755	4.36093	4.35786	4.73732	4.76706	4.71298	4.5354	7.18229	7.15907	4.67211	4.56196	4.94942	4.82378	4.3717	4.40979	6.79368	5.80623	5.81349	4.48987	5.70385	4.93233	5.87492	5.98063	4.49781	4.83687	6.70936	5.55036	6.03896	7.01829	6.61334	6.91262	6.57477	6.3496	6.99181
Zm.10135.1.A1_at	Zm00001eb215460	uncharacterized LOC103625909(LOC103625909)	6.14932	5.93665	5.84091	5.63365	5.16328	5.50384	4.68545	5.57277	4.75022	4.47251	4.75022	4.67457	6.40992	6.36666	4.40609	4.41294	5.7995	5.73139	4.8348	4.79482	5.80868	5.91892	4.83254	4.70424	5.18552	5.1317	4.88982	4.85222	4.90121	5.1777	5.06247	5.37554	5.60256	4.6405	5.35486	5.33774	5.50451	5.19457	5.78689	5.11987	4.90038	5.4415	5.17953	4.60336	4.74842	5.03287	4.96525
Zm.10151.1.A1_at	Zm00001eb351790		5.24906	5.08679	5.25418	7.21608	7.04388	7.08789	6.17418	6.65982	6.6413	5.70463	5.65746	5.45597	4.68827	4.50374	4.703	5.04323	7.66525	7.83161	5.17378	5.16627	4.7108	3.79822	6.48156	6.46132	8.60967	8.78304	6.13736	6.5408	6.06715	6.33876	5.89647	6.20911	6.45741	6.5935	5.82701	5.53097	5.54126	5.41254	5.97079	6.49876	4.61523	4.12206	4.12115	4.55279	4.2373	4.26909	6.45227
Zm.10152.1.A1_at	Zm00001eb194450	F-box/kelch-repeat protein SKIP11(LOC100382458)	7.85603	7.88967	7.77589	7.8109	7.76385	7.82537	9.055	9.28573	9.20808	9.42287	9.38796	9.32366	7.8709	7.89993	9.02391	8.94494	8.53962	8.5537	8.87984	8.84249	8.10422	8.14215	9.83379	9.82934	8.91972	8.81624	7.18547	7.30264	8.64239	9.28496	8.31648	8.40741	8.51738	9.03272	8.45119	8.47172	8.20294	8.37887	8.27329	8.43611	7.72842	7.92611	7.88602	8.6153	8.23632	8.67484	7.91038
Zm.10167.1.A1_at	Zm00001eb141210	U-box domain-containing protein 44(LOC100191487)	9.651	9.86158	9.50637	9.86315	10.0703	9.98187	11.2125	10.8637	11.0175	11.6192	11.4881	11.6676	9.35376	9.26618	10.3004	10.3099	11.0486	11.0197	10.9471	10.904	9.13702	9.16736	12.0496	12.0525	11.3679	11.3844	10.1539	10.2611	11.5203	9.97222	11.1582	8.95622	11.3426	9.47082	10.4786	10.5873	10.0249	10.2405	11.3149	10.9209	8.85282	9.54139	9.0391	9.74016	8.70038	9.58673	9.97683
Zm.10185.1.A1_at	Zm00001eb288700	uncharacterized LOC100276084(LOC100276084)	9.22661	9.12291	9.34819	9.18999	9.40167	8.47475	8.69595	8.54695	7.9542	9.4142	9.16074	9.0356	7.52816	7.41529	9.33886	9.40288	9.28523	9.36723	8.97489	8.93933	8.71409	8.66267	9.39251	9.16723	9.5809	9.65714	9.06421	8.98493	8.88339	9.06353	8.61878	9.30772	9.01718	8.7348	9.3184	9.1159	8.72773	9.04819	8.02206	9.63976	7.96846	8.2805	7.92476	8.05373	7.8119	8.02474	8.79426
Zm.10267.1.A1_at	Zm00001eb140600	putative calcium-binding protein CML19(LOC103650717)	6.9558	6.90064	6.9421	7.8109	7.76422	7.93793	8.14031	8.43434	8.36327	6.68017	6.89367	6.83659	8.4709	8.45999	8.16841	8.24681	8.3782	8.29274	6.48189	6.37754	7.35351	7.29952	8.44264	8.48974	7.17255	7.19919	5.2351	4.97841	8.21573	7.95745	8.53692	7.5311	8.23415	7.47623	7.05946	6.48485	6.70875	7.05964	7.17827	6.43911	6.56146	7.60762	7.24157	8.32726	5.78173	8.1976	6.84517
Zm.10304.1.S1_at	Zm00001eb149810	NAC protein(LOC100383937)	4.72287	4.7962	4.68894	5.29263	4.98293	4.96494	6.92126	6.2776	6.54473	5.25232	5.20367	5.15987	5.49177	5.58271	5.96343	5.84121	5.8297	5.78227	6.16625	6.13004	4.44219	4.4302	6.46407	6.33206	5.38989	5.41108	3.63291	4.01607	5.00538	6.75405	4.98232	4.96609	5.26789	6.64274	4.99083	4.96011	4.50566	5.6662	5.40343	5.38551	5.26141	4.87811	5.34002	5.29851	4.67105	5.16022	5.82456
Zm.10344.1.S1_at	Zm00001eb209670		4.54846	4.25511	4.42318	4.56761	4.65022	4.37082	4.5338	5.61207	4.43956	3.8974	4.46752	3.92946	6.93409	6.92269	3.92635	3.9252	4.33706	4.50077	3.94746	3.84246	4.43737	4.40717	3.92683	4.05866	4.05866	4.24887	3.94144	3.88993	4.65199	3.77542	5.09942	4.24132	5.09248	4.12949	4.29595	4.35569	3.92342	4.28753	4.86279	4.7508	4.90044	4.69395	4.74451	4.3134	5.2059	4.66756	4.80271
Zm.10372.1.S1_at			6.77509	7.01668	6.3758	5.91861	6.02243	5.58872	4.72924	4.93041	4.87536	6.3587	6.15892	6.27352	6.70101	6.57981	4.87126	5.1257	5.28371	5.14996	4.88289	4.67686	6.0444	5.88406	5.60754	5.44632	6.2363	6.40894	7.65265	7.46311	7.25797	5.59298	7.43827	5.17642	7.77369	5.31098	5.15526	5.05729	5.1727	5.35807	6.12167	5.29834	6.64921	5.51914	5.76471	5.38926	6.57121	6.15963	7.17006
Zm.10386.1.A1_a_at	Zm00001eb322670	uncharacterized LOC100274659(LOC100274659)	4.39319	4.62293	4.56116	7.10263	7.02484	6.8946	8.23275	8.51124	8.56868	7.10622	7.08842	7.23428	3.83917	4.25673	7.20777	7.63828	7.2424	7.25411	7.36882	7.35744	6.67018	6.78334	6.7359	6.72626	8.19447	7.724	6.33165	5.77449	6.73027	8.72516	6.63389	7.6758	6.71071	8.59428	5.91233	5.89204	5.51391	6.42691	5.40088	5.78151	6.3789	7.48639	7.93836	8.99945	6.9275	7.67429	6.88156
Zm.10386.1.A1_at	Zm00001eb322670	uncharacterized LOC100274659(LOC100274659)	5.92717	5.6878	5.09349	6.67444	6.30917	6.71106	7.25225	6.82758	7.29152	6.07955	6.08321	7.00439	4.43137	3.7612	6.40047	6.42079	6.63011	6.43418	6.74397	6.67919	6.69297	6.48911	7.10065	6.81696	7.70272	7.65455	6.03245	6.02982	6.54612	6.60377	6.53257	6.2114	5.85984	7.19247	6.57332	6.19511	6.0557	5.94895	6.05998	6.44737	5.97522	6.94617	7.25833	7.8108	6.61789	6.9218	6.29069
Zm.10386.1.A1_x_at	Zm00001eb322670	uncharacterized LOC100274659(LOC100274659)	5.01838	5.20467	5.2964	6.17976	5.99716	6.10168	7.47569	7.54667	7.48919	6.32186	6.6009	6.76009	4.92413	5.6336	6.04822	6.46539	6.29797	6.39237	6.64778	6.2098	6.21427	6.21773	6.74315	6.87499	7.42376	7.36366	5.71144	5.60619	6.12858	5.48186	6.3225	6.34577	6.4158	7.42624	5.9517	6.12485	6.15583	6.14394	6.32589	6.38814	6.07133	7.02789	7.20906	6.84636	6.37632	6.6388	6.1706
Zm.10386.2.S1_x_at	Zm00001eb322670	uncharacterized LOC100274659(LOC100274659)	4.69862	4.81602	4.86616	7.9748	7.21052	7.31449	8.23307	9.10091	8.86033	7.07631	7.02594	7.61666	5.019	4.60222	7.7945	8.14227	7.68543	7.70095	8.14294	7.93441	6.49821	6.45519	6.98575	6.96557	7.63536	7.74347	6.3369	6.22548	7.63724	8.94053	7.80078	8.75554	7.94004	9.2841	5.24628	5.10788	5.388	5.97307	5.73941	5.41034	7.89747	7.99559	8.74374	9.20831	7.5221	8.33474	7.84362
Zm.10408.1.A1_at	Zm00001eb091470	uncharacterized LOC100273476(LOC100273476)	8.49859	8.50964	8.38961	8.93037	9.00648	8.94266	9.76555	8.944	9.84797	9.90324	9.8782	9.99637	8.64848	8.60471	9.43573	9.2704	9.50083	9.47044	9.36185	9.51203	9.50212	9.34909	9.77855	9.95758	8.56128	8.55559	8.89157	8.94189	9.05502	9.00577	8.89721	8.70532	8.79405	8.76788	9.35858	9.41112	9.5188	9.72408	9.70256	9.48579	9.37265	9.52144	9.07489	9.4836	9.4983	10.2113	9.26599
Zm.10422.1.S1_at	Zm00001eb049170	Arabinosyltransferase XEG113(LOC100275624)	7.95704	7.88328	8.00236	7.71039	8.06377	7.86866	7.76646	7.80188	7.66261	7.36333	7.40476	7.43174	8.04081	7.95993	7.79302	7.80933	7.8366	8.01675	7.76918	7.75909	7.95969	8.11225	7.64567	7.53481	7.53434	7.50756	7.48092	7.40721	7.6736	7.43684	7.93035	7.40288	7.92337	7.60715	7.8951	7.87769	7.94729	7.73906	7.76974	7.609	7.58205	7.58341	7.61237	7.5792	7.60719	7.47773	7.84726
Zm.10423.1.S1_at	Zm00001eb013340		9.03251	9.10794	8.87948	8.56943	8.99612	8.87661	8.22885	7.48366	7.6028	9.43526	9.47728	9.40581	11.2048	11.1351	8.10185	8.16278	8.23572	8.31485	8.29808	8.24688	8.40729	8.45515	8.29821	8.4406	7.82308	7.95975	9.05127	9.07484	9.73466	8.37219	9.96249	7.56899	9.87528	8.51589	8.30039	8.49008	8.40598	8.33842	9.53303	8.01646	8.64436	8.42887	8.13977	8.57126	8.8062	7.85526	7.99745
Zm.10549.1.A1_at	Zm00001eb103250	Protein TILLER ANGLE CONTROL 1(TAC1)	7.33973	7.16217	7.27745	6.85383	6.83291	6.6022	6.90771	6.26753	7.71308	6.97001	6.63997	6.89187	8.01578	7.96218	7.27258	7.34147	6.79925	6.79824	7.17324	7.13978	7.49432	7.47199	6.56834	6.38188	6.19392	6.28679	6.04623	6.25435	7.11392	6.54594	7.1072	5.8921	6.96843	6.83174	7.61536	7.23497	6.68334	6.87664	7.68149	7.0032	6.1782	6.44366	6.49163	6.69692	6.38846	6.23324	6.05557
Zm.10659.1.A1_at	Zm00001eb365050	uncharacterized LOC100191609(LOC100191609)	7.87539	7.80588	7.86608	6.81388	6.82889	6.77305	4.65561	5.42433	4.71848	4.83662	5.00856	4.56962	8.44984	8.49247	5.09994	5.18737	7.7775	7.8093	4.61527	4.63951	7.52145	7.46466	4.16372	3.99266	6.54222	6.52308	4.36696	4.41695	7.01937	4.23456	7.84592	3.4496	8.07471	4.90572	5.65508	5.81265	6.18746	5.7661	7.87202	5.97427	4.97816	5.49252	5.55892	5.5989	5.52083	5.1325	6.19367
Zm.10670.1.A1_at	Zm00001eb362820	Two-component response regulator ARR9(LOC541630)	6.28695	6.14098	6.26618	6.30938	6.29858	6.41272	6.89479	7.6624	7.39256	6.25644	6.25779	6.29674	7.35114	7.17545	7.05627	7.0571	6.70573	6.83396	6.88932	6.90256	6.10008	6.01887	6.12161	6.31567	6.00352	5.88635	5.95913	5.86746	6.55002	6.70422	6.84772	6.41505	6.72872	6.17616	6.55748	6.32601	6.47862	6.24743	7.01763	6.30388	6.99068	7.08253	6.7943	6.67591	6.73177	5.85051	6.88212
Zm.107.1.S1_at	Zm00001eb054990	glutamine synthetase 2(LOC542400)	6.67431	6.90777	6.639	7.54994	7.60968	7.70104	8.56636	8.6584	8.90132	7.16651	7.22341	7.44028	5.72809	5.38996	8.97508	9.08152	8.62725	8.63841	7.96088	7.94863	5.73975	5.96602	8.02965	7.95552	8.42503	8.64033	6.41888	6.68423	7.73765	6.32917	6.66717	6.14974	7.34045	6.53361	7.45053	8.41478	8.16651	8.41549	9.37242	8.20448	5.80966	6.01437	6.05545	6.18081	5.82331	6.1376	7.38057
Zm.10740.1.S1_a_at	Zm00001eb329520	uncharacterized LOC100282438(LOC100282438)	8.7	8.95809	9.11	8.74974	9.05657	8.94354	8.02489	7.61163	8.31613	7.36449	7.28685	7.37144	6.49782	6.37765	8.72482	8.60209	8.48934	8.40122	8.17345	8.1085	7.7033	7.80087	8.13863	8.22072	9.73288	9.63718	8.86479	8.71599	7.97445	9.40027	7.64199	9.62859	7.68924	9.22701	8.09199	8.05642	7.86457	8.26126	6.97786	8.33835	7.78056	7.80683	7.06849	7.33853	7.78804	7.88679	9.47573
Zm.10778.1.A1_a_at	Zm00001eb315440		5.95941	5.7292	6.07823	6.06415	5.85394	5.18668	5.66206	5.92239	5.76897	6.92498	6.55586	6.59392	5.29053	4.53438	6.30342	6.26665	6.58199	6.4512	5.84942	5.71145	5.76025	5.84759	6.18305	5.9123	7.37151	7.34456	5.47228	5.65155	7.1721	6.76408	6.59083	5.90891	6.94386	6.69907	5.45242	5.15065	5.31315	5.24278	5.60709	5.22561	4.69188	5.77044	5.5143	5.64225	5.18475	5.71383	6.04745
Zm.1079.5.A1_a_at	Zm00001eb158810	carbonic anhydrase(LOC100275493)	5.4376	5.77755	5.51986	5.05166	5.36417	5.19249	4.68073	3.8942	4.68839	4.46287	5.32535	4.7595	5.49864	5.11132	4.56862	4.82287	4.66541	4.78644	4.62353	4.56095	4.63124	4.8656	4.55538	4.56635	4.97127	5.06086	6.14062	5.99893	5.60969	4.80096	5.91401	4.31992	5.91789	5.18557	4.64793	4.77037	4.81957	4.61442	5.01968	4.47506	5.00882	5.42056	5.11725	4.87996	5.49011	5.25969	4.29389
Zm.10818.1.S1_at	Zm00001eb060890	uncharacterized LOC100273163(LOC100273163)	6.4302	6.51885	6.36486	5.16487	6.56481	6.3668	4.70475	4.43833	4.47023	6.1676	6.27413	6.12285	7.29269	7.17992	4.99673	5.3443	5.16949	4.9305	5.00628	5.25538	6.59764	6.31873	5.42661	5.03769	5.43431	5.91561	5.82203	5.68707	5.61588	4.5773	5.9629	4.94433	6.22163	4.87328	6.40899	5.39081	6.06882	5.44172	7.48734	5.48434	5.28683	5.51769	5.29341	5.01228	5.01593	5.52775	5.76534
Zm.10820.1.S1_at	Zm00001eb024180	uncharacterized LOC100501636(LOC100501636)	7.45507	7.10234	7.67777	7.67579	7.71116	6.9353	7.42616	8.03489	7.35517	8.01064	8.08841	8.06124	7.92827	8.1176	7.42346	7.35778	7.47024	7.53645	8.64785	8.38946	7.05412	6.96204	7.66668	7.50197	7.78146	7.73063	7.07351	7.31593	8.13306	7.83974	8.0088	7.49685	8.09834	7.75183	6.77326	7.42813	7.27271	7.48453	7.83146	7.58544	6.81268	6.91911	6.89515	7.3285	6.61819	7.05435	7.38749
Zm.1091.3.A1_at	Zm00001eb386560	26S proteasome regulatory subunit 10B homolog A(LOC100273945)	8.8246	8.74686	8.76901	7.81481	8.13931	8.41659	8.68095	8.12869	7.94982	8.47249	8.33971	8.41212	8.14267	8.01601	8.55924	8.4621	8.37117	8.31722	8.62907	8.59268	8.90705	8.77274	8.71833	8.65662	8.1097	7.9966	8.12284	8.2192	7.88352	8.36323	8.06502	8.51797	7.96717	8.21346	8.66001	8.6204	8.81343	8.70791	8.36654	8.74831	8.80939	8.33088	8.63156	8.45792	8.75502	8.22406	8.15706
Zm.1094.1.A1_at	Zm00001eb327240	putative RING zinc finger and PHD zinc finger domain family protein(LOC100382843)	7.81687	7.85402	7.76762	8.38813	8.22393	8.2468	8.29011	8.38877	8.62848	7.69045	7.88583	7.6775	8.66141	8.71753	7.5428	7.68228	8.15537	8.22199	8.14601	8.01254	7.36557	7.57393	7.75181	7.56643	8.16574	8.15493	8.67452	8.62615	7.41128	8.0225	7.23182	8.2808	7.41069	7.92949	8.45293	8.45964	8.38843	8.49556	8.25742	8.55053	7.65357	7.63033	7.65598	7.59987	7.77304	7.8545	7.85736
Zm.11185.1.S1_at	Zm00001eb325710	uncharacterized LOC100381468(LOC100381468)	7.35178	7.68087	7.48679	8.79587	8.27399	8.59626	8.96186	9.41414	9.29913	7.90953	7.85069	7.85437	9.03421	9.0588	8.25319	8.23648	9.27488	9.28762	8.84685	8.89862	7.24799	7.26143	7.67013	7.83673	8.33461	8.42595	7.50176	7.43041	8.96479	9.23442	8.46666	8.94683	8.92539	9.33569	7.58463	7.62029	7.00305	7.65658	7.30198	7.90248	8.7296	9.37367	7.81203	8.90814	8.04371	8.86841	7.84005
Zm.1125.2.S1_at	Zm00001eb359140	fructose-bisphosphate aldolase-lysine N-methyltransferase, chloroplastic(LOC103636117)	9.01082	9.40858	9.30572	9.37845	9.42861	9.44277	8.4655	8.97633	8.99186	8.69791	8.84105	9.10165	9.29967	8.91072	9.02335	9.04659	8.79736	8.7509	9.10171	9.05709	8.70846	8.62066	8.91711	9.01515	8.8473	8.73722	10.0167	9.99121	9.63758	9.10322	9.71799	9.08177	9.75778	9.28576	8.69717	8.8227	8.80259	8.79614	9.16224	8.59971	9.48216	9.36474	9.46405	9.13645	9.14163	8.8076	9.3856
Zm.11587.1.A1_at	Zm00001eb296020	Putative WRKY DNA-binding domain superfamily protein(LOC103630738)	3.91316	4.10052	3.79388	4.05357	4.44357	4.30414	5.15212	4.67925	4.61033	4.30839	3.94295	4.47174	4.89857	4.72888	3.50527	3.77014	4.84157	4.51362	4.79342	4.79609	3.80338	3.45387	4.10308	3.75556	4.50703	4.62027	4.51367	4.30505	5.13359	4.23878	4.71778	4.08498	4.46138	4.1625	3.65125	4.15084	4.10516	4.16859	4.32527	4.22428	4.20066	4.2544	4.15264	4.517	3.77119	4.79781	4.05853
Zm.1165.1.A1_at	Zm00001eb289010	uncharacterized LOC100382251(LOC100382251)	7.12313	6.55574	6.8849	7.10684	7.5326	6.71746	8.19786	7.88734	7.47804	6.7732	7.10427	7.1042	5.92432	6.10868	7.46962	7.59681	7.05732	7.0328	7.78924	7.86624	6.97021	6.9526	8.29821	8.17427	7.42346	7.37043	6.74861	6.71339	6.38082	7.60756	5.9998	7.61069	5.81335	7.7147	7.55529	7.58335	7.84791	7.76313	6.99378	7.61362	7.12499	7.53211	6.94113	7.33193	7.04503	7.9552	6.3468
Zm.11657.1.A1_at	Zm00001eb073290	1-aminocyclopropane-1-carboxylate synthase(LOC103646045)	5.24074	5.42143	5.13599	5.74917	5.95602	5.76398	7.28209	7.56886	7.64331	4.89834	4.90753	4.89401	6.45164	6.20396	4.37693	3.98042	6.37297	6.34063	6.58095	6.56975	5.49283	5.8166	6.88073	6.75245	5.99981	6.15239	4.47845	4.587	5.52732	5.97705	5.99102	5.10154	5.79661	6.17996	5.78658	5.90878	5.50313	5.28796	6.24535	6.41666	4.93499	5.07055	5.89217	5.93575	5.1104	5.62502	4.83501
Zm.11677.2.A1_at	Zm00001eb003910	RTCN(LOC100125645)	4.71388	4.95907	5.03152	5.71328	6.31207	5.9018	6.10571	5.87156	5.21767	4.78441	4.75579	4.75579	3.84077	3.78428	6.10652	6.32819	5.43009	5.31882	5.41255	5.45203	5.95942	6.13384	5.95469	6.00391	4.40352	4.2774	5.68751	5.59265	5.78567	4.69786	5.23478	5.09129	5.30068	5.45689	5.67725	5.02109	5.47729	5.07246	5.4941	5.26425	5.26345	5.20388	5.18334	5.14312	4.67357	5.18114	4.4173
Zm.11682.1.A1_at	Zm00001eb023010	Scarecrow-like protein 6(LOC100274201)	10.2072	10.2791	10.2553	9.30756	9.31763	9.23753	9.35902	9.15013	9.29272	9.89202	9.83142	9.95779	10.3898	10.5169	9.50918	9.58727	9.59241	9.66575	9.14918	9.18037	10.0176	10.0693	9.68026	9.57819	9.53127	9.53913	9.26521	9.51309	10.2813	9.49585	10.2308	9.11829	10.1575	9.60295	9.16856	9.48958	9.46671	9.55787	9.86234	9.45218	9.43027	9.48492	9.4934	9.83002	9.47531	9.03555	9.38071
Zm.11731.1.A1_at	Zm00001eb316660	uncharacterized LOC100284866(LOC100284866)	7.57843	7.88518	7.84785	7.00486	7.29476	7.16657	7.45094	7.6888	6.88689	7.73083	7.59818	7.54076	7.80237	7.37477	7.78479	7.8446	7.64898	7.51222	7.90382	7.68129	7.61022	7.53695	7.66424	7.53967	7.08127	7.19346	6.63421	6.77338	8.03185	7.28447	8.17671	7.24957	8.12665	7.28748	7.40037	7.21887	7.05602	7.21028	7.50284	7.0737	7.62073	7.62701	7.47283	7.19601	7.84546	7.55617	8.11369
Zm.11734.1.A1_a_at	Zm00001eb107200		9.02693	8.50469	9.03671	8.88393	9.39833	9.37694	8.88124	8.51233	8.48363	10.9178	10.7246	10.4161	7.17482	7.25167	10.382	10.2891	9.07775	9.0107	9.38755	9.35472	10.3695	10.3045	10.4343	10.2196	8.20471	8.20207	9.50046	9.67597	8.49543	10.0313	7.9431	9.78827	8.46124	9.81874	9.26526	9.77312	9.65636	10.1454	8.73699	10.1714	9.19495	10.2271	9.37293	10.0846	9.8238	10.9887	9.0818
Zm.11734.2.S1_x_at	Zm00001eb107200		8.71935	9.08008	8.70268	8.61459	8.45629	8.21306	9.70925	10.174	9.94449	10.1461	9.91846	9.91263	7.90092	7.61122	10.3158	10.2772	9.06856	8.91393	9.32194	9.27705	10.0848	10.0755	10.1259	10.0305	8.12182	8.12077	9.58253	9.59917	8.54611	9.97618	8.06007	10.3394	8.37863	9.8123	9.27236	9.43633	9.52992	9.85913	8.56589	9.8371	9.37252	10.33	9.40519	10.0876	9.44718	10.0172	8.9146
Zm.11740.1.S1_at	Zm00001eb188660	uncharacterized LOC100382640(LOC100382640)	5.62809	5.7699	5.88262	6.50868	5.93344	6.68628	5.82767	6.12398	6.36859	5.86026	5.74157	5.84295	6.4034	6.13296	6.09038	5.7845	6.30917	6.07029	6.11517	5.97423	5.97346	6.37802	6.01616	5.90813	5.62658	5.86926	5.67617	5.72104	5.62512	5.74951	5.73385	5.32872	5.87859	6.00916	6.17921	6.43082	6.2822	6.44621	6.61041	6.36728	5.88227	6.31711	5.84357	6.02691	5.7767	6.55306	5.67416
Zm.11741.1.S1_at	Zm00001eb432160	DNA topoisomerase 2(LOC107522022)	7.04699	7.10972	7.25547	8.2222	8.03551	7.97025	8.61311	8.39097	8.51608	9.03461	8.83626	8.88656	8.23788	8.31171	7.5696	7.75083	9.06428	9.11929	7.26599	7.46817	7.49778	7.6679	8.12122	8.22159	9.74431	9.86846	7.18572	7.25443	7.95227	7.08835	8.05734	6.69248	7.84801	7.34349	8.39025	8.63593	9.05842	8.36837	9.44904	8.45104	8.21323	8.28499	7.7721	8.03962	7.90483	8.16623	8.48836
Zm.11757.1.A1_at			4.5893	4.47032	4.29769	5.61747	5.29246	5.12148	6.42074	6.50612	6.6534	4.66087	4.67	5.10262	3.96025	4.23885	6.89867	7.04586	4.29429	4.26672	6.36348	6.38805	4.40918	4.42288	6.56116	6.56611	4.43837	4.54259	5.32773	5.25086	5.55482	4.37092	5.1993	4.86755	5.10729	4.50716	5.86917	5.68654	5.4621	5.56136	6.02057	4.8526	4.32373	5.19955	5.02669	5.42284	4.80453	4.63862	4.14566
Zm.11779.1.A1_at	Zm00001eb080890	aldose 1-epimerase(LOC100217298)	8.94453	8.94773	8.90301	7.96211	8.27232	7.72682	8.61473	8.7878	9.04642	8.89188	8.77638	8.8953	8.05344	8.13751	7.76889	7.59368	9.19411	9.17338	9.06773	9.05143	8.61924	8.58801	9.09418	9.01609	8.66169	8.68521	8.84199	8.85205	9.60725	8.25619	9.06495	8.45103	9.16246	8.55293	8.06366	8.32959	8.47672	8.24253	8.65514	8.26235	8.66939	8.83321	8.41643	9.00465	8.38789	8.97345	9.03245
Zm.11803.1.A1_at	Zm00001eb076180	Peroxidase 12(LOC100194034)	6.94472	6.74128	6.57241	7.45766	7.38076	7.2152	6.81718	7.65262	7.05402	6.92289	7.13445	6.68801	5.78607	5.93299	6.58928	6.57009	7.35203	7.27649	7.6538	7.57866	6.75069	6.67136	8.32105	8.22964	7.08317	7.13893	7.56154	7.53596	7.6006	6.22455	6.87841	6.94311	7.06845	6.88998	6.78221	6.78176	7.23395	7.19283	7.47848	7.08819	7.6246	7.31182	7.51091	7.96311	6.59505	7.72658	6.01283
Zm.11819.1.A1_at	Zm00001eb043610	protein kinase domain containing protein(LOC100286253)	7.7945	7.80713	7.87936	7.77173	7.37544	7.48577	6.81604	6.65966	6.97779	6.4661	6.5186	6.28713	6.95285	7.14575	7.20501	7.38139	6.80051	6.63834	6.89862	6.82926	8.68127	8.68574	7.19618	7.09281	6.86989	6.95826	6.63651	6.61287	7.44669	7.27778	6.99751	7.24755	7.49755	7.31014	7.35349	6.85329	6.86726	7.13105	6.82542	7.05977	7.67487	7.61402	7.1491	7.51468	7.90392	6.68433	7.77665
Zm.11837.1.A1_at	Zm00001eb171410	uncharacterized LOC100275424(LOC100275424)	6.7327	6.24875	6.44287	6.3487	6.46902	6.67152	6.25935	6.9203	6.47994	5.9638	6.21714	6.19681	6.31124	6.0493	7.24436	7.56605	5.7885	5.83972	6.27024	6.02438	6.83127	6.8152	7.25354	7.3598	5.74024	5.66784	5.69098	5.73674	7.44938	7.19401	5.96917	6.37913	5.5939	7.25146	6.00622	6.21719	6.66452	6.58514	6.10086	5.76873	7.04533	7.21965	6.65245	6.93961	7.01779	7.52805	6.94048
Zm.11838.1.A1_at	Zm00001eb384900	berberine bridge enzyme-like 18(LOC103638604)	4.99541	5.19602	5.35469	6.12385	5.42805	4.95042	5.39997	6.22489	5.32513	6.24394	6.32575	5.91529	4.38939	4.83321	6.11141	6.23844	5.21253	5.02098	5.59936	5.64372	4.5951	4.54189	8.05344	7.96124	6.18679	6.01405	4.77249	4.69576	5.76396	4.88784	5.81677	5.08088	6.16702	5.57449	5.15845	5.65754	5.5578	5.80353	5.95267	5.65981	5.28857	5.03018	6.11013	5.83229	4.76694	6.06771	5.30476
Zm.1184.1.A1_at	Zm00001eb312170		9.70636	9.75331	9.79391	9.0145	9.01683	9.09984	8.25064	8.13068	8.3936	9.70471	9.49742	9.64864	9.97375	10.0919	8.06364	8.1741	8.82975	8.7684	8.96997	9.00117	9.39445	9.4249	8.85663	8.86843	8.70792	8.55917	10.257	10.213	9.65794	8.62038	9.59497	7.90911	9.63233	8.92933	8.92093	8.99728	8.91315	9.37352	10.184	9.10508	8.62781	8.40881	8.67797	8.97982	9.02498	9.14589	9.48954
Zm.11856.1.A1_at	Zm00001eb053570	HIPL1 protein(LOC103643833)	6.56949	6.33887	6.60979	6.93356	6.87674	6.33519	6.77112	6.93171	6.8964	6.98032	6.7129	6.82642	6.64841	6.82193	6.37434	6.60402	6.63621	6.66202	6.5648	6.76916	6.39421	6.39235	7.3769	7.45123	6.6714	6.92706	6.69086	6.8736	7.17533	6.37735	7.28868	6.58728	7.29135	6.56229	6.44129	6.56026	6.5022	6.61042	6.77169	6.50482	6.78729	6.76861	6.75961	6.934	6.57623	6.9574	6.68793
Zm.1186.1.S1_at	Zm00001eb287570	DNA-directed RNA polymerase II 19 kDa polypeptide(LOC100283223)	10.34	10.3506	10.348	9.89932	10.0996	10.1087	9.88936	9.70138	9.68735	10.0202	10.0117	10.0781	10.1416	10.1974	9.8012	9.80575	10.3425	10.3298	10.0054	10.0889	10.0409	9.98967	9.82107	9.77765	10.2519	10.2737	10.0096	10.1057	10.0792	10.2814	9.93076	10.4097	10.059	10.2284	10.1611	10.0126	9.91881	10.0029	9.56156	10.101	10.4224	10.2866	10.2362	10.1237	10.1438	9.88255	10.2918
Zm.11875.1.A1_at	Zm00001eb271760	uncharacterized LOC100279593(LOC100279593)	3.6268	3.71704	3.81163	4.64232	4.60606	4.84801	5.18976	6.1507	5.70617	3.89354	3.99319	4.89906	4.17957	4.08373	3.84996	3.84353	4.3001	4.32315	4.24726	4.10972	4.43519	4.41813	3.95889	4.1903	5.40917	5.39477	6.00974	5.69377	4.65441	5.33749	5.13014	4.99249	5.07534	5.21098	3.504	3.97349	3.55302	4.28581	4.5132	4.1236	3.47888	3.38065	4.11782	4.01258	3.52559	4.11782	5.51513
Zm.11966.1.A1_at	Zm00001eb351430	uncharacterized LOC100275156(LOC100275156)	7.98072	8.0136	8.01841	8.11239	7.87322	7.81165	10.0765	9.52301	9.96052	8.82373	8.77134	8.77618	7.396	6.66244	9.81535	10.0876	8.6567	8.52597	8.44141	8.23039	8.61124	8.67998	9.36848	9.15372	8.03924	8.12904	8.73014	8.72701	7.33652	8.88554	6.9665	8.97195	7.30912	8.97623	8.82552	9.18547	8.84647	9.11761	9.31774	9.45306	8.83434	10.0686	8.84449	9.26815	8.83971	9.37604	7.90846
Zm.11985.1.A1_at	Zm00001eb293010	hemoglobin 2(LOC732720)	7.72511	7.57569	7.70057	8.68351	8.87257	8.54343	6.95547	7.05729	6.84465	8.2937	8.43017	8.28693	9.79548	9.92385	5.85248	5.91995	8.98815	9.0207	7.73544	7.77843	7.9409	7.9887	7.67168	7.4839	9.1619	9.26546	5.71553	5.7917	9.43431	7.41781	9.84313	6.9764	9.65713	7.47374	7.46281	6.61979	7.59542	6.70891	8.44214	6.93585	9.61529	9.78129	9.24473	9.27559	9.19302	9.26024	8.9787
Zm.12004.1.S1_at	Zm00001eb428470	beta-carotene hydroxylase(LOC732825)	8.46575	8.43672	8.64714	8.47643	8.73586	8.94354	10.6564	10.5135	10.4283	10.6886	10.4635	10.6287	9.81083	9.94014	10.4499	10.5244	11.6824	11.6128	11.3884	11.3684	8.07258	8.16339	7.83383	7.9896	8.29238	8.11835	7.91505	7.90087	10.8231	10.7211	10.5906	9.91997	10.4623	10.6095	8.11821	8.51168	8.36276	8.55142	9.67453	8.41179	7.75943	7.55257	8.40926	8.79618	7.66552	8.30962	9.34579
Zm.12033.1.A1_at	Zm00001eb169370	cis-2,3-dihydrobiphenyl-2,3-diol dehydrogenase(LOC100273792)	4.42126	5.02406	4.66446	5.57802	5.07049	4.967	4.72283	5.02887	4.87997	4.11209	4.26422	4.20795	5.00323	4.95935	4.54941	5.06803	4.20135	4.59608	4.66806	4.43284	4.59041	4.48893	4.47427	4.78565	4.07491	4.5384	5.45391	5.53274	5.45321	3.69751	5.6421	3.04028	5.38638	4.28574	5.03804	5.01814	5.02654	4.91826	5.89692	4.57324	4.93048	5.14677	4.78057	4.70278	4.78716	5.28719	4.72828
Zm.12045.1.A1_at	Zm00001eb221620	uncharacterized LOC100272511(LOC100272511)	8.31331	8.3059	8.44228	7.6129	7.77062	7.96606	7.66396	7.727	7.64634	7.71614	7.7065	7.7065	7.38204	7.40141	8.51206	8.5054	7.70124	7.76105	8.03063	8.05927	7.98937	8.03753	8.229	8.14859	7.86618	7.86672	7.51241	7.5514	7.99254	7.86075	7.90363	8.03842	7.83628	7.97046	8.17659	7.86956	7.97361	7.56467	7.39236	7.8927	8.4574	8.31653	7.9881	8.18144	8.42527	7.80114	7.9175
Zm.12059.1.A1_at	Zm00001eb425840	Peroxidase superfamily protein(LOC100273055)	5.047	5.11576	5.21689	5.10552	5.28998	5.23572	5.97855	6.60952	6.64989	5.37451	5.39692	5.37451	5.51856	5.80614	5.74364	5.7629	6.13271	6.31088	5.96795	5.88637	5.03079	5.28193	5.32223	5.33908	4.43499	4.71605	5.44836	5.64001	5.06691	6.02678	5.5531	6.57061	5.16829	6.02573	5.62741	5.37238	5.80041	5.40685	4.46256	5.40685	5.64155	6.48327	5.85764	5.60158	5.50398	5.90762	5.20845
Zm.12074.1.A1_at	Zm00001eb210820		9.5678	9.24212	9.33135	8.67313	8.8699	8.85899	8.63512	8.47474	8.78421	8.91578	8.90364	8.9591	8.61704	8.74601	9.28661	9.25314	8.60473	8.66371	8.66177	8.77352	9.35152	9.36497	8.99926	8.86354	8.97629	8.94722	8.92553	8.87663	8.85545	9.01888	8.54338	8.71836	8.85013	8.80299	9.58249	9.00075	8.63931	8.96309	9.03749	9.26245	9.40106	9.43043	9.00322	9.29081	9.31983	9.06329	9.11414
Zm.12087.1.A1_at	Zm00001eb246120	uncharacterized LOC100191989(LOC100191989)	7.22326	7.11996	7.26734	7.43489	7.53674	7.54114	7.31285	7.23352	7.25967	6.54112	6.81792	6.71859	7.60944	7.54215	7.31171	7.35486	7.127	7.11959	7.25148	7.33479	7.41836	7.45779	7.18315	7.27235	6.7028	6.76906	6.71131	6.5088	7.03216	7.46178	7.02473	6.90169	6.69405	7.32083	7.11588	7.14892	7.5851	7.25826	7.08446	7.16838	7.52183	7.44281	7.44408	7.31159	7.55259	7.24275	7.03127
Zm.12118.1.A1_at	Zm00001eb408520	uncharacterized LOC100277272(LOC100277272)	7.23009	7.539	7.29718	6.88257	6.85129	7.4815	7.35834	6.28181	6.45304	6.75377	6.87347	6.60458	8.98046	8.98005	5.94459	6.00997	7.48812	7.54047	7.64077	7.54673	6.78347	6.76331	6.03893	5.99877	6.69065	6.47747	5.98942	6.10983	7.60333	6.65594	7.86273	5.98346	7.78342	5.94594	7.17535	6.71617	6.55965	6.14522	7.6495	6.96895	6.54323	6.99769	7.56935	7.54794	6.7621	7.46654	8.56638
Zm.12127.1.A1_at	Zm00001eb378210	arginine decarboxylase 1(LOC103638134)	10.3326	10.4286	10.5536	9.62835	9.73744	9.6538	9.96938	10.0241	9.79224	11.2208	11.0684	11.0353	9.17793	9.2524	10.7281	10.692	10.6044	10.5829	10.4372	10.37	9.94846	9.93392	10.4592	10.207	10.5222	10.6002	10.3994	10.5826	10.8058	10.7777	10.6741	10.729	10.5441	10.7224	9.55732	9.81027	9.8633	10.1255	9.8176	9.94394	9.87981	10.1578	9.72362	10.2121	9.51632	10.4332	9.967
Zm.12132.2.S1_at	Zm00001eb313000	uncharacterized LOC100282222(LOC100282222)	11.3119	11.2418	11.3015	9.98459	10.3568	10.334	10.2325	9.6518	9.73486	10.8489	10.7056	10.7078	10.8969	11.1481	10.0527	9.89367	10.9056	10.9741	10.5802	10.5341	10.5466	10.4401	10.2507	10.2597	10.7923	10.7008	10.1734	10.1202	10.7827	9.966	10.6327	10.0103	11.0069	10.5825	10.6606	10.5206	10.5056	10.3803	10.735	10.6771	10.6537	10.7808	10.4765	10.7088	10.6584	10.4592	10.5699
Zm.12169.1.S1_at	Zm00001eb239520	monosaccharide-sensing protein 2(LOC103627063)	10.066	10.1125	10.0501	10.8182	10.6602	10.7502	9.39276	9.30458	9.46682	9.17781	9.55382	9.13685	10.0278	10.1484	10.0209	9.99884	9.27776	9.30037	9.20416	9.1156	11.0294	10.6884	9.96235	10.0497	10.0693	10.0141	9.31896	9.46358	9.28737	10.4575	9.20897	10.8155	9.08378	10.0661	9.88986	9.84739	10.1879	9.94826	9.03413	9.73643	10.3444	10.3992	10.1685	10.3378	10.3064	9.67992	9.85635
Zm.12212.1.A1_at	Zm00001eb019930	uncharacterized LOC100275184(LOC100275184)	5.74086	5.56334	5.72836	6.5504	6.13844	6.39987	5.93707	6.53779	6.06825	5.63826	5.52661	5.64899	5.43288	5.41806	6.98187	7.12517	5.82085	5.93361	6.5025	6.52966	5.26693	5.52713	6.90763	6.94215	5.12485	5.28603	5.51173	5.51949	6.51667	6.9274	6.25228	6.0931	6.81198	6.1491	5.477	5.67352	5.33752	5.11321	5.29022	5.63081	6.03684	6.46433	5.83951	6.48332	5.40739	6.54055	5.44676
Zm.12285.1.A1_at			9.12702	9.24162	9.29105	7.83243	8.56763	8.6525	7.21187	7.24686	7.63914	7.26168	7.65727	7.30661	9.00818	8.87172	7.59566	7.61921	7.5303	7.63575	6.74313	6.5186	7.88252	7.8973	7.74942	7.7155	8.63983	8.47865	9.29837	9.06883	8.61147	7.62219	8.93148	7.31809	8.54757	7.48059	8.13548	7.67908	8.06033	7.39307	9.20594	7.85213	8.50979	8.38889	8.14599	8.02177	7.90668	8.0594	8.6777
Zm.12297.1.A1_at	Zm00001eb412920		8.70792	8.6178	8.73032	8.07739	8.57109	8.38937	8.18238	7.74281	7.69495	8.27463	8.40042	8.32861	7.11301	6.80663	9.06866	9.18229	8.77487	8.72401	8.61731	8.62027	6.27301	6.66467	9.28088	9.27724	8.80725	8.93854	7.93531	7.81392	8.59521	8.78902	8.74017	8.07142	9.13307	8.73796	7.68545	7.66319	7.65047	7.65936	9.13815	7.46659	6.6169	6.73032	6.80672	7.0949	6.80626	7.31427	8.23253
Zm.123.1.S1_at	Zm00001eb389400	uncharacterized LOC103638861(LOC103638861)	4.26831	4.17613	4.6351	5.04699	4.96224	5.22413	4.9632	4.68286	5.08584	4.35006	4.61228	4.26909	3.46601	3.87682	5.14831	5.22037	4.83887	4.81048	5.04164	4.95498	4.55794	4.65666	4.83994	4.83185	4.17341	4.33839	5.22954	5.42505	4.96041	3.99863	5.02336	4.48906	4.90451	4.96516	4.41538	4.52394	4.71981	4.1766	5.1123	4.70908	4.36457	4.21821	4.43474	4.5741	4.16285	4.63896	4.34659
Zm.12345.1.A1_a_at	Zm00001eb319380	mediator complex subunit 10 CG5057-PA(LOC100283957)	8.71977	8.78201	8.74583	8.69764	8.74209	8.85651	8.18531	8.42544	8.37163	8.07351	7.85305	8.00918	8.14303	8.39227	8.05228	8.11997	8.14629	8.04388	8.16766	8.02142	9.00123	8.91686	8.71077	8.73746	8.86366	8.84705	8.60009	8.4615	8.81508	8.21827	8.89284	8.43964	9.20953	8.43491	8.36834	8.25272	8.11386	8.18805	8.4735	8.06643	9.09775	8.8553	8.83893	8.82614	8.78054	8.06948	8.82991
Zm.1247.1.S1_at	Zm00001eb019700	uncharacterized LOC100281645(LOC100281645)	8.09192	8.16576	8.10529	8.8236	8.53538	8.5723	8.80577	9.21074	9.1286	8.77631	8.88065	8.86007	8.83762	8.79666	8.56055	8.37919	9.24043	9.135	9.0791	9.06883	7.83121	7.6738	8.66714	8.87989	8.56907	8.57803	8.54709	8.66491	8.70713	8.48889	8.79978	7.98148	9.03269	8.6965	8.39648	8.57608	8.48656	8.60837	9.02764	8.66722	8.67674	8.88622	8.3717	8.86107	8.41	8.60209	8.48891
Zm.12514.1.A1_at	Zm00001eb252760	uncharacterized LOC100193276(LOC100193276)	8.08042	8.11861	8.08435	8.47232	8.37493	8.7233	9.01574	8.14616	8.33543	8.31329	8.34647	8.61414	8.78485	8.83504	8.16819	8.06974	8.48917	8.50009	8.57239	8.67438	8.47637	8.7691	8.06724	8.05606	8.25638	8.63653	7.92334	7.75873	8.63818	8.18698	8.8817	8.1122	8.58917	8.20914	8.73484	8.35638	8.13644	8.16353	8.84129	8.08805	8.99528	9.05498	8.8811	8.95474	8.95028	8.61289	8.70939
Zm.12517.1.A1_at	Zm00001eb257130	class II heat shock protein(LOC100191598)	8.42101	8.1644	8.29132	9.58714	9.5176	9.36813	8.62059	8.59148	8.51343	10.5344	10.5236	10.5165	9.11377	9.04377	8.89481	8.96586	9.61882	9.63983	7.37641	7.31813	8.44687	8.623	10.9089	10.9669	10.5666	10.2192	8.41282	8.17036	9.65638	10.4465	9.22661	10.4119	9.64683	10.432	8.22197	8.78286	7.5927	8.69495	8.08932	8.90959	7.92524	8.1372	8.27776	8.03148	7.93553	8.49433	9.11705
Zm.12518.1.A1_at	Zm00001eb294140		6.16256	6.31999	6.30872	7.14986	7.14006	6.08052	7.80172	7.84222	8.48783	6.63393	6.6669	6.96186	5.61276	5.82353	7.99369	7.99756	7.47522	7.52946	7.83177	7.88704	5.40697	5.20464	8.77758	8.62498	7.69766	7.65803	4.85937	4.84796	7.48713	6.46589	7.37144	6.07983	7.29001	7.07082	6.9586	6.38654	6.86444	6.70949	7.49071	6.9093	6.51086	6.25841	7.24383	6.82929	6.05119	7.85753	7.07736
Zm.12538.1.A1_at	Zm00001eb036580	65-kDa microtubule-associated protein 8(LOC103642932)	6.21478	5.61392	6.02674	6.36304	7.24099	6.71805	6.9327	7.00083	6.61373	6.14601	6.19685	6.12949	6.11338	6.24651	6.96424	6.6372	5.39318	5.5396	6.07041	6.1649	8.15938	8.04942	6.60117	6.64997	6.38883	6.12174	6.03381	5.90051	6.97175	6.55107	7.07815	5.27646	6.72754	6.46573	6.08385	6.2393	5.99006	6.2352	7.63074	5.97563	7.52956	6.95324	6.98888	6.63881	7.45577	6.5771	6.71082
Zm.12596.1.S1_at	Zm00001eb255050		9.42324	9.51266	9.60227	9.41306	9.07336	9.30308	9.01057	9.32127	9.21278	8.35727	8.59901	8.90265	9.99058	9.84894	9.07465	8.81552	8.97492	9.16972	9.30885	9.24143	9.29046	9.26494	8.65947	8.87087	8.9765	9.20298	8.81861	8.62008	9.58117	9.04118	9.7204	8.78407	9.79503	9.09874	8.89041	8.8201	8.77037	8.66683	9.39189	8.55131	9.72761	9.81254	9.33862	9.77004	9.38137	8.66445	8.97051
Zm.12599.1.S1_at			5.75516	6.12614	6.18883	5.79207	5.7736	5.85493	6.02329	5.80141	5.71258	5.54508	5.76885	5.8955	6.23382	6.1652	5.79528	5.77891	5.53954	5.60058	5.67256	5.60381	5.87789	5.80056	6.0073	6.09072	5.85407	5.59968	5.88545	5.97084	6.17557	5.56396	6.33524	5.72684	6.11952	5.72364	5.83763	5.80997	5.86195	5.80954	6.08048	5.8446	6.09803	5.90136	5.82675	5.91334	5.87023	5.87748	5.64998
Zm.12651.1.S1_at	Zm00001eb324210	uncharacterized LOC100274599(LOC100274599)	6.83744	6.24053	6.7572	6.84504	6.96349	6.7155	6.38043	6.65056	6.24404	6.70836	6.35471	6.77448	7.42885	7.51034	6.12429	6.24549	6.4165	6.42655	6.11902	6.04779	6.87938	7.04474	5.96611	6.15188	6.69735	6.95734	7.01925	6.79653	6.32463	6.88345	5.9778	6.74134	5.65617	6.67787	6.99882	6.82366	6.83141	7.01916	6.50266	7.11193	6.96565	7.01802	6.66693	6.64026	7.10726	6.0694	6.73149
Zm.12726.1.S1_at	Zm00001eb296990	ADP-glucose pyrophosphorylase(LOC542737)	9.67865	9.72543	9.69133	7.46574	7.58596	7.99357	7.65495	6.77036	7.20818	9.08449	9.04353	8.98552	6.52919	6.50941	8.63548	8.52878	9.01539	9.02624	8.72838	8.67998	8.1918	8.14467	7.54223	7.52024	9.15059	9.13249	9.23072	9.31778	7.68623	9.13612	7.28977	9.82864	7.48346	8.95101	8.39793	8.53862	8.39469	8.60838	6.92722	8.96762	7.56425	7.67547	7.59239	7.29692	7.33277	7.97129	7.95658
Zm.12922.1.A1_at	Zm00001eb185930	ATP-dependent RNA helicase dhh1(LOC100282580)	9.04151	9.05461	9.24272	8.71566	8.65112	8.71685	8.60054	8.98266	8.78525	8.69957	8.741	8.79528	9.2697	9.16998	8.6489	8.64574	8.85088	8.84409	8.79661	8.73964	9.08493	9.13276	8.86348	8.73784	8.97494	8.87248	8.64938	8.67162	9.18995	8.77872	9.09054	8.84948	8.90907	8.80916	8.76935	8.78827	8.62042	8.82807	8.81657	8.60881	9.04797	8.79888	9.01418	8.78894	8.99502	8.46745	8.85188
Zm.13059.1.S1_at	Zm00001eb033390	plastidic general dicarboxylate transporter(LOC541644)	10.2672	10.1121	10.0162	9.07366	9.06925	9.36624	8.28191	8.04098	8.28976	9.40883	9.30714	9.206	8.03913	8.41639	9.03189	8.69439	9.09579	8.85809	8.75135	8.86838	9.23679	9.33323	9.07723	8.97358	9.05618	8.85415	10.9559	11.0124	10.3293	8.74139	10.3628	7.85642	10.3078	9.256	8.66333	8.77305	9.03978	8.98495	9.94493	8.53614	9.55273	9.84575	9.58912	9.84176	9.8887	9.32914	8.72566
Zm.1306.1.S1_at			8.2523	7.41655	8.03344	9.45288	9.22109	8.91377	8.68667	9.06272	9.11471	8.22187	8.57485	8.37378	7.37295	6.91617	9.15267	9.20755	9.28321	9.37342	8.8372	8.81146	8.28178	8.30332	8.84063	8.75452	7.94885	8.11158	9.25768	9.29775	7.41463	8.91472	7.7174	9.32991	7.34163	8.86147	8.95695	8.99864	9.18028	9.12834	8.05656	9.18931	8.15234	7.73137	8.30809	7.81142	8.04559	8.01155	9.29853
Zm.13129.1.S1_at	Zm00001eb375490		5.04982	4.74879	4.97735	6.07507	5.18266	4.87168	5.34127	5.48845	5.10905	4.38063	4.90653	4.54221	4.19806	4.28336	6.10781	6.35891	5.37571	5.32266	5.40359	5.35678	4.07194	4.26185	5.5379	5.44849	4.10236	4.30143	5.54391	5.23259	5.56224	5.545	4.84386	6.40824	5.11816	5.76521	5.28133	4.18569	4.03581	4.28813	4.50372	4.83692	4.83996	4.97664	4.50112	5.28144	4.40388	5.28399	3.77238
Zm.13153.1.A1_at	Zm00001eb397570	RHM1(LOC100285088)	10.8697	10.9329	10.9682	10.0148	10.2902	10.1946	10.092	10.015	9.98456	10.3449	10.1731	10.2436	10.6887	10.6804	10.2335	10.1706	10.1033	10.115	10.3221	10.3481	10.8208	10.7776	10.5885	10.4182	10.2119	10.3251	9.83497	9.84145	10.6403	10.5874	10.6343	10.1721	10.3394	10.5413	10.313	10.1671	10.1635	10.0406	10.6205	9.89992	10.7164	10.5004	10.343	10.6227	10.4618	10.315	10.2596
Zm.13228.1.S1_at	Zm00001eb261480	LHT1(LOC100281437)	4.68581	4.5295	4.87439	4.93936	4.66359	5.10337	5.10097	5.81928	5.30535	6.4798	6.33302	6.70269	4.58987	4.85172	3.9155	3.63497	5.67674	5.80942	6.4634	6.36102	4.44558	4.56446	6.06387	5.83761	6.90546	6.86387	4.90427	4.99246	5.80506	4.71507	5.56751	5.28091	5.39097	5.33751	5.20246	4.89338	5.39907	5.16472	5.71369	5.52849	4.64617	4.39353	5.54711	5.51452	3.62886	5.16285	5.26419
Zm.1328.1.A1_at	Zm00001eb164130	uncharacterized LOC100272635(LOC100272635)	8.96591	8.91303	8.84689	7.58591	7.43913	8.37312	7.96311	8.19917	8.19315	8.16178	8.16725	8.15584	7.53031	7.55406	8.35804	7.92834	8.48037	8.36283	8.00847	7.89849	9.06787	9.10924	8.3701	8.50173	8.10198	8.09431	8.27412	8.13651	8.51886	7.94423	8.69157	7.43305	8.68825	8.02139	8.164	8.27252	8.34719	8.41104	8.51693	8.22384	8.95311	9.08845	8.60851	8.62257	8.86363	9.10531	8.44211
Zm.13291.1.S1_at	Zm00001eb233910	uncharacterized LOC100281836(LOC100281836)	9.63918	9.69861	9.6563	8.29001	8.93604	8.75401	8.66569	7.69503	8.11435	9.34255	9.28245	9.30869	8.24523	8.37563	9.27775	9.1966	8.40841	8.44603	9.09756	8.92525	9.02319	8.8855	8.99114	8.87071	8.66365	8.68715	9.93193	9.78409	9.69284	8.91939	9.65772	8.25521	9.55159	8.90867	8.65898	8.65392	8.58587	8.79231	9.3667	8.57298	9.36597	9.36414	9.37963	9.3145	9.58585	9.39839	9.09276
Zm.1332.1.S1_at	Zm00001eb360100	uncharacterized LOC100384340(LOC100384340)	10.1121	10.0825	10.0589	8.77357	9.70601	9.72178	8.87075	7.23774	8.12357	9.82517	9.88486	9.89317	8.51346	8.64199	9.38866	9.38345	8.80026	8.76547	9.35643	9.25256	8.28005	8.33054	8.73963	8.67131	9.54528	9.58446	11.4192	11.2875	10.4893	9.01781	10.5199	7.82125	10.3927	9.37899	8.72129	8.97071	8.91412	9.02351	9.98426	8.76063	10.0845	10.1239	9.46276	9.30723	9.71946	9.37288	10.4804
Zm.13323.1.S1_at	Zm00001eb207770		8.16101	8.24338	8.23561	7.98822	8.28799	8.13999	7.33225	7.83591	7.72976	7.25747	7.31199	7.30996	7.57188	7.54737	8.0944	8.24874	7.15457	7.4274	7.89545	7.82682	8.6809	8.73953	7.95186	7.84355	7.26187	7.20433	7.84227	7.8589	7.84974	7.39756	7.93668	7.33105	7.3435	7.5772	7.88193	8.13646	8.01374	8.40178	8.16909	8.27585	8.01292	8.28497	8.14173	8.30452	8.42538	7.90335	8.07212
Zm.13354.1.S1_s_at	Zm00001eb326420	indole-3-acetic acid-amido synthetase GH3.8(LOC100285387)	4.52087	4.70622	4.69722	5.20234	5.07171	5.50372	6.34712	6.55456	6.30002	5.36155	5.264	5.49784	4.51256	4.53648	4.91025	5.08111	5.5895	5.53535	6.3334	6.31433	4.44911	4.42272	6.64861	6.59653	5.29742	5.23081	5.68977	5.64241	5.47912	5.32519	5.31491	6.05655	4.69535	6.10389	4.90603	5.17411	6.13418	5.61555	4.83425	4.95257	4.52169	4.64761	5.15567	5.67642	4.51435	5.48645	4.79369
Zm.13365.1.A1_at	Zm00001eb109960	peroxidase 2-like(LOC103647881)	6.01558	6.44162	6.11121	6.11156	5.6169	5.66746	5.94487	5.67343	5.64666	5.21282	5.49015	5.33758	6.3187	6.17005	5.15568	5.32573	5.30426	5.61691	5.20787	5.24901	6.83146	6.20823	5.58821	5.58867	6.17353	5.79726	5.53852	5.78299	6.24119	4.94586	6.27688	5.57434	5.93304	5.36835	5.26771	5.60358	5.81926	5.77273	6.55419	5.49451	6.12687	6.12398	6.28957	6.24383	6.31264	5.91613	6.13831
Zm.13412.1.S1_at	Zm00001eb020250	uncharacterized LOC100286090(LOC100286090)	7.61257	7.69177	7.77776	8.57505	8.11312	8.27182	8.39121	8.82633	8.69362	7.23374	7.32617	7.53419	9.06137	9.10516	8.13179	8.15005	8.03983	8.18785	7.83347	7.75596	8.14453	8.19843	7.39414	7.43142	7.60354	7.74549	7.52531	7.51807	8.30333	8.34692	8.27129	8.44391	8.26693	8.22729	7.78717	7.75894	7.17439	7.7038	7.64732	7.80513	8.11685	7.73774	8.04621	7.65658	8.07826	7.38799	8.53773
Zm.13412.1.S1_x_at	Zm00001eb020250	uncharacterized LOC100286090(LOC100286090)	7.87228	7.97205	7.99409	8.67209	8.39568	8.56028	8.78867	9.00925	9.00049	7.65136	7.80698	7.93386	9.33238	9.0922	8.39312	8.45203	8.44809	8.54618	8.15265	8.11248	8.41785	8.51449	7.67013	7.74991	8.01243	8.22482	7.86692	7.73152	8.57424	8.6016	8.48289	8.80789	8.44965	8.48961	8.11188	7.85842	7.83639	8.11688	8.17825	7.98285	8.45985	8.12186	8.32697	8.0075	8.25708	7.78641	8.82476
Zm.13438.1.A1_at	Zm00001eb158970	rae1-like protein(LOC100286267)	6.21875	6.41713	6.59915	6.61506	6.44286	6.17757	6.12919	6.46334	6.44697	5.88079	5.69627	5.70568	6.71125	6.81832	6.26788	6.2162	5.36839	5.3395	5.82303	5.88546	7.10643	7.22039	6.2226	6.2216	6.25677	6.1253	6.22023	6.02421	5.13843	6.07786	5.48527	6.5236	5.10441	6.06293	6.62779	6.68016	6.99141	6.80572	6.06205	6.97149	6.15486	5.53292	6.62508	6.01475	6.17664	5.97557	6.05033
Zm.13489.1.S1_at	Zm00001eb392910		8.28414	8.43885	7.83215	7.69834	7.88359	6.94276	8.01251	8.45457	8.00147	6.64839	6.83153	6.8693	5.01482	4.61251	8.44787	8.68463	8.32	8.48156	8.11533	8.10407	7.03249	7.16981	8.37461	8.29736	7.35303	7.12382	8.42585	8.44075	8.33067	9.37267	7.87036	8.7991	7.96811	8.06129	6.79183	6.90626	6.43277	6.91323	6.55501	7.35867	6.06953	6.57946	6.67499	6.39037	6.16082	6.69264	7.22506
Zm.13496.1.A1_at	Zm00001eb427480	uncharacterized LOC100216619(LOC100216619)	7.97292	7.92202	7.90582	7.69856	7.64277	7.51689	7.75428	7.62144	7.51867	7.45309	7.52357	7.63953	8.03754	8.07844	7.54858	7.5259	7.67761	7.66906	7.54324	7.65195	7.62549	7.70431	7.5189	7.83511	7.65885	7.72562	7.64931	7.78112	7.84739	7.63171	7.9083	7.48209	7.89549	7.66603	7.86643	7.65657	7.48742	7.56958	7.71901	7.48721	7.95214	7.66049	7.78843	7.79165	7.8419	7.83069	7.79337
Zm.13498.1.S1_at	Zm00001eb001080		9.59682	9.49675	9.61981	10.1286	10.1723	10.0871	10.8951	10.9952	10.7887	10.4981	10.5215	10.6577	10.1576	10.3381	10.6344	10.6672	10.4267	10.5844	9.73229	9.79101	11.2749	11.0691	10.6944	10.6046	9.5501	9.60109	9.63963	9.51392	9.9239	11.8349	9.62139	11.4509	9.53797	11.2134	9.74732	9.7213	10.0995	9.92194	9.59791	9.81856	10.1264	10.3969	10.245	10.4989	10.1547	10.2621	9.97058
Zm.13514.2.S1_a_at	Zm00001eb367770	phytoene synthase 2(LOC542686)	6.7737	6.88839	6.69497	5.83299	5.73677	5.31889	5.31326	5.28107	5.34905	7.03935	7.12727	7.03517	6.12521	6.42403	6.13799	5.92065	5.73875	6.08383	5.54393	5.82574	6.37918	6.32249	6.53617	6.48801	5.58573	6.05597	6.75692	6.40459	6.93016	5.79077	6.96364	5.36255	6.61364	5.54309	5.93131	5.98104	6.11918	6.06826	7.19987	5.74599	6.61586	6.46197	5.9783	5.95641	6.34673	6.10333	6.22397
Zm.1353.1.A1_at	Zm00001eb065420		7.41526	7.33891	7.02096	6.05169	6.17306	6.3933	6.06599	6.09125	6.39852	7.06072	6.91512	7.11757	7.44745	7.56161	5.64716	5.78442	6.77131	6.80499	6.46934	6.29321	6.72918	6.86394	6.17633	6.23681	7.03801	7.13628	6.70302	6.78305	7.08235	6.06972	7.14636	5.66138	7.16665	5.92042	6.71595	6.76366	6.58622	6.8886	7.14853	6.7506	5.39517	5.72822	5.98536	6.37842	5.85173	6.52077	6.64455
Zm.1356.2.S1_a_at	Zm00001eb124380		9.85403	9.98401	9.83783	8.13163	8.25103	8.12765	7.38881	7.40435	7.36072	7.90622	8.1463	8.02791	9.58688	9.6201	8.72391	8.84375	8.71184	8.87786	7.94569	7.91375	8.12023	7.96299	7.54567	7.52842	7.45914	7.71327	8.20408	8.34469	9.38292	7.10476	9.05444	7.31126	9.27515	7.41622	8.67017	8.36858	8.32769	8.07219	9.00487	8.44354	7.05516	6.77988	7.23562	6.97961	7.0043	7.52601	8.83938
Zm.13645.1.S1_at	Zm00001eb301540	tryptophan synthase alpha(LOC100170238)	9.38581	9.29044	9.29965	7.9834	8.08819	8.65897	8.63166	8.07198	8.28257	9.27032	9.14175	9.13176	8.19472	8.26302	8.14613	8.0487	8.9666	8.87901	9.38866	9.36184	8.45253	8.39072	9.25739	9.37586	9.21206	9.2141	8.603	8.65974	9.29119	8.26424	9.4147	8.21262	9.46365	8.34271	8.65932	8.68284	8.76425	8.75391	8.97055	8.51565	9.06679	8.94033	9.12796	8.9359	9.24316	9.34112	9.05134
Zm.13650.1.A1_at	Zm00001eb075710	transferase(LOC100274424)	6.89271	7.1153	7.16989	8.01998	8.34587	7.80347	6.97542	7.07225	7.37599	6.98789	7.17309	6.77569	7.33493	7.74173	7.53454	7.67207	6.53414	6.63672	7.02111	6.85765	8.58491	8.62845	7.21979	7.15334	7.26094	7.24151	6.54848	6.70576	7.69648	7.57887	7.82875	6.95141	7.86951	7.44236	7.22252	6.83815	6.94761	7.07465	7.65377	6.78942	7.90316	7.58554	7.46458	7.38419	7.90695	7.60291	6.957
Zm.13688.1.S1_at	Zm00001eb180830	uncharacterized LOC100282648(LOC100282648)	5.88876	6.13998	6.07719	6.52508	6.20874	5.98444	5.81829	5.27468	5.99012	4.96094	4.96094	5.07164	4.40069	4.86312	6.90767	6.74589	5.29968	4.94177	6.16202	5.74744	4.80667	4.50161	5.58753	4.90388	6.12244	6.74454	6.67567	6.87342	4.31555	7.67407	4.0171	7.91101	4.0622	7.24952	5.83999	6.14032	4.7656	6.17874	4.24028	6.53473	5.01135	5.20245	5.74134	5.17154	5.57013	5.94343	5.36293
Zm.13697.1.S1_at	Zm00001eb175430	uncharacterized LOC100280153(LOC100280153)	8.9959	8.91887	8.95759	7.71785	7.81441	7.60272	7.8176	7.85656	7.86972	7.99675	7.75895	7.50376	7.65674	7.69971	8.15019	7.87039	8.13388	7.97444	8.21636	8.33402	8.34458	8.22826	8.28838	8.10787	8.97589	8.75513	7.08644	7.26062	7.86537	7.49463	8.09449	7.20878	8.26072	7.80067	8.3308	8.25479	8.40054	8.35701	8.61292	8.2939	8.47391	8.78863	8.30887	8.5515	8.65034	8.71837	8.15206
Zm.13728.1.S1_at	Zm00001eb062740		7.85368	7.08659	7.25045	8.61944	8.33012	8.46868	8.2373	7.93183	7.99599	6.98874	6.98768	6.98164	7.02499	6.79475	8.94161	9.04494	7.29966	7.02372	7.62533	7.72271	8.2622	8.43231	7.64202	7.76991	6.27364	6.60102	8.57943	8.30084	7.00764	8.98851	6.78053	9.22389	7.00386	8.67946	7.51061	7.80879	7.81275	7.87711	6.55596	7.839	6.9885	6.88223	6.91667	7.10311	6.48855	7.26497	7.21276
Zm.13728.2.S1_a_at	Zm00001eb211650	alpha-expansin 6(LOC100284166)	6.77697	7.02925	7.13323	6.94334	7.70788	7.19386	7.46783	7.24932	7.38848	6.99956	6.60286	6.90979	6.48314	6.62182	8.25174	7.86461	6.73063	7.0001	7.09343	6.61407	7.80791	7.52156	7.16192	6.61439	6.32046	6.32475	7.38128	7.86254	6.15254	7.62732	6.04024	7.5404	5.85956	7.26211	7.43605	7.6941	7.66879	7.85204	6.61986	7.86147	6.35183	6.45647	6.53692	6.79741	6.26875	7.1195	6.69178
Zm.13733.1.S1_at	Zm00001eb252060	uncharacterized LOC100273859(LOC100273859)	7.65691	7.9751	7.95075	7.86668	8.13556	8.07362	8.09951	8.13874	8.21193	7.3356	7.3377	7.49288	8.42683	8.31408	8.11266	8.23304	7.69023	7.68335	7.82042	7.77505	7.8697	8.07216	7.92192	7.93123	7.56895	7.62146	7.60632	7.59376	8.19089	8.23283	8.01207	8.24381	8.06698	8.14779	7.79655	7.60593	7.77586	7.68867	7.54118	7.47172	7.83167	7.64465	7.97993	7.91946	7.66558	7.52237	7.77131
Zm.13737.2.S1_at	Zm00001eb418690	uncharacterized LOC100272721(LOC100272721)	8.109	8.06472	8.07582	8.04475	8.18489	8.13841	8.56515	7.99195	8.40105	8.98347	8.80134	8.94988	7.8693	7.87276	8.42963	8.42668	8.86766	8.78855	8.4918	8.45508	7.90523	8.04866	8.76199	8.77268	8.70556	8.72265	7.82386	7.90997	8.81354	8.61894	8.57616	8.46153	8.74946	8.58438	8.16369	8.15302	7.80429	8.01107	8.07166	8.32005	8.17269	8.25521	7.88158	8.35199	7.80763	7.92658	8.08047
Zm.13778.1.A1_at			4.30999	4.5255	4.47144	3.69771	4.08005	3.75528	4.21169	4.53421	4.05831	3.45527	3.43215	3.47405	4.04725	4.17494	3.77811	3.68841	3.80426	3.76625	3.523	3.73894	4.54169	4.33941	4.04043	4.26489	4.07495	3.8449	4.04146	3.87785	4.25139	3.26353	4.32865	3.81911	4.16857	3.85794	3.72995	3.82502	4.10202	4.34802	4.34213	3.76207	3.93955	4.13968	4.06325	3.98683	3.57306	3.89484	4.27331
Zm.13806.1.S1_at	Zm00001eb210680	uncharacterized LOC100282537(LOC100282537)	10.489	10.472	10.5534	9.66406	9.35661	9.49785	9.71057	9.43184	9.41149	10.0394	9.99581	10.0568	9.92806	9.98507	9.9491	9.80273	9.86525	9.67638	9.67352	9.79549	10.4807	10.4281	10.1628	10.0541	10.2138	10.153	9.35908	9.27095	9.85036	9.63119	9.8819	9.41414	10.0695	9.48329	10.2951	10.0039	10.0383	9.99674	10.2049	10.2091	10.418	10.0929	10.2469	10.1085	10.2167	9.00245	10.0954
Zm.13810.1.S1_at	Zm00001eb140730	uncharacterized LOC100191253(LOC100191253)	8.74227	8.58758	8.6529	8.75498	8.96841	8.62302	8.40907	8.83233	8.5391	8.08005	8.11347	8.0095	9.08178	9.03845	8.34248	8.24712	8.70706	8.59309	8.00105	8.00704	9.28298	9.31337	8.48313	8.52788	9.04269	8.91503	7.25958	7.49024	9.35821	8.26763	9.33176	7.74093	9.25251	8.2936	8.31101	8.29062	8.16486	8.20598	8.88615	8.30648	8.86143	9.4026	8.79085	8.76827	8.80302	8.24781	8.69708
Zm.13830.1.S1_at	Zm00001eb107890	uncharacterized LOC100283873(LOC100283873)	7.05894	6.95202	7.33298	8.18898	7.64292	8.00356	8.72955	9.16722	9.06922	7.43315	7.5363	7.72282	7.2914	7.37893	8.05275	8.26315	8.14177	8.18483	8.48918	8.51299	7.05647	7.21906	8.42518	8.66501	7.62973	8.00967	7.53892	7.782	7.32805	7.61844	6.82481	7.24149	7.19299	7.73149	8.6201	8.30385	8.01275	8.49543	8.56684	8.74776	7.37698	7.50339	7.03979	7.80987	7.25015	7.49715	7.67705
Zm.13942.1.A1_at	Zm00001eb320330		11.3172	11.3302	11.305	11.1393	10.9383	11.105	10.7282	10.6876	10.77	11.1708	11.2164	11.3137	11.4083	11.4217	11.0728	11.0834	10.9738	11.0892	11.252	11.1656	11.2731	11.3102	10.9357	11.0216	10.9321	10.9268	10.8581	10.8315	10.7342	10.9343	10.8164	11.1556	10.8179	10.9439	11.4332	11.2691	11.368	11.1689	11.168	11.2576	11.4442	11.254	11.194	11.2687	11.2444	10.9879	10.8907
Zm.13982.1.S1_at	Zm00001eb153590	uncharacterized LOC100272291(LOC100272291)	6.25474	6.23866	6.47498	5.60104	5.8196	5.75723	5.77694	6.06352	5.65994	6.85882	6.57973	6.88812	5.67244	5.7437	6.37264	6.32023	5.75953	5.78042	6.27577	6.22139	5.98968	6.27072	6.33965	6.34429	5.85792	5.68389	6.983	7.0919	6.68187	5.8457	6.58729	5.38572	6.8152	5.79318	6.06836	6.15111	6.15767	6.13927	6.71947	6.16956	6.08956	6.33196	6.35012	6.35717	6.35341	5.97873	5.67812
Zm.13996.1.S1_at	Zm00001eb344490	ATP binding protein(LOC100285534)	7.88044	7.9821	8.25299	8.90296	8.60782	8.77748	8.52623	8.47564	8.29068	8.40717	8.09387	8.18846	7.2086	7.25095	8.96212	8.96325	8.46988	8.45686	9.01528	9.04684	8.06263	8.06262	9.08516	9.02913	8.29121	8.28833	7.86602	7.93853	7.71511	8.36085	7.6776	7.84684	7.97228	8.00501	8.96586	8.9358	8.65755	8.9011	8.65781	8.95188	7.87011	8.08576	7.63524	8.00535	7.81094	7.94531	8.0499
Zm.14036.1.S1_at	Zm00001eb286170	embryo specific protein 1(LOC542384)	4.62055	4.65415	4.73503	5.21283	5.55537	5.16284	6.06431	6.29865	5.65233	5.12649	5.20271	4.82075	5.29038	4.88597	4.11111	4.54488	6.23354	5.9833	4.3056	3.85113	4.57103	4.86189	4.50776	4.2592	7.2552	6.90791	5.76272	5.96048	5.61374	6.35768	5.00779	6.4087	4.9777	4.98548	4.47535	5.04557	4.99159	4.92556	4.71715	5.24247	5.22669	5.30428	5.04949	4.66668	5.91058	6.30966	3.93562
Zm.14039.2.S1_at	Zm00001eb051810	uncharacterized LOC100284720(LOC100284720)	7.69083	7.8163	7.51229	8.28627	8.39487	8.32509	8.2203	8.61497	8.24868	7.34738	7.72198	7.60713	5.96754	5.6892	9.12327	9.17193	9.39207	9.38785	8.5892	8.60103	6.65225	6.49967	6.86382	6.78789	9.03081	9.14403	8.30831	8.3498	6.47172	9.08923	6.1196	9.46125	6.36105	8.7572	8.7122	8.57765	7.87511	8.61685	6.33719	9.23596	6.4631	7.48842	7.13353	7.04788	6.4833	7.63175	8.61629
Zm.14048.1.A1_at	Zm00001eb143300	uncharacterized LOC100191672(LOC100191672)	11.3222	11.2641	11.2156	10.4368	10.7448	10.8071	10.5736	10.1133	10.2827	11.6244	11.5498	11.5229	11.3685	11.4664	10.6307	10.577	11.2177	11.0446	11.2568	11.2149	11.0617	11.1079	10.6453	10.5439	10.916	10.8512	10.5723	10.4626	11.6287	10.5961	11.6814	10.3459	11.5417	10.5833	10.5538	10.7268	10.8497	10.9213	11.3489	10.652	10.9682	10.9109	11.2431	10.6961	11.2143	11.1524	10.9823
Zm.14099.1.A1_at	Zm00001eb230750	Polyketide cyclase/dehydrase and lipid transport superfamily protein(LOC100191642)	8.97964	9.25591	9.0019	10.3557	10.535	10.5834	9.70514	9.81512	9.97751	9.8062	10.0691	9.86567	9.10961	9.14781	10.4586	10.4965	9.46834	9.34167	9.665	9.58969	9.30628	9.37584	10.3633	10.1867	10.0543	10.0408	10.2535	10.2222	10.5756	9.81856	10.6195	9.2866	10.6192	9.88646	9.41343	9.51545	9.54427	9.55157	10.1338	9.34422	9.33166	9.31389	9.46324	9.13337	9.25262	9.45817	9.94162
Zm.14170.1.A1_a_at	Zm00001eb137740	uncharacterized LOC100193006(LOC100193006)	9.57234	9.53762	9.64621	9.0342	9.01158	9.44919	9.44262	8.70226	8.94314	10.8216	10.6408	10.6341	9.01093	8.83678	9.59097	9.77238	9.26604	9.4593	9.74977	9.50572	9.77457	9.75855	9.67621	9.47948	8.98205	8.89005	10.8221	10.8687	10.0552	9.42507	10.2283	9.14854	10.1318	9.40982	9.64843	9.58299	9.27171	9.34604	10.1394	9.33444	10.0327	10.1404	9.92896	9.98019	10.276	10.0306	9.85556
Zm.1418.1.A1_at	Zm00001eb176110	uncharacterized LOC100272790(LOC100272790)	8.06843	7.9738	7.79612	6.30783	6.36509	6.91453	6.48708	6.37738	6.11008	6.35227	6.36753	6.39172	7.37822	6.98893	6.22676	6.75507	6.53157	6.29036	6.19534	6.16152	7.00649	6.64312	6.75386	6.70438	7.20803	7.15573	6.95971	6.98078	6.83203	6.70457	7.00234	6.29575	7.46971	6.69967	7.09785	6.8859	6.68282	6.69793	7.40947	6.55836	5.78724	7.46148	6.79486	6.94374	6.96115	6.68711	6.72608
Zm.1419.1.S1_at	Zm00001eb116230	uncharacterized LOC100272880(LOC100272880)	9.68792	9.54105	9.53523	9.80036	9.64396	9.68291	10.9206	10.7283	10.3235	11.5316	11.4407	11.4622	8.69214	8.52122	10.8057	10.8383	11.446	11.4302	10.734	10.6996	9.01234	9.01652	11.8817	11.8586	11.0466	11.0589	9.00098	8.93019	11.9683	10.0124	11.7449	8.59844	11.8129	10.7322	9.78457	9.82432	9.34238	9.65181	10.6186	9.76392	9.94653	9.69066	9.97631	10.4399	9.14866	10.4422	10.7366
Zm.14270.2.A1_x_at	Zm00001eb431490	uncharacterized LOC100216603(LOC100216603)	8.73564	8.42558	8.4747	8.66051	9.07578	8.91815	9.1975	8.84546	9.0195	9.57587	9.52264	9.51523	9.11394	9.02167	8.67255	8.55642	9.78493	9.66327	8.75818	8.7501	8.05396	8.18818	8.38817	8.16549	9.90164	9.96666	9.37948	9.45196	8.79492	8.89363	8.44779	8.87035	9.01248	8.86444	9.16603	9.13972	8.8986	9.43805	9.11875	9.41658	8.3982	8.79568	8.21062	8.38447	8.19842	8.54099	8.90375
Zm.14320.1.S1_at	Zm00001eb084490		9.13133	9.02328	9.07877	9.41987	9.82624	9.70836	10.2258	9.90902	9.84744	10.6735	10.6252	10.5631	8.92116	8.86763	11.1396	11.1682	10.245	10.2575	10.7861	10.7474	8.90957	8.78713	10.1249	10.36	8.85976	8.89553	9.37814	9.263	10.8618	9.91737	10.9963	9.67666	10.9667	9.67837	9.12086	9.25571	9.3078	9.28402	9.67662	9.02187	9.07683	9.29531	9.05953	9.38437	9.20247	9.60806	9.20544
Zm.14352.2.S1_at	Zm00001eb378250	histone H3(LOC100192746)	12.6012	12.5849	12.5581	11.6105	11.787	11.9755	11.8185	11.692	11.622	12.5367	12.5348	12.5062	12.0774	12.0522	11.9443	11.8891	12.4735	12.374	12.1139	12.1725	12.3308	12.292	11.8045	11.557	12.3693	12.3275	12.4425	12.444	12.1897	12.0968	12.1836	12.1642	12.3779	12.1315	12.3067	12.0975	12.1657	12.1316	11.9638	12.2988	12.5264	12.3135	12.2755	12.0906	12.3858	11.9879	12.3322
Zm.14392.1.S1_at	Zm00001eb285360		8.79693	8.93159	8.77057	9.3323	9.54305	9.31252	10.2202	9.796	10.1968	11.2449	11.1587	11.3388	7.33376	7.64597	7.7037	7.90461	12.5906	12.6166	10.8943	10.9276	6.76348	6.72539	7.69602	7.66066	12.7993	12.6506	12.2619	12.4087	11.5368	11.5754	9.39156	9.25036	10.5827	9.7327	9.50269	8.65814	8.88726	8.92865	8.62944	10.9262	6.89964	7.54391	7.11992	7.55138	7.08848	7.35016	12.1991
Zm.14432.1.A1_at	Zm00001eb295710	putative ubiquitin-conjugating enzyme family(LOC100272559)	9.71201	9.64405	9.94702	9.51764	9.63457	9.59736	9.47616	9.44434	9.55303	9.22579	9.39651	9.46996	9.88411	9.88811	9.55038	9.62099	9.595	9.63405	9.76056	9.66832	9.65723	9.58746	9.25584	9.39531	9.64326	9.59182	9.18257	8.9658	9.8394	9.22434	9.67539	9.22317	9.8988	9.46521	9.57127	9.48204	9.38592	9.40496	9.87265	9.3702	9.63999	9.36921	9.51958	9.49549	9.47034	9.09125	9.3936
Zm.14477.1.S1_at	Zm00001eb010420	putative glycosyl hydrolase family 10 protein(LOC100272986)	5.88014	6.23183	5.70595	6.6052	6.47204	6.18224	6.48944	6.49192	6.46506	6.01147	5.91244	5.69762	5.58219	5.96624	6.47127	6.99208	5.79701	5.93139	6.32526	6.25824	6.26192	6.14609	6.59081	6.59874	5.56839	5.66108	6.39204	6.15849	6.07305	6.22491	5.89474	5.68545	5.60841	6.05	6.03702	6.37968	6.40158	6.51054	6.80491	6.59191	6.09148	6.57648	6.04078	6.43717	6.25679	6.41851	5.81527
Zm.1449.2.S1_a_at	Zm00001eb417550	uncharacterized LOC100135422(LOC100135422)	11.0647	11.1802	11.0567	10.26	10.4933	10.396	11.3942	11.5999	11.5149	11.9897	11.8673	11.8029	11.312	11.4168	9.56208	9.71553	12.4301	12.4453	11.5868	11.5383	10.1174	10.0496	10.5657	10.7198	12.0494	12.0504	11.7453	11.6474	12.0563	12.1915	11.5603	11.431	12.0452	11.9865	10.3065	10.2433	9.76731	10.5416	10.7115	10.7887	9.92388	10.9955	10.4779	11.2606	9.68416	11.0625	10.5156
Zm.1450.1.S1_at	Zm00001eb170470	uncharacterized LOC100275439(LOC100275439)	5.64845	5.69237	5.36939	5.97623	5.46874	5.36253	6.18461	6.9465	6.69226	5.90871	5.93842	5.95224	5.94654	6.00504	6.14673	6.1748	7.02986	6.96903	6.99211	7.00603	5.07065	4.92748	5.37304	5.34865	6.18608	6.22872	5.14811	5.1267	6.35062	5.55115	6.16461	5.9213	6.18553	5.64198	5.6716	5.6722	5.90011	5.67372	6.16816	5.7058	5.38503	5.93886	6.04421	6.54611	5.51553	6.69563	6.24029
Zm.14501.4.S1_a_at	Zm00001eb050280	chaperone DNA J2(LOC100191411)	10.129	9.97699	9.94195	10.6884	10.2856	10.6844	10.4568	10.6913	10.3956	11.952	11.6226	11.6183	9.56991	9.51718	11.0263	10.2711	10.8255	10.7071	10.7832	10.9282	10.8088	10.77	11.1537	11.1324	11.8002	11.5789	10.295	10.7714	9.82255	10.8345	9.60658	10.9019	10.2632	10.8447	10.9814	11.1703	10.9444	11.4396	10.9439	11.4193	10.3701	10.2993	10.4531	10.3445	10.5641	11.2138	11.2099
Zm.14501.4.S1_x_at	Zm00001eb050280	chaperone DNA J2(LOC100191411)	9.5568	9.49685	9.5957	9.69454	9.44583	9.85718	10.0875	9.82208	9.69451	11.6545	11.3977	11.3861	8.70342	8.80365	10.3604	9.58059	10.4134	10.1486	10.1344	10.4004	10.2286	10.1687	10.622	10.5437	11.4234	11.1226	9.84943	10.3273	9.16624	10.1619	9.06916	10.314	9.67822	10.2601	10.3438	10.5592	10.3869	10.9491	10.3532	10.9495	9.74367	9.7757	9.8868	9.77313	9.95481	10.5244	10.7823
Zm.1458.1.S1_at	Zm00001eb056330	uncharacterized LOC100275716(LOC100275716)	5.26463	4.96518	5.30675	6.67159	6.63106	6.65773	7.2624	7.83845	7.616	5.8321	6.08552	5.90942	5.75815	5.69332	4.22454	4.38037	6.61378	6.79166	6.51913	6.59494	6.95569	6.95451	7.38113	7.22489	6.44468	6.46881	6.49519	6.47507	6.4811	7.58126	6.56149	6.73569	6.66997	6.91071	5.63455	5.76529	5.73531	5.28266	5.95334	5.908	7.09941	6.86742	6.74235	7.08234	5.9543	6.94023	4.73189
Zm.14649.1.A1_at	Zm00001eb275670	putative subtilase family protein(LOC100383484)	6.28958	6.05394	6.04437	5.49468	5.40356	4.82376	5.25228	5.45364	5.45689	4.76145	4.94169	4.40998	6.92916	6.85513	5.79181	5.95671	5.2262	5.4178	5.19319	5.1742	4.74251	4.79362	4.9267	4.49542	5.04633	4.95324	5.05089	4.91019	6.35211	4.95606	6.47155	4.45687	6.42909	5.33658	4.68948	5.10219	5.11087	5.13583	6.00862	5.03237	5.00126	5.64862	5.55855	4.90355	4.81865	5.43262	4.82761
Zm.14703.2.A1_a_at	Zm00001eb044260		6.92179	6.80814	6.62146	6.81499	7.23793	7.24782	6.91064	7.25611	7.39251	8.23807	7.92926	8.01042	6.35208	6.27051	7.85647	7.488	7.42568	7.35333	7.32325	7.58506	7.6751	7.52083	7.64068	7.4716	7.1485	7.01168	7.10006	7.58315	7.49519	6.86588	7.26551	6.47157	6.85047	6.92935	7.71118	7.68734	7.37128	7.44117	7.88853	7.50984	6.39512	6.92405	6.53418	6.83818	7.04115	7.55718	6.81056
Zm.14791.1.A1_at	Zm00001eb007810	ADP-ribosylation factor-like protein 8B(LOC100282662)	9.41437	9.45061	9.34468	9.16687	9.39365	9.39061	8.91074	8.71384	8.83943	9.01336	8.90585	8.8141	9.06295	9.1876	9.18422	9.29377	9.41557	9.3441	8.95441	8.94304	9.48845	9.55607	8.97355	8.96321	9.07957	9.11242	8.66402	8.61348	9.23066	8.99943	9.29691	8.76991	9.57457	9.18386	8.91904	8.98609	9.02632	9.03256	9.40195	8.97537	9.13985	9.39285	9.1537	9.42854	9.47913	9.05059	9.16108
Zm.14795.1.A1_at	Zm00001eb021040	cystatin 7(LOC732754)	8.29779	7.93198	7.93169	9.68358	9.78798	9.77506	9.31696	9.65414	9.49508	8.89709	8.75694	8.8796	9.04426	8.93717	9.95846	9.91888	9.13694	9.10335	10.1886	10.269	8.10223	8.14425	9.00294	9.09531	8.57547	8.54166	8.31234	8.07417	9.5264	10.0097	9.30269	9.88475	9.53583	9.96317	8.43741	8.46682	8.33977	8.45902	7.64365	8.70368	8.98973	9.46044	8.79666	9.19954	9.01155	9.82421	8.40415
Zm.14867.1.A1_at	Zm00001eb187150	putative methyltransferase PMT15(LOC101027245)	8.58376	8.73335	8.6462	8.64813	8.26115	9.003	7.24883	7.09107	7.56345	7.6273	7.4896	7.88765	7.26188	7.21572	9.21646	9.19062	7.51014	7.43992	8.44966	8.26219	9.14913	9.24018	8.27783	8.14556	7.16157	7.22629	7.4555	7.44611	7.19408	8.62955	6.96532	8.29899	7.19736	8.37268	8.71286	8.46222	8.40195	8.41702	8.29559	8.07053	8.85566	9.07468	8.64171	8.577	8.88193	8.73842	8.2085
Zm.1489.1.A1_at	Zm00001eb357070	1-aminocyclopropane-1-carboxylate oxidase 1(LOC100283053)	6.89202	7.14233	6.89494	7.85973	7.66899	7.80115	8.60276	9.14378	8.58369	6.90486	7.35012	7.04599	5.75368	5.82316	8.58465	8.63756	7.1744	7.16709	8.46005	8.40763	7.81229	7.7892	8.7135	8.68122	7.22636	7.26199	8.02225	8.04848	7.61583	9.42476	7.15244	9.14211	7.08031	8.19524	6.78426	7.44619	6.97336	7.13381	7.20544	7.48226	7.83084	7.88965	7.07286	8.03866	7.15988	8.17488	6.87076
Zm.14907.1.A1_at	Zm00001eb103010	Uncharacterized protein (B6U3A4_MAIZE)	7.79238	7.78383	7.87724	7.47104	7.3526	7.40364	8.07106	7.66337	7.77431	9.56585	9.45702	9.34723	7.63753	7.52757	8.89435	8.88504	9.08608	9.05312	8.67142	8.54915	7.07863	7.25058	7.91901	7.89503	7.95399	8.23249	7.3955	7.46531	8.08892	7.80066	8.24017	7.89084	7.57534	7.7796	8.54746	8.1721	7.78929	8.43243	8.1721	8.79076	8.18471	8.62576	8.87588	8.54504	8.5491	9.10229	7.90009
Zm.14923.1.S1_at	Zm00001eb029550	Diacylglycerol kinase 1(LOC100127509)	7.35902	7.37165	7.39326	7.08509	7.07511	7.07052	7.10621	7.25318	7.3751	6.63766	6.58146	6.86208	7.66675	7.755	7.06952	7.04453	7.07176	6.94803	6.97221	7.01098	7.30519	7.21829	6.87471	7.08833	6.9932	7.10215	6.90514	6.81638	7.44966	7.26108	7.57018	6.90895	7.49493	7.15511	6.84817	6.86017	6.81036	6.81928	6.91398	6.73147	7.39952	7.07167	7.22292	7.44483	7.42388	6.98004	7.08999
Zm.14951.1.S1_a_at	Zm00001eb083400	extensin(LOC542371)	6.27557	6.19864	6.37412	6.74559	6.58274	6.51033	7.02885	7.99979	8.12177	6.23931	6.37134	6.26589	5.71144	5.88104	8.58485	8.85731	8.4499	8.49911	8.35431	8.3977	5.40371	5.59866	5.39685	5.48957	5.51018	5.76976	5.39398	5.2801	6.87091	5.93621	6.5836	6.67016	6.61976	6.44141	6.72616	6.61466	6.67646	6.80444	7.41167	6.93407	6.13877	7.00815	6.99976	7.09257	6.29217	7.67791	6.8728
Zm.14951.1.S1_x_at	Zm00001eb083400	extensin(LOC542371)	5.07264	5.27792	5.19504	6.02742	6.14618	5.59761	5.99497	6.35391	5.49082	5.23484	5.1347	5.35528	5.09669	4.83743	6.66852	6.60908	6.34302	6.20962	5.8053	6.32291	5.29315	5.21034	5.26226	5.34036	4.79744	5.23795	4.96004	4.89984	6.07477	5.8024	5.44291	6.2142	5.16682	5.58362	5.15591	5.31741	5.50019	5.3261	5.36841	5.67179	4.65904	5.55693	5.07737	5.22615	5.3436	6.70232	5.60974
Zm.14951.2.S1_x_at			7.61084	7.46927	7.27607	8.93607	7.73695	8.21924	7.90295	8.7341	8.30283	7.42538	7.4495	7.76499	6.88961	6.73646	9.67397	9.67065	9.51809	9.53619	9.45844	9.48331	6.97156	6.91445	7.02951	6.89157	7.01115	6.90597	6.51546	6.50957	7.83005	8.51855	7.69547	8.81878	7.5039	8.43115	7.4615	7.35941	7.62601	7.9546	7.41607	7.967	6.91886	7.87685	7.11411	7.94174	7.35569	9.21399	7.82906
Zm.14951.3.S1_x_at			8.99156	8.59505	9.20145	9.89634	10.0328	9.7813	10.1865	10.8381	9.46615	9.99672	9.93207	10.139	7.35872	7.51611	10.5334	10.4885	10.1871	10.1283	10.024	10.0599	10.4684	10.4838	10.3589	10.3889	9.68046	9.86276	9.1288	9.27587	9.20786	10.9724	8.39824	11.0759	9.10947	10.8648	9.85031	9.66343	9.7529	9.95175	8.07071	10.2539	8.30503	9.30897	8.29791	9.45677	8.97865	10.9499	10.1189
Zm.15011.1.A1_at	Zm00001eb203850		6.65338	6.76019	6.76624	7.3846	7.22036	7.15465	7.11325	7.22217	7.21915	7.49818	7.22196	7.19941	6.22406	6.40698	7.31342	7.37077	7.47414	7.49516	7.24862	7.13092	7.48529	7.4033	6.95155	7.01891	7.28815	7.09263	6.98914	7.1874	7.39614	7.348	7.54393	7.07295	7.6975	7.29826	6.92037	6.75593	6.66468	6.91934	7.01282	6.81579	6.9837	6.74915	7.05431	7.07364	6.8102	6.78184	6.76078
Zm.15056.1.A1_at	Zm00001eb129920	uncharacterized LOC100193421(LOC100193421)	8.25204	8.13123	8.06824	7.87583	8.39738	8.12883	7.95725	7.01367	7.16847	8.39551	8.13733	8.28415	7.9578	8.21727	7.95241	8.15877	7.56006	7.6324	8.22386	8.1044	7.52505	7.61278	7.73163	7.85008	7.2345	7.18041	9.10324	9.02252	8.646	7.62908	8.62266	7.52367	8.48963	7.65895	7.86624	7.92254	7.76361	7.70621	8.52187	7.56347	8.22656	7.66776	8.1965	7.81994	8.07274	7.91539	8.14948
Zm.151.1.A1_at	Zm00001eb397050	fatty acid desaturase 7(LOC542222)	9.67084	9.55945	9.95502	9.07909	9.2721	9.26643	8.52452	8.70812	8.63275	9.23953	9.03461	9.10499	11.4597	11.4385	9.05244	9.13156	8.23334	8.39263	8.98207	8.91062	9.33523	9.28426	8.3441	8.06392	8.91706	8.83837	8.76382	8.72488	10.3499	9.31273	10.33	8.81319	10.4557	9.22658	8.36974	8.43097	8.58354	8.45844	9.47661	8.12733	8.31138	8.4533	8.92189	8.59023	8.40186	7.97863	9.00386
Zm.1524.1.A1_at	Zm00001eb073550	dehydration-responsive element-binding protein 1D(LOC100281239)	5.68848	5.65866	5.77713	4.51809	4.9089	5.27634	3.89271	3.48936	3.72252	3.69811	3.92616	3.75147	6.73597	6.83026	3.66585	3.69954	4.63692	4.40667	4.32801	4.08306	4.53657	4.78911	4.17517	4.18802	3.82238	4.03717	3.80283	3.80789	5.03024	5.51378	5.07553	3.29295	5.39705	4.0772	4.27777	3.79969	3.53355	5.07735	3.97957	4.71787	4.38639	4.46905	4.29023	4.4175	3.66944	4.77575	5.40952
Zm.15283.1.A1_at	Zm00001eb324690	uncharacterized LOC100285166(LOC100285166)	9.31473	9.2415	9.30256	8.07069	8.46995	8.72353	9.02856	8.23875	8.5873	8.47097	8.47893	8.42551	9.66778	9.71093	8.53287	8.58894	8.68375	8.72624	8.66125	8.60999	8.92425	8.95933	8.46981	8.50724	8.53021	8.46018	7.97249	7.94017	9.0506	8.96542	9.05431	8.7959	9.03408	8.9665	8.45614	8.31224	8.31612	8.24386	8.50555	8.25477	8.92203	8.71256	8.72565	8.73502	8.65433	8.43112	8.28726
Zm.1540.1.S1_a_at	Zm00001eb056510	alcohol dehydrogenase 1(LOC542363)	9.833	10.0146	10.0709	9.75893	9.77542	9.89604	10.8105	10.5495	10.4144	11.1184	11.0339	10.9955	9.21774	9.2546	10.848	10.8309	10.1305	9.93404	10.8862	10.8184	10.4757	10.3529	11.2699	11.1437	10.3287	10.3617	10.1585	10.2556	10.1404	11.4042	9.74172	10.9977	9.75437	10.9666	10.2541	10.3852	10.2633	10.4157	8.94354	10.5593	9.98061	10.1732	9.39348	10.133	9.49313	10.2114	9.5844
Zm.15418.1.A1_at	Zm00001eb309620	uncharacterized LOC100191383(LOC100191383)	6.68469	7.05181	6.89898	6.62242	6.77575	6.78479	7.1046	6.79724	6.53176	7.01306	6.85481	7.19781	7.36322	7.33083	6.77504	6.8582	6.98497	6.93888	7.04188	7.03261	6.64982	6.54146	6.71785	6.70533	6.88166	6.91745	6.64918	6.62264	7.03324	6.56006	7.07022	6.64277	7.21923	6.45014	7.05562	7.03121	6.73937	6.74259	6.78068	6.87868	6.97857	6.75317	6.95416	6.67828	6.79051	6.48156	6.75773
Zm.15528.1.S1_at	Zm00001eb175500	uncharacterized LOC100285116(LOC100285116)	7.74941	7.61778	8.05614	8.34271	8.08863	8.51231	7.89229	8.3853	8.4472	7.75794	7.86556	8.19552	8.11753	8.03482	7.37224	7.46636	8.69195	8.78688	8.10491	8.09141	7.1483	7.15858	8.08535	8.2085	8.71603	8.53325	8.29374	8.30486	8.2738	8.14081	8.18302	7.66033	7.96609	8.44223	8.2119	8.0498	7.78722	7.87809	8.31316	7.69875	7.81375	8.04898	8.03832	7.89715	8.10956	7.76228	7.56564
Zm.15542.1.S1_at	Zm00001eb258220		6.42616	6.5682	6.46216	6.95276	6.98059	6.86671	7.7182	7.99286	8.27259	8.11341	8.05288	8.15664	6.26373	6.45063	8.21098	8.28062	7.52972	7.58955	7.76776	7.87051	6.39983	6.48245	8.78693	8.75954	6.70325	7.09654	6.77815	6.60228	7.79772	7.73463	7.52197	7.88348	7.8933	7.58172	6.98018	6.42105	7.18884	6.69219	7.31745	6.90236	6.01267	6.40063	6.8245	6.82615	6.36648	6.09321	6.8473
Zm.15550.2.A1_at	Zm00001eb003020	probable protein phosphatase 2C 28(LOC103631685)	9.07207	9.2692	9.29033	8.96576	9.04729	9.09157	9.236	9.32913	9.18057	8.73596	8.82805	9.0274	9.41094	9.36789	8.95695	9.02412	9.35203	9.35052	9.26164	9.19469	9.19504	9.21523	8.89966	8.89211	9.28952	9.11506	8.668	8.48033	9.3754	9.27808	9.28503	8.95532	9.4661	9.32797	9.03515	8.84872	8.83227	8.87486	8.94263	8.86529	9.15384	9.29173	9.24772	9.40418	9.45128	9.42359	9.04297
Zm.15628.1.S1_at	Zm00001eb195920	uncharacterized LOC100193098(LOC100193098)	5.75681	5.87049	6.03606	6.11995	6.55868	6.83217	6.33377	6.42466	6.28991	5.5126	5.57761	5.96359	6.48369	6.57841	5.24166	5.41571	6.06905	6.27344	6.28137	6.31498	6.40127	6.39746	6.01609	6.01531	6.58531	6.75803	5.42024	5.36785	6.72866	5.48812	6.68935	5.76379	6.60723	5.52413	6.38516	6.09179	6.03228	5.80344	6.03805	6.12475	5.77373	5.73994	5.7679	5.40684	5.35624	5.17898	6.11415
Zm.1566.1.A1_at	Zm00001eb344040	sugar transporter ERD6-like 6(LOC103637010)	6.22696	6.39011	6.28307	7.30838	6.97657	7.13439	6.40873	6.3347	5.63075	4.96408	5.34526	5.06412	7.83347	7.52005	5.46269	5.50026	5.97324	6.05136	5.85692	5.82797	6.06811	6.31044	5.39819	5.40229	5.96236	6.01116	6.36057	6.25938	7.05326	5.18766	7.29902	4.37778	7.26666	5.68799	6.5052	6.28571	6.22831	5.88171	6.97525	5.84562	6.19898	6.68472	5.94184	6.05136	5.76807	6.2605	6.94432
Zm.15703.1.A1_at	Zm00001eb322090	Type III polyketide synthase B(LOC100272924)	3.56768	3.40314	3.54263	4.31684	4.57411	4.23317	4.90433	5.18989	5.24016	3.58391	3.59915	3.53099	3.89748	3.76034	3.87496	3.5944	4.41154	4.45468	4.28887	4.49773	3.81211	3.57385	5.43117	4.79611	4.77492	4.70352	2.95104	3.1275	3.98473	4.2306	3.98473	4.32406	3.60398	4.35732	4.1309	3.74645	4.29649	4.06049	4.30414	4.16874	3.86966	3.64548	3.93229	3.7372	3.78463	3.84126	4.40268
Zm.15748.1.S1_at	Zm00001eb008880	uncharacterized LOC100280178(LOC100280178)	5.12878	4.92605	4.97617	5.55208	5.84318	5.55313	6.1542	6.19634	6.12905	6.16971	6.07536	6.21655	4.85269	5.08461	5.62811	5.82067	5.61008	5.46796	5.89874	5.89373	5.17267	5.1326	5.43378	5.39828	6.36912	6.42768	6.68545	6.59858	5.98902	6.39171	5.81645	6.67942	5.53353	5.6927	5.35673	5.39358	5.5643	5.57179	5.41987	5.33566	6.31875	6.31308	6.2404	5.94121	6.40663	7.05944	5.51057
Zm.1576.1.A1_at	Zm00001eb200540		4.27432	4.31945	4.3898	5.07186	4.96755	4.77749	4.64854	4.8284	4.66048	3.97996	4.32557	4.38204	4.28509	4.22596	5.16467	5.20457	4.70972	4.72621	5.15465	5.16874	4.39311	4.4281	4.91632	4.83079	4.12859	4.12032	4.23735	4.35625	4.10346	5.22601	4.02477	4.77808	4.35151	4.86317	4.57126	4.4796	4.60127	4.43829	4.37855	4.69434	4.66104	5.18064	4.61316	5.37602	4.94536	4.85616	4.32393
Zm.15771.1.S1_at	Zm00001eb247460		8.18687	8.28575	8.29629	8.49909	8.53257	8.47741	9.03962	8.59906	8.78472	9.18821	9.23939	9.33956	8.31765	7.93813	8.66002	8.66621	9.06965	9.10993	8.57003	8.49254	8.51097	8.73089	8.90121	8.81353	9.21283	9.01217	8.71855	8.61046	9.27588	8.89726	9.2177	8.73995	9.25005	8.96393	8.32158	8.24117	8.24319	8.31714	8.72232	8.41198	8.48186	8.42552	8.31508	8.28532	8.09979	7.82691	8.63586
Zm.15807.1.S1_at	Zm00001eb099170		6.50313	6.26032	6.26397	6.23964	6.52387	6.00886	6.4849	5.94232	5.88198	5.89524	6.05365	5.92087	6.27371	6.17937	6.18216	6.27618	6.21302	6.18832	6.50065	6.36466	6.21005	6.22931	6.23301	6.02379	6.44208	6.38753	5.47878	5.73436	6.37944	5.99006	6.19295	6.03916	6.16844	6.18481	6.43463	6.16825	6.2067	6.03682	6.20477	6.19125	6.46775	6.59341	6.31227	6.45918	6.52542	6.51457	6.31028
Zm.15815.1.S1_at	Zm00001eb176470	nitrate reductase [NADH]-like(NNR1)	3.09855	3.437	3.71929	3.09738	3.30985	3.81611	3.03985	3.65031	3.29119	2.52689	2.70278	2.7434	3.21407	3.78719	3.06696	3.13254	3.15259	3.37653	2.98617	2.9141	3.10613	2.76529	3.89364	3.16726	3.01789	3.34354	2.88646	2.88148	3.93139	2.97362	3.34296	2.8369	3.7532	3.13748	3.08271	2.70681	3.11516	2.77616	3.42269	2.76212	3.19316	3.12734	2.9673	3.08134	3.3171	3.13366	3.63639
Zm.15827.1.A1_at	Zm00001eb154990	uncharacterized LOC100275282(LOC100275282)	5.7722	5.82241	5.81083	6.69564	6.89037	6.57401	7.9254	8.24226	8.17153	7.25396	7.39065	7.37271	7.70957	7.78545	5.1325	5.04937	7.63183	7.65022	8.13189	8.15876	6.91474	6.9415	7.06537	6.94558	7.62157	7.61473	5.79316	5.70724	7.04563	7.39788	7.07001	6.34852	7.30406	7.33274	6.69209	6.64817	6.19421	6.88868	6.84004	7.62435	5.94985	6.10232	6.74074	6.76085	5.79951	6.7417	6.84113
Zm.1584.1.A1_at	Zm00001eb034820		7.83971	7.95875	7.85276	7.69218	7.8073	7.26058	7.11859	7.37276	7.48165	7.68241	7.5531	7.6525	7.58387	7.36494	7.49402	7.49266	7.54412	7.81263	7.92525	7.90001	7.77934	7.98104	6.915	7.05139	7.41187	7.64635	7.90655	7.83195	8.2759	7.64558	8.26848	7.46011	8.21425	7.81542	7.12287	7.2456	7.24963	7.25666	7.64896	7.20155	7.77143	7.9928	7.88226	7.70202	7.97466	8.14478	8.14031
Zm.15884.1.A1_at	Zm00001eb104170	auxin induced protein(LOC542427)	4.93174	4.65036	4.82064	4.64727	4.42168	4.73201	4.71781	4.69555	5.13662	4.19791	4.68447	4.51276	4.63412	4.82965	4.53732	4.68084	4.45819	4.3979	4.11463	4.38157	5.01221	4.84506	4.68537	5.11835	4.85563	4.63699	4.69363	4.78103	5.02407	4.25389	5.0121	3.91789	5.05875	4.88639	4.92665	4.86303	4.5687	4.77184	5.23739	4.84381	4.61139	4.76221	5.2127	4.96408	4.49069	4.24359	4.50728
Zm.15906.1.A1_at	Zm00001eb109370	alanine aminotransferase10(LOC100279149)	8.41776	7.76403	7.76196	7.20753	6.25439	7.20462	6.96738	7.48741	7.24359	7.68327	6.96559	7.19958	6.88222	6.62604	8.968	9.06221	6.38244	6.37248	7.06091	7.10143	7.44547	7.55678	7.97692	7.93479	6.52427	6.74055	7.1728	7.21575	6.36188	6.85841	6.67048	6.90705	6.42734	6.57426	8.38285	8.40267	8.25179	7.98471	8.25174	7.94344	7.01889	7.36983	7.05268	7.17953	7.3371	7.37558	6.98532
Zm.15937.1.A1_at	Zm00001eb370000		6.30825	6.28682	6.2668	6.41844	5.78446	6.32937	5.41333	6.02503	6.11812	3.97889	4.64525	4.25595	7.69385	7.69857	4.21781	4.35104	5.0111	4.92313	4.8834	4.85493	6.86533	6.92017	5.8041	5.86261	5.7251	5.7204	4.93456	5.03513	6.12735	5.14765	6.02833	4.67391	6.14689	5.43525	5.58292	5.4272	5.43251	5.40943	6.56047	5.30422	6.1145	6.06909	5.00851	5.08936	4.82448	6.0052	6.7178
Zm.1595.1.S1_at	Zm00001eb078730	endochitinase A(LOC100283098)	8.01176	7.54421	7.85548	7.55871	7.58748	6.86092	8.96149	9.04946	7.98426	8.69722	8.58398	8.99949	7.36815	7.53355	5.90308	6.06362	10.0611	10.0186	8.92766	8.97429	7.36789	7.41111	8.17548	8.2186	10.0655	10.1423	6.84815	6.94974	9.52646	8.32562	9.02082	6.88088	9.55586	7.54335	7.11423	7.67966	7.27346	8.02763	8.2528	8.05239	9.10055	8.86999	9.60821	9.63121	7.3029	9.24116	7.86522
Zm.16074.1.A1_at	Zm00001eb313230		6.74445	6.68845	6.42822	7.29713	7.58449	7.39254	7.56343	7.94631	7.88847	7.5639	7.4984	7.54131	6.78776	6.83284	6.30601	6.53092	7.80692	7.85894	7.42988	7.42967	6.78292	6.82178	6.91169	7.01296	7.9367	7.91156	8.43422	8.49594	7.16361	6.86467	7.21082	6.57227	7.45625	6.2231	7.78971	7.67011	7.69121	7.76036	8.05196	7.54967	6.72954	6.60584	7.12908	7.15303	6.90305	7.16559	7.4876
Zm.162.1.A1_x_at	Zm00001eb083400	extensin(LOC542371)	6.49727	6.28794	6.64515	7.44946	7.41413	7.73625	6.92916	7.52506	7.06048	6.24234	6.17775	6.02495	5.18214	5.11906	5.91788	5.09736	5.55076	5.63482	5.42173	5.17822	8.50584	8.48855	8.1819	8.21421	7.8029	7.86392	8.55683	8.57724	6.3837	7.62096	6.47283	7.54682	6.84837	7.45459	6.79012	6.48791	6.59298	6.51964	5.75781	7.11707	5.38459	6.22854	5.16273	6.41303	5.62624	8.44161	6.92759
Zm.16251.1.A1_at	Zm00001eb158020	probable protein phosphatase 2C 8(LOC100273512)	3.89916	3.76545	4.06124	4.53002	3.9359	3.97126	4.18201	4.80735	4.46322	3.75491	4.07212	3.6787	3.54329	3.75236	3.44239	3.53662	5.06204	4.81067	3.78953	3.70699	3.62013	3.48699	3.53809	3.26915	5.68355	5.77013	3.93223	4.13097	4.26553	4.10453	4.16277	3.99488	4.0644	4.18993	3.88988	3.99551	3.75967	4.24445	4.06641	3.93693	3.19672	3.65731	3.7584	4.05122	3.29577	3.46279	4.22206
Zm.16320.1.S1_at	Zm00001eb202700	putative RING zinc finger domain superfamily protein(LOC100193231)	5.90602	5.94522	5.88614	6.65494	6.47407	6.19481	7.11478	7.43365	7.04602	7.55891	7.11645	7.34456	5.93266	5.95015	7.36649	7.20139	6.62906	6.70286	7.10735	7.11557	6.14861	6.30831	8.06559	8.18054	6.77028	6.87678	5.57694	5.50927	6.79602	6.91107	6.98028	6.51292	6.8929	6.2743	6.15688	6.85775	6.37403	6.83358	7.44681	6.48839	6.19926	6.17905	6.09107	6.21391	6.25935	6.07023	6.74572
Zm.16338.1.A1_at	Zm00001eb434530	thioesterase superfamily member 2(LOC100304041)	10.0519	10.0123	10.0453	9.85849	9.96314	9.94912	9.13771	9.14749	9.15443	9.21447	9.22009	9.20368	10.0813	10.1149	9.49214	9.62301	10.0662	10.0538	9.8643	9.82961	9.26467	9.19977	8.67122	8.8827	9.60864	9.66289	9.15711	9.23188	10.0055	9.34788	10.0778	9.05738	10.2279	9.49315	9.47713	9.42172	9.26868	9.34816	9.94653	9.4242	9.95216	10.2199	9.69021	9.766	9.57404	9.6063	9.97741
Zm.16344.1.S1_at	Zm00001eb052800		8.77994	8.826	8.84478	7.98951	8.04651	8.11373	8.48891	8.30478	8.21641	8.33707	8.31615	8.40499	8.11418	8.1396	8.59291	8.5599	8.20461	8.24583	8.42112	8.39904	8.54536	8.67409	8.55267	8.50996	7.71215	7.84682	8.98203	8.83896	7.92388	8.53738	7.85474	8.80408	7.95944	8.24542	8.75983	8.57022	8.50919	8.6304	8.11556	8.82999	8.565	8.24448	8.69308	8.20092	8.65414	8.10225	8.83424
Zm.16353.1.S1_at	Zm00001eb009570	probable inactive poly [ADP-ribose] polymerase SRO3(LOC103633148)	5.90316	5.8718	5.71739	6.21641	5.88171	6.01763	8.52996	7.32755	7.59725	7.53072	7.17496	7.32255	6.24402	6.34379	7.85971	7.7794	6.09601	6.03734	6.0024	6.0011	6.17891	6.1258	9.07359	9.11712	6.77954	6.75161	5.75592	5.7186	7.86316	6.87325	7.85463	6.59891	8.06825	7.22194	4.93835	6.23014	5.96367	6.19962	6.65993	6.01296	6.00882	6.11649	6.79661	6.60889	5.25358	5.91126	6.60932
Zm.16431.1.S1_at	Zm00001eb154000		5.69931	5.9425	5.56706	6.12931	6.73573	6.4493	6.76292	7.14407	6.54315	5.79864	5.94671	5.26953	5.78245	6.22433	4.99808	5.13737	6.03474	6.15176	6.20416	6.10394	5.32081	5.42167	6.97141	7.11054	6.94151	7.03285	6.384	6.55609	6.65419	5.73682	6.44972	5.14527	6.50509	5.85343	6.0202	6.08378	6.3135	6.14938	6.74628	6.07011	5.71445	6.06544	5.98306	6.10183	6.08161	6.36916	6.00773
Zm.16498.1.S1_a_at	Zm00001eb296560	GTP-binding nuclear protein Ran-A1(LOC100193260)	12.3988	12.4849	12.5109	12.443	12.3782	12.3522	12.3717	12.1443	12.1127	11.9448	11.9258	12.1166	12.4767	12.4037	12.2994	12.2188	12.0327	12.1599	12.2672	12.2915	12.587	12.4695	12.2757	12.2748	12.344	12.326	11.8711	11.863	11.8619	12.2293	12.0471	12.5201	12.1648	12.2367	12.4987	12.3353	12.4721	12.273	11.8679	12.3073	12.4282	12.4259	12.4363	12.216	12.3547	12.4269	12.1222
Zm.16498.3.A1_x_at	Zm00001eb296560	GTP-binding nuclear protein Ran-A1(LOC100193260)	12.3851	12.456	12.5017	12.4782	12.4149	12.3975	12.3358	12.5368	12.5031	11.8444	12.1058	12.1202	12.6511	12.6162	12.3833	12.3334	12.1721	12.2103	12.2486	12.3368	12.6177	12.5206	12.2853	12.3329	12.3331	12.3675	12.0445	11.9268	12.0249	12.3271	12.0884	12.6606	12.195	12.294	12.5276	12.4408	12.5479	12.4104	11.9621	12.4445	12.4027	12.3392	12.4839	12.3885	12.2944	12.4444	12.2921
Zm.16504.2.A1_at	Zm00001eb337690	heat shock protein18c(LOC100037778)	4.48738	4.49841	4.63807	7.3391	7.17479	7.20687	6.93998	7.16486	7.1575	7.79639	7.78436	7.81511	6.64145	6.39151	7.00306	6.96436	5.24362	5.16585	5.01837	5.30041	6.42874	6.59887	8.69776	8.71843	7.35318	7.43154	6.0005	5.90477	6.05719	6.21108	5.74227	6.65896	5.50478	6.19888	6.74953	7.32172	7.04259	7.21143	6.7895	7.25558	6.19159	6.15889	6.42295	5.74918	5.63844	5.75206	6.92731
Zm.16525.1.A1_at	Zm00001eb034130	uncharacterized LOC100384473(LOC100384473)	11.8099	11.8917	11.9321	12.0628	11.962	11.9146	11.5061	11.6543	11.6892	11.8214	11.7731	11.8508	12.1632	12.107	11.7806	11.6701	11.9035	12.0384	11.8656	11.8728	11.9661	11.91	11.5468	11.5328	11.8021	11.7408	11.651	11.6702	11.7003	12.0274	11.6698	12.2345	11.7184	11.9289	11.7349	11.7396	11.9135	11.8045	11.5747	11.6524	12.0036	11.7166	11.8981	11.8281	11.978	11.6042	11.818
Zm.16584.1.S1_at	Zm00001eb303240	kinase associated protein phosphatase(LOC542351)	7.46512	7.37807	7.36139	7.21864	7.43192	7.19703	7.03023	7.19374	6.87145	7.05081	7.01779	6.87455	7.14998	7.54896	7.07109	7.12423	6.78271	6.97879	7.10467	7.04798	7.5672	7.54405	7.28004	7.16319	7.10996	7.1926	7.19605	7.27082	7.51237	7.26023	7.62999	7.05368	7.37319	7.22519	7.02808	7.06997	6.99254	6.92433	7.14028	7.16354	7.38013	7.2955	7.37297	7.3472	7.52604	7.5064	7.34154
Zm.16697.1.A1_at	Zm00001eb146330	3-phosphoinositide-dependent protein kinase 2-like(LOC103650947)	8.67478	8.57901	8.78244	8.35452	8.46982	8.50278	8.36763	8.11653	8.22762	8.34294	8.29399	8.3355	8.79776	9.00566	8.42703	8.16051	8.48848	8.4346	8.45859	8.40002	8.45939	8.5223	8.4308	8.44712	8.13202	8.07677	8.23392	8.36088	8.75134	8.5596	8.66285	8.33775	8.72445	8.47142	8.30707	8.10127	8.3472	8.24225	8.16416	8.29301	8.62201	8.69281	8.58426	8.6205	8.79407	8.74205	8.58978
Zm.16771.1.A1_at	Zm00001eb366080	uncharacterized LOC100273067(LOC100273067)	9.83607	9.85455	9.8008	9.00451	9.24958	9.2402	8.45734	8.02881	8.29071	9.093	8.94981	8.97654	9.31121	9.47496	9.60349	9.46445	9.14968	9.03682	9.31647	9.26891	9.76097	9.60359	9.14214	9.06739	8.30733	8.10507	8.01978	8.21839	8.77232	9.35805	8.19649	8.78121	8.20306	9.16736	9.56956	9.36675	9.49459	9.47939	9.26667	9.10498	9.32667	9.29322	9.3568	9.39161	9.84826	9.89051	9.49222
Zm.16796.1.A1_a_at	Zm00001eb066420	Anamorsin homolog(LOC100276430)	11.1983	11.0908	11.081	10.5496	11.0392	11.0033	11.4254	10.2246	10.6659	11.9024	11.8038	11.7498	10.5408	10.5263	11.0436	10.97	11.8181	11.7319	11.489	11.4613	10.5881	10.5554	11.1203	10.9809	11.6334	11.3842	10.9811	11.094	11.2626	11.1182	11.3205	10.9359	11.5956	11.4424	10.8347	11.0627	10.6787	10.9143	11.0304	11.2228	10.9065	10.8676	10.6844	10.815	10.8601	10.7942	11.1222
Zm.16836.1.A1_at	Zm00001eb282990	putative RING zinc finger domain superfamily protein(LOC100193667)	7.08746	6.75073	6.95396	7.4567	7.18951	7.19811	7.51154	8.17571	6.49465	7.10386	7.11628	7.15131	6.80109	6.70174	7.17568	7.0446	7.91925	7.84434	7.36051	7.41437	6.8796	7.02373	7.14645	6.85481	7.54614	7.68756	6.63045	6.77735	7.63283	6.66262	7.19541	6.2711	7.48031	7.01474	7.48029	7.19798	7.20596	7.24552	7.8269	6.84338	6.80628	7.31596	6.42498	7.35615	6.85683	6.90385	6.71353
Zm.16838.2.A1_a_at	Zm00001eb239380	heat shock factor protein 1(LOC100286298)	8.84915	8.75956	9.14699	9.32625	9.44718	9.43034	9.53717	9.8503	9.92264	7.89795	8.26014	8.27649	7.63285	7.673	9.94268	10.1503	10.5641	10.4159	9.67166	9.90433	6.52994	6.5995	9.35354	9.42277	10.1403	10.1644	7.86312	7.8215	10.2848	10.6213	9.73603	10.3967	10.3813	11.1353	7.44526	7.73226	6.99801	8.14951	7.23512	7.90752	7.19814	8.09148	7.06137	7.54348	7.47974	7.41058	10.0356
Zm.16942.1.A1_at	Zm00001eb304520	uncharacterized LOC100383476(LOC100383476)	5.2932	4.83646	5.17395	6.19858	6.3334	6.13429	6.33123	6.32524	6.12931	6.05786	5.91246	5.95488	5.40373	5.54975	5.47917	5.45111	6.24062	6.19402	5.68933	5.68119	6.07644	5.7716	6.14848	5.96579	7.23883	7.25097	4.97736	5.13482	5.44794	5.82764	5.41825	5.30717	5.19189	5.70385	6.0764	6.36754	6.10956	6.59562	6.46059	6.04065	4.81236	5.63145	5.33914	5.09589	5.16674	5.49237	5.34095
Zm.17003.1.S1_at	Zm00001eb058460	uncharacterized LOC100282724(LOC100282724)	6.8789	6.78136	6.78092	7.45303	7.93634	7.83233	8.87975	8.32623	8.59333	8.15181	8.45052	8.29656	6.43097	6.45315	8.10806	8.19997	8.36779	8.32317	7.33651	7.26216	7.46466	7.48	8.87826	9.03035	8.68547	8.6995	7.33041	7.3031	8.96006	8.18339	8.99214	7.71726	8.8781	8.44551	6.89741	7.07841	7.08712	7.03667	7.94737	7.05243	7.79279	7.88398	7.76001	8.18223	7.41524	7.94394	7.78564
Zm.17087.1.S1_at	Zm00001eb220740	non-specific lipid-transfer protein 2P(LOC103626125)	6.80972	7.17173	6.96034	8.43088	8.28424	8.40075	9.43419	9.42957	9.46937	6.19459	6.75753	6.43213	5.30563	4.748	8.16296	8.34728	9.00035	8.99657	8.42548	8.54578	5.12655	5.15112	8.58911	8.57735	9.35651	9.35865	8.10471	8.09894	9.38868	9.1645	8.73308	8.25202	8.50005	8.81267	6.8773	6.34371	7.3955	6.67953	6.80797	6.24918	7.11654	7.45921	7.99806	7.36009	7.40144	7.1644	7.45528
Zm.17156.1.A1_at	Zm00001eb232320	4/1 protein(LOC100191577)	3.47387	3.7378	3.86825	3.79573	4.18888	4.0786	3.19794	3.13915	3.62733	3.29475	3.09434	3.13933	4.15059	4.32196	3.27743	3.31517	3.75708	3.5739	3.41525	3.4189	3.63723	3.79095	3.09894	3.01453	3.16878	3.51179	3.41799	3.5391	3.67798	3.00315	3.54479	3.42753	3.67232	3.44262	3.44013	3.51873	3.42193	3.44024	3.54676	3.99182	3.64242	3.00439	3.74282	3.62772	3.7367	3.8278	3.25754
Zm.17176.1.S1_at	Zm00001eb387510	uncharacterized LOC100272579(LOC100272579)	8.80079	8.75072	8.78233	8.86981	9.30595	9.269	9.41488	8.54541	8.73648	9.38206	9.35385	9.20805	8.50296	8.80112	9.14769	9.00712	9.42186	9.36776	8.99792	9.06467	8.99918	9.06787	9.1842	9.19624	9.57829	9.43727	8.48084	8.57382	9.28509	9.52989	9.22247	9.3655	9.17902	9.29924	8.83622	8.72781	8.61948	8.85241	8.66238	8.89716	8.83282	8.70505	8.76736	9.04386	9.16561	8.97473	9.3869
Zm.17181.1.S1_at	Zm00001eb043480		7.68273	7.84031	7.8441	7.44898	7.53407	7.56403	9.45414	9.68344	9.62881	8.94728	8.89651	8.89909	7.92141	7.70884	7.38421	7.78682	9.04952	9.00565	8.34575	8.26163	7.95291	7.83767	7.403	7.29602	9.27139	9.29743	9.95108	9.91096	8.6874	8.51095	8.75672	8.96754	8.50336	8.4633	7.97158	8.26526	8.10449	8.58256	8.2893	8.28645	8.0392	7.45195	8.09361	7.88816	7.95353	7.62324	8.24833
Zm.17213.1.A1_at	Zm00001eb338260	Glutathione gamma-glutamylcysteinyltransferase 2(LOC100382428)	7.15505	7.11722	7.21446	7.28735	7.35297	7.39296	6.69727	6.64501	6.61181	7.01444	6.78521	6.65081	8.04678	7.9263	6.90593	6.78934	6.91764	6.94581	7.06554	7.13079	7.02531	7.05104	6.8804	6.86262	6.9068	6.89595	6.3752	6.32013	7.65605	6.53937	7.59829	6.49117	7.62289	7.01173	6.65308	6.88782	6.91653	6.83529	6.81155	6.92116	7.58407	7.53684	7.5065	7.52446	7.55585	7.51187	7.28483
Zm.17227.1.S1_at	Zm00001eb198840	MAP3K-like protein kinase(LOC100272437)	7.40035	7.32221	7.51388	7.98695	7.90663	7.81745	8.79146	8.222	8.3849	8.47636	8.46754	8.46321	7.77141	7.5201	8.26042	8.23774	8.16044	8.11376	8.18863	8.17012	8.48184	8.67293	8.55442	8.5499	7.91751	7.90654	7.22303	7.18936	7.34938	8.57537	7.30123	8.56776	7.24184	8.43259	8.0581	8.13116	8.35111	8.24111	7.954	8.16407	7.73235	8.10047	7.74526	8.3659	7.92806	8.08918	7.7371
Zm.17238.1.S1_at	Zm00001eb049950	putative regulator of chromosome condensation (RCC1) family protein(LOC100304276)	8.91773	8.93932	8.97013	7.85185	8.16911	8.08184	7.78216	7.56794	7.39663	7.95434	7.98639	7.96514	8.69035	8.74989	7.15997	7.27197	8.2301	8.14792	7.51407	7.44192	8.52084	8.5409	7.98079	8.0646	8.20651	8.23516	8.53654	8.63187	8.99911	7.9971	8.91995	7.69148	8.98573	8.1554	7.90444	7.80161	7.5564	7.66876	8.10437	7.63856	8.49569	8.00947	7.74986	7.78999	8.23914	7.70329	8.68403
Zm.17254.1.A1_at			6.03964	5.75916	5.96613	7.71469	7.23936	7.36334	7.45304	7.82019	7.65159	6.39858	6.80299	6.81899	6.38303	6.40074	5.12158	5.23554	7.43689	7.46437	6.49502	6.44825	7.75911	7.66161	7.10477	7.25281	9.03802	8.93208	5.77001	5.80479	5.39681	6.8273	6.51376	8.18535	6.00389	6.98992	7.34142	7.33984	7.37724	7.35831	5.73263	7.5843	6.0904	6.01702	6.24317	6.21074	5.96662	6.68885	6.77002
Zm.17256.1.A1_at	Zm00001eb369590	uncharacterized LOC100192725(LOC100192725)	7.88681	7.93795	8.01641	8.18317	8.10368	7.99531	8.55146	8.84457	8.93455	7.442	7.68316	7.32945	5.40667	5.56155	7.69288	8.06193	9.82495	9.64411	7.89477	7.9389	6.79176	6.96518	6.6491	6.76182	9.27363	9.22612	10.0825	10.2012	8.5411	8.88039	7.48667	7.8037	8.34065	9.28308	7.31047	7.8028	6.93379	7.71832	7.69442	8.37329	5.72061	5.67684	5.86944	6.05082	5.98372	5.79275	8.75556
Zm.17289.1.S1_at	Zm00001eb122020	histidyl-tRNA synthetase(LOC100284312)	8.96411	8.9152	8.94755	7.94865	7.94596	7.80351	7.80418	7.88534	7.73761	8.39421	8.22609	8.37757	8.04691	8.17714	7.9783	7.95515	8.1431	8.10685	8.11235	8.02046	7.76717	7.84241	8.07905	8.1279	8.38005	8.405	9.2564	9.23421	8.85671	8.30033	8.86186	8.00385	8.9793	8.44818	7.82515	7.94765	7.74426	7.9649	8.52586	7.77095	8.54106	8.34362	8.6315	7.95809	8.40105	8.56851	8.88239
Zm.17295.1.A1_at	Zm00001eb344970	uncharacterized LOC103635410(LOC103635410)	7.84649	8.01336	8.13552	8.51303	8.69614	8.72614	8.61267	8.53807	9.07125	8.09729	8.02573	8.01868	7.44625	7.20451	9.06948	9.0066	7.96416	8.01654	8.04922	8.07086	9.20127	9.19551	8.92899	8.95223	7.95789	7.94403	8.25166	8.15138	7.30192	9.11288	7.4061	8.75454	7.39629	8.98523	8.68054	8.63619	8.64708	8.61608	8.31942	8.55753	8.08895	8.36448	8.25496	8.648	8.55633	8.3973	8.33652
Zm.17326.1.A1_at	Zm00001eb193100	subtilisin-like protease SBT1.4(LOC103654203)	6.86648	6.73223	6.87385	7.67096	7.44417	7.24334	7.83504	7.9273	7.14511	6.83612	6.87797	6.74193	7.94684	7.70539	7.33664	7.40375	6.73598	6.84345	6.49463	6.37908	8.14066	8.23484	7.49708	7.92756	6.7482	6.82474	6.12831	6.54672	8.30568	6.67521	8.18543	6.22504	8.1753	7.05888	6.73663	6.87509	7.10983	7.02332	7.75433	6.62328	7.58114	7.51312	7.25617	7.57667	7.77068	7.29844	7.31014
Zm.17335.1.S1_at	Zm00001eb303190	alkaline alpha galactosidase 1(LOC606463)	7.2997	7.39247	7.30756	7.67291	7.76777	7.22364	6.98724	7.5961	7.61804	7.03355	6.87242	6.79867	4.95796	5.44106	8.64988	8.9193	10.2722	10.5389	9.12193	9.13739	5.20412	5.24824	5.71421	5.80988	6.60984	6.50331	6.98546	6.92083	6.93664	7.81852	6.47222	6.75834	7.15022	7.52062	6.85773	7.37025	6.93567	7.72117	7.5181	7.99335	5.76698	6.66632	6.89938	6.66739	6.68333	6.0517	6.754
Zm.17352.1.A1_at	Zm00001eb190140	uncharacterized LOC100501255(LOC100501255)	6.17103	5.9121	6.02136	6.1833	6.47685	6.54202	6.15856	6.12514	6.23021	5.29258	5.79348	5.5922	5.69464	5.58948	6.24578	6.5589	5.98748	6.16596	6.44755	6.34482	6.60016	6.61743	6.36142	6.14026	5.27967	5.37257	5.78484	5.91029	5.95767	6.51505	5.46901	6.74436	5.68789	6.18684	5.80277	6.02689	6.17476	6.22445	5.39755	6.12623	5.64283	5.73547	5.45654	5.66708	5.70596	5.58919	5.92026
Zm.17378.2.A1_x_at	Zm00001eb319770	Triosephosphate isomerase(LOC100191222)	11.1969	11.2106	11.2062	9.86986	10.0898	10.2471	9.60726	9.28373	9.39535	10.8927	10.9303	10.9221	9.9136	10.0343	10.7135	10.5762	9.73868	9.66436	10.4539	10.4702	10.5332	10.498	10.3711	10.2657	10.48	10.3326	10.9797	10.9593	10.9661	9.83891	11.04	8.9741	11.0528	10.2656	10.3433	10.4181	10.4259	10.4197	11.1907	10.2254	9.62534	9.55844	9.94267	9.52317	9.97369	10.266	10.1438
Zm.17437.1.A1_at			6.31938	6.3174	6.09019	6.51748	7.11897	6.28858	6.30641	6.44932	6.33454	6.4754	6.16355	6.02433	6.20746	6.15276	6.03183	6.13355	6.92099	6.94539	7.07022	7.06693	5.80236	5.8398	5.91911	5.99195	7.33347	7.2518	5.80276	5.89574	6.07585	6.45266	6.06704	7.31801	5.58188	6.39223	6.52477	6.51022	6.32439	6.44344	6.21973	6.45211	6.1787	6.54532	6.08755	6.45234	6.07599	6.66786	6.2296
Zm.17503.1.A1_at	Zm00001eb054670	uncharacterized LOC100276272(LOC100276272)	7.64253	7.62823	7.72276	8.23492	8.45287	8.10411	8.37385	8.31891	8.44642	7.92485	7.95458	8.0309	8.25092	8.42411	8.31173	8.23395	8.25748	8.09918	7.99696	8.0223	7.76333	7.62854	7.96021	7.96355	8.19967	8.31317	7.76198	7.92558	8.1842	8.27619	8.01921	8.4632	7.8083	8.12212	8.08113	7.68266	7.96679	8.10393	7.79533	8.14311	7.83551	8.11786	7.54466	7.87982	7.77293	8.10596	7.82027
Zm.17512.1.S1_at	Zm00001eb266570		9.29633	9.24961	9.16093	7.77364	7.89241	8.23635	7.09159	7.10107	7.17992	8.94411	8.74159	8.48199	7.95794	7.9877	8.91372	9.02423	7.77756	7.80752	8.06047	8.00966	9.14192	8.98015	8.41485	8.38553	9.28963	9.32765	6.34939	6.47234	9.74885	8.51587	9.67761	8.0247	9.56912	8.67839	7.55682	7.20184	7.47659	7.4443	8.02987	7.1994	8.97015	9.13194	8.49903	8.63558	9.77527	8.36968	8.81892
Zm.17515.1.S1_at	Zm00001eb291820	uncharacterized LOC100381659(LOC100381659)	6.29978	6.27346	6.0854	5.9793	5.97784	6.14261	5.86445	5.92705	5.52784	5.88112	5.49069	5.62102	5.33765	5.47468	6.34241	6.30444	5.67272	5.66101	5.70762	5.82921	6.46717	6.59221	6.32109	6.25601	5.80874	5.58071	5.71035	5.75012	6.04354	5.97466	6.42699	5.5767	6.19463	6.094	6.03227	5.84559	5.64494	5.87695	5.93573	5.62283	6.02673	5.69265	5.88329	6.13063	6.05185	5.74179	5.64617
Zm.17520.1.A1_a_at	Zm00001eb376650	Hydrolase-like protein family(LOC100381992)	6.27276	6.53754	6.56443	7.09296	7.157	7.27407	8.56723	9.12403	9.30227	6.1289	6.15121	6.09421	6.27711	6.59666	8.34521	8.58213	8.92628	9.0351	7.67027	7.50592	4.93367	5.22698	7.78738	7.78644	7.00484	7.00188	5.77795	5.98417	9.08902	8.14656	8.61827	7.18276	8.85639	8.40944	6.06284	5.9573	5.37329	5.8738	6.41182	6.09345	6.7197	6.12361	6.06893	6.3447	5.98292	6.60039	6.81665
Zm.17572.2.S1_at	Zm00001eb153500	heat- and acid-stable phosphoprotein(LOC100282957)	10.5924	10.6219	10.5878	10.93	10.9983	10.8893	10.9462	10.9743	11.0614	10.8339	10.8108	10.8613	10.8999	10.8608	10.7521	10.7789	10.8794	10.9157	11.0735	10.9917	10.6937	10.5848	10.698	10.8367	10.8972	10.6967	11.0554	10.9953	10.6105	10.8111	10.6287	11.1887	10.8729	10.8121	10.9452	10.9025	10.833	10.8605	10.614	10.9297	10.9814	10.8668	10.8591	10.8307	10.8001	10.8771	10.7087
Zm.17586.1.S1_at	Zm00001eb361460	uncharacterized LOC100193973(LOC100193973)	9.1222	9.13967	9.30648	8.97637	9.10122	9.1143	9.1707	9.02875	9.21749	8.68569	8.5733	8.83788	9.32656	9.43571	8.82886	8.7525	9.28947	9.23073	9.08505	9.08729	9.43178	9.46237	8.90627	8.80748	9.01858	9.02921	8.44342	8.4837	9.28134	8.80438	9.08298	9.0858	8.97165	8.95617	9.5981	8.93007	8.98716	8.6943	8.81721	9.00872	9.33965	9.49492	9.23125	9.37561	9.36745	9.26902	9.19895
Zm.17672.1.A1_at	Zm00001eb238010	uncharacterized LOC100276136(LOC100276136)	8.80835	8.74743	8.59367	8.42958	8.61369	8.53172	5.12267	5.70281	5.50498	6.81203	7.0184	6.67542	5.31136	4.55515	8.00472	8.44153	5.89975	6.26886	6.79196	6.61112	8.17452	7.9266	7.76692	7.83478	8.3879	8.66315	8.09249	7.98272	8.12711	8.85558	7.67142	8.11264	8.11504	9.44005	6.10215	6.17888	5.37319	7.00239	6.07684	6.57532	7.57318	7.39331	6.67971	7.74396	6.83842	7.86309	7.03959
Zm.17673.1.A1_at	Zm00001eb073680	membrane protein(LOC100272312)	8.45915	8.32544	8.47981	7.46066	7.57148	7.52296	7.28198	7.14002	7.00339	7.63714	7.80796	7.85093	8.57909	8.61085	7.34767	7.14854	7.20832	7.44741	7.39792	7.39495	8.50438	8.54973	7.77086	7.82505	7.85439	7.84744	6.89857	6.98296	8.09583	7.14277	8.13695	6.94773	8.27807	7.36296	7.42009	7.52241	7.57555	7.54092	8.71345	7.34137	7.56694	7.57087	7.92471	8.08684	7.78605	7.75858	8.00819
Zm.17720.1.A1_at	Zm00001eb304050	cytokinin-N-glucosyltransferase 1(LOC100280143)	3.27755	3.60595	3.43936	3.52374	3.41518	3.44462	3.45355	3.82628	4.03763	3.00799	3.14801	3.10137	3.19848	3.24197	3.08664	3.06543	3.97944	3.80475	3.63197	3.59154	2.96806	2.90298	3.48467	3.65851	4.29088	4.02657	2.96939	2.99269	3.76486	3.03781	3.65277	3.24816	3.57696	3.13265	3.13206	3.2767	3.56606	3.57766	3.81875	3.37229	3.19947	3.07664	3.12882	3.66085	2.75081	3.45638	3.18129
Zm.17724.3.S1_a_at	Zm00001eb288300	uncharacterized LOC100278419(LOC100278419)	10.4545	10.5135	10.4362	10.4204	10.6548	10.4995	10.0466	9.83593	10.0505	10.2389	10.1499	10.1676	10.5558	10.553	10.2033	10.186	9.97223	9.91839	10.0969	10.1286	10.634	10.6621	10.4141	10.5478	10.3367	10.3025	10.1081	10.062	10.5414	10.2045	10.4274	9.90162	10.4545	10.3919	10.6493	10.279	10.0255	10.0896	10.2757	10.1923	10.4096	10.5592	10.3166	10.4535	10.2744	10.0514	9.97437
Zm.17726.1.A1_at	Zm00001eb294880		7.92608	7.6825	7.64467	7.75302	7.72879	7.5161	8.29885	8.88664	8.56179	7.86375	7.56165	7.7562	7.39223	7.40048	7.67017	7.53224	9.88026	10.109	8.19838	8.02396	6.97321	6.95493	7.29352	7.31011	8.69037	8.9307	7.27793	7.14065	6.81568	7.65824	6.90817	8.28669	7.14851	8.06526	8.5621	8.12763	7.97218	8.00646	8.00562	9.18288	6.40109	6.75391	6.9348	6.82298	6.1611	6.39774	7.727
Zm.17744.1.A1_at	Zm00001eb287980	Protein NRT1/ PTR FAMILY 3.1(LOC100274435)	8.02369	7.95122	8.04986	6.75245	7.16566	7.15904	7.53111	6.54351	6.99381	8.88661	8.75851	8.78605	5.71425	6.18365	7.42287	7.70443	8.12745	8.00216	7.05225	7.12542	7.47089	7.51281	8.54131	8.48769	8.52958	8.67511	7.83416	8.11401	8.4577	8.87465	8.54651	7.91855	8.24389	8.07452	6.76964	6.67419	6.94302	6.87489	7.18772	7.19732	7.06297	7.89931	6.94476	7.70124	7.4309	7.8937	7.48265
Zm.17842.1.S1_at	Zm00001eb107190	uncharacterized LOC100280693(LOC100280693)	7.79265	7.82092	7.65912	6.95117	7.10054	7.18024	7.35958	6.51618	7.32967	7.32123	7.19537	7.24605	7.9322	7.95558	7.15323	7.08087	6.70777	6.81188	7.20617	7.21869	7.82081	7.77854	7.58294	7.56885	7.17714	7.11416	6.84032	6.81296	7.34647	8.19498	7.26031	7.75984	7.14835	7.4914	7.02068	7.07002	7.08231	7.05766	6.77133	7.0112	7.6544	7.08546	7.34066	7.77246	7.60522	7.43794	7.45102
Zm.1787.1.S1_at	Zm00001eb067160	uncharacterized LOC100192020(LOC100192020)	7.93909	7.98097	7.94835	8.43177	8.26286	8.26294	8.61385	8.83917	8.7735	8.36788	8.2454	8.32956	7.41632	7.48275	8.31713	8.34193	8.29882	8.3265	8.32068	8.30959	8.20086	8.18766	8.78238	8.73274	8.78208	8.76626	8.53802	8.58541	7.89632	8.80723	7.86842	9.00349	7.98976	8.63682	8.44241	8.29508	8.23711	8.4419	7.7896	8.55998	8.23604	8.28496	8.48975	8.29427	8.69892	8.1589	9.16536
Zm.1789.1.A1_at	Zm00001eb353910	fasciclin-like arabinogalactan protein 11(LOC103643069)	7.00903	6.51719	6.63337	7.56063	7.16316	6.74396	7.04649	6.98881	6.86387	6.39615	6.81494	6.64698	7.01833	7.61973	7.40292	7.27874	6.56131	6.36816	6.59266	6.54144	7.1466	6.87821	6.74174	6.98962	6.84513	6.98214	6.32349	6.40695	7.27333	6.157	7.53504	6.07014	7.31553	6.53557	6.95012	6.69554	7.12485	6.69554	7.61867	6.63439	7.23665	7.20219	7.16853	7.30256	7.30254	7.71032	6.53186
Zm.17942.1.A1_at	Zm00001eb404340	uncharacterized LOC100192912(LOC100192912)	8.76584	8.86362	8.83645	8.55543	8.71009	8.97851	9.66388	8.97813	8.85151	8.64569	8.57408	8.65448	8.46116	8.54579	9.25923	9.13903	9.40396	9.37408	9.39237	9.37135	8.66282	8.67597	8.75763	8.7731	8.37318	8.42477	8.55698	8.49802	8.51287	9.09119	8.36973	9.04538	8.47487	9.12361	9.01926	8.93657	8.9603	9.02127	8.78802	8.86404	8.72262	8.83707	8.51764	8.92746	8.91691	9.18258	9.21
Zm.17944.1.A1_at	Zm00001eb422860	OSJNBa0006B20.20-like protein(LOC100384408)	7.88004	7.70341	7.68877	7.99199	8.01259	7.65953	8.09166	8.10637	7.71079	8.54243	8.53017	8.44146	7.49149	7.59058	7.85031	7.85059	8.37618	8.34202	8.02458	8.07792	8.35124	8.31718	8.08017	8.00208	8.3891	8.30996	7.8634	8.01788	8.03932	7.95251	7.78042	7.78298	7.76375	8.13304	8.00833	8.28898	8.08583	8.30375	8.13326	8.23683	7.80135	8.3084	7.76055	8.17976	8.08043	8.53404	8.02648
Zm.17974.1.A1_at	Zm00001eb148620	metal tolerance protein 5(LOC103651034)	8.58631	8.4451	8.37057	7.78812	8.08399	8.10981	7.70948	7.30753	7.71031	8.10313	7.99642	8.0224	8.50875	8.75202	7.22004	7.36696	8.6224	8.51594	8.32668	8.32064	7.7045	7.73254	7.54469	7.45254	8.53792	8.50321	7.45857	7.54938	8.69668	8.03353	8.75345	7.67191	8.60038	8.09666	7.50426	7.55438	7.78567	7.6578	8.06732	7.5995	8.72674	8.43567	8.6854	8.43869	8.88426	8.14464	7.94761
Zm.18014.1.A1_s_at	Zm00001eb002580		7.21934	7.74723	7.17353	7.09582	7.53135	7.87941	7.81843	8.00388	8.37679	8.99809	9.14442	9.09896	6.9396	7.07037	8.92216	8.80546	9.17214	9.08678	8.62061	8.56427	6.10047	6.0895	7.94203	7.85011	8.24297	8.42211	8.0884	8.14456	8.64958	8.12781	8.86911	7.4206	9.19332	8.3302	6.98386	7.43511	7.28915	7.77151	8.68548	7.26309	6.71035	7.04985	6.3821	6.4816	7.07168	7.6269	8.27854
Zm.18041.1.A1_at	Zm00001eb131470	uncharacterized LOC100192913(LOC100192913)	9.43952	9.58256	9.44306	9.01771	9.13933	9.12515	8.1613	8.20485	8.2483	7.57938	7.86928	7.68445	8.51842	8.51699	8.54399	8.25461	9.42332	9.60127	8.61975	8.62927	8.44434	8.70906	8.5219	8.33606	8.92342	8.88718	7.8709	7.83896	8.40139	9.61155	8.61125	8.93057	8.46851	8.82387	9.02035	8.22233	7.97609	7.99517	8.2449	8.54117	7.92137	8.36654	8.06701	8.42293	8.22812	7.66282	8.12925
Zm.18079.1.A1_at	Zm00001eb230170	uncharacterized LOC100191747(LOC100191747)	7.86472	8.05012	7.85547	8.29113	8.39426	8.57851	8.81128	8.06661	8.71208	8.85658	8.50947	8.62986	8.00219	7.97844	8.36795	8.31253	8.16824	8.23511	8.14658	8.09803	8.8813	8.91771	8.81653	8.8475	8.66621	8.60476	8.3572	8.32252	8.28563	8.7611	8.15761	8.71373	8.27653	8.7861	8.4713	8.39771	8.28989	8.40905	7.93985	8.35211	8.60386	8.57308	8.37949	8.49183	8.38661	8.34295	8.97429
Zm.18088.1.A1_at	Zm00001eb001280	lysM domain containing protein(LOC100284098)	7.56166	7.43765	7.36705	8.04895	8.27242	7.79526	7.9333	8.3365	7.67145	8.34397	8.26967	8.26903	6.28101	6.05133	8.48987	8.51996	8.94702	8.90065	8.43705	8.41276	7.10953	6.95427	8.05954	7.93901	9.13133	9.15417	7.29083	7.27803	7.84744	8.23129	7.78953	8.65579	8.03708	8.08493	7.94844	7.66391	7.9894	7.94416	6.77265	7.89592	7.84844	7.68196	8.22862	7.37104	7.68158	7.26694	8.67971
Zm.18115.1.A1_at	Zm00001eb427210		6.91092	6.99248	6.54303	6.63637	6.97407	7.13989	6.90728	6.29715	6.69375	7.1004	6.67181	6.50729	6.52857	6.48771	7.32286	7.23648	6.90627	6.7842	6.98627	6.96895	5.92829	5.89226	7.40708	7.17008	7.05202	6.93484	6.37503	6.31079	7.4937	6.7123	7.36492	6.06819	7.43766	6.59475	6.50689	6.46232	6.3928	6.58177	7.24672	6.44412	6.17799	5.96012	6.41709	6.86162	6.35904	6.47426	6.95523
Zm.18117.1.S1_at	Zm00001eb210780	uncharacterized LOC100191821(LOC100191821)	7.09573	6.97566	6.93353	7.33443	7.64103	6.96213	8.23723	8.19192	7.91715	7.01712	7.40624	6.92652	6.16924	6.40815	7.33434	7.43211	7.42946	7.43244	8.25121	8.18666	7.15744	7.09142	7.95826	8.0574	7.94944	8.06199	6.73085	6.53398	8.36521	7.70584	7.87309	6.44753	7.57395	7.84646	7.00452	7.05334	6.5865	6.99839	7.86774	7.27315	6.83922	7.35717	7.43526	7.99825	7.00046	7.64299	6.78185
Zm.1813.1.A1_a_at	Zm00001eb256000		6.89838	7.47623	6.91121	6.6396	6.01893	5.71543	6.4306	6.17254	5.93595	5.54521	5.69287	5.6041	5.93422	5.90368	6.85802	6.65477	5.55368	5.58427	5.39145	5.6588	7.83152	7.42308	6.65191	6.22639	5.9911	5.9148	5.90368	5.90942	7.31309	6.18405	7.28171	4.81433	7.16177	6.47305	6.40634	6.27124	6.07077	5.77392	7.00507	5.65593	6.23426	6.85982	6.93205	6.6024	7.00401	7.03971	6.67829
Zm.1826.1.A1_at	Zm00001eb176470	nitrate reductase [NADH]-like(NNR1)	9.68739	9.62113	9.63184	8.05943	7.76586	7.74886	7.47846	7.74856	7.89766	7.12478	7.23797	7.0728	9.59416	9.85086	7.599	7.5133	7.9004	7.90035	7.72525	7.5833	6.96342	7.72435	9.07834	9.11041	8.10955	7.97768	6.84235	6.83198	9.55121	7.24411	9.71499	6.10464	9.51444	7.63818	7.77421	7.14659	8.10003	7.26842	9.39267	7.05222	8.55719	7.86428	7.87014	8.00046	8.1594	8.53351	9.21051
Zm.18393.1.A1_at	Zm00001eb334600	uncharacterized LOC100281292(LOC100281292)	8.63479	8.41011	8.59004	8.09507	8.51075	8.82811	8.88623	8.66623	8.67852	10.4888	10.3044	10.3128	7.72159	8.0415	8.45595	8.23301	9.19326	9.22262	8.9655	8.96227	8.56718	8.55977	10.136	9.96705	9.77401	9.55168	9.53931	9.55963	10.3328	8.66313	10.0835	7.91509	9.77187	8.94153	8.22337	8.58654	8.67048	8.80424	9.50743	8.49523	8.56727	8.24601	8.18366	8.56403	8.53977	8.40227	9.45488
Zm.18455.1.A1_at	Zm00001eb284750	uncharacterized LOC100281575(LOC100281575)	7.73799	7.89931	7.86138	8.65786	8.62627	8.62201	9.72079	9.49291	9.69476	8.62323	8.57559	8.61562	8.19551	8.44013	8.94804	8.93963	8.54987	8.65391	7.61356	7.34814	9.07367	9.1932	8.40437	8.46913	8.74456	8.72957	9.57582	9.49938	7.69308	9.12647	7.57433	8.86326	7.69	8.99914	9.21603	9.07473	8.96847	9.09805	8.74455	8.94017	8.1646	8.59431	8.57525	8.94775	8.59085	8.04729	8.2659
Zm.18490.1.A1_at	Zm00001eb268760	UMP/CMP kinase 1(LOC100281735)	6.85095	6.76095	6.73941	5.35074	5.7495	5.70594	5.76314	5.31453	5.6371	6.45816	6.50835	6.37671	7.35757	7.41313	5.56083	5.51738	6.13558	5.88434	6.00131	5.87444	6.08045	5.88823	5.35216	5.55302	5.39657	5.51756	6.53235	6.52156	6.5342	4.90323	6.64608	5.16347	6.67322	5.37848	6.08106	6.26212	6.20711	6.17852	7.0633	6.03866	5.4558	6.29209	5.86378	6.18254	6.59338	6.24876	5.68106
Zm.18496.1.S1_at	Zm00001eb082130	RR1-Corn type-A response regulator(LOC100217235)	5.73863	6.09787	5.95066	6.60275	6.86721	6.75684	5.6806	6.0425	6.20579	5.33883	5.58459	5.27436	6.71136	6.78673	6.30459	6.40535	5.45439	5.51329	5.83968	5.83077	6.87616	6.7686	5.96969	5.80402	6.18274	6.27403	4.7537	4.72118	6.85112	5.48361	6.96556	5.14795	6.94196	5.89299	5.77668	5.84749	5.88743	5.74101	6.15907	5.68371	6.13009	6.60119	6.14269	5.8064	5.99612	5.41337	5.98545
Zm.1850.1.A1_at	Zm00001eb175620	grx_S12-glutaredoxin subgroup I(LOC100273447)	8.8048	9.04286	9.07389	9.42746	9.12095	9.10227	8.79936	8.82254	8.74038	8.8732	8.94285	9.37114	9.21959	9.11737	8.82793	8.8663	8.69779	8.6128	8.98404	8.9889	9.04094	9.0275	8.94497	8.97896	8.63884	8.65903	9.81808	9.68931	9.02389	8.65049	9.05314	9.04029	9.2612	8.63549	9.13432	9.15471	8.95908	8.98367	9.43206	9.00201	9.6794	9.49748	9.16227	9.37641	9.39192	9.05288	8.91778
Zm.186.1.S1_at	Zm00001eb335210	wound induced protein 1(LOC542729)	6.1028	5.94961	5.70912	6.44603	6.1554	6.52626	7.5509	7.34816	7.83155	8.10076	7.93153	8.08229	4.13665	4.31722	8.15084	8.0228	8.42468	8.37787	6.01287	6.06278	7.44414	7.40641	7.89738	7.80359	7.77866	7.74091	5.73035	5.86263	8.12073	6.81469	9.0579	6.79605	8.88363	7.1991	5.87863	5.28908	6.1625	5.9024	6.34345	6.44427	8.38692	8.35556	8.53431	9.32962	6.89995	9.2295	7.18214
Zm.1861.1.S1_at	Zm00001eb143640		8.4727	8.67226	8.81158	9.13511	9.15662	9.19727	9.03524	9.16665	9.18267	10.1031	9.86446	10.1965	7.8622	7.76419	9.72749	9.72635	9.31824	9.24267	9.09884	9.09244	9.54823	9.56258	9.26526	9.27028	9.1294	9.1097	9.82737	9.96881	8.14105	9.54302	8.3223	9.29191	8.83324	9.17006	9.58887	9.675	9.62607	9.74431	9.50316	9.69875	8.79589	9.50029	8.54035	9.21849	8.85929	9.32453	8.70412
Zm.18649.1.A1_at	Zm00001eb104730	mo-molybdopterin cofactor sulfurase(LOC100282161)	4.87743	4.78934	4.86595	5.8303	5.34233	5.2979	5.10325	5.91186	5.58901	4.81481	4.85963	4.95996	4.65868	5.06766	5.01534	4.95371	5.18481	5.37178	5.07499	5.14446	4.93173	4.9667	4.95395	4.80755	5.72601	5.56271	6.09761	6.03818	5.44089	5.40277	5.42782	5.47286	5.5114	5.42219	4.72519	4.79344	4.97359	4.79964	4.91829	5.10569	4.98862	5.08049	5.10839	4.93461	5.34287	5.18171	4.84699
Zm.1871.1.A1_at	Zm00001eb339970	embryonic abundant protein-like(LOC100284758)	6.76363	6.77693	6.75619	5.81066	5.70358	5.76313	7.03477	5.53213	5.89444	7.78457	7.77988	7.86388	7.86521	7.92256	5.6846	5.70701	6.43761	6.41264	7.73583	7.78871	4.98019	4.63661	5.84448	5.55563	6.95302	6.90793	7.26814	7.26255	6.64386	6.79021	6.2081	5.01471	6.42858	6.00771	5.99168	7.24845	6.13757	7.43851	7.26414	7.85976	5.91215	6.82232	6.54674	7.17774	6.27711	7.62889	6.37211
Zm.18931.1.A1_at	Zm00001eb290760	uncharacterized LOC100281603(LOC100281603)	6.94625	7.2989	7.01557	7.86456	7.55579	7.33763	7.41473	8.13274	7.23128	6.75515	7.21608	6.62799	6.5658	6.74903	7.67202	7.54065	7.10836	6.9106	7.06088	6.98721	8.32168	8.38785	7.41994	7.30677	7.09848	7.33324	6.97034	6.99724	8.02479	7.1452	8.04054	6.89026	8.16728	7.43412	7.18869	6.92171	6.98268	6.95269	7.41936	6.71614	7.83886	7.81311	7.58646	7.6833	7.84467	7.6129	7.58307
Zm.19006.1.S1_at	Zm00001eb125400	metal tolerance protein C3(LOC100284569)	6.37746	6.38184	6.42896	6.1122	6.23768	6.08021	6.17375	6.07473	6.23754	8.6046	8.39906	8.45766	6.67012	6.89403	6.36162	6.2961	7.16906	6.89246	5.97381	6.00162	6.69941	6.75288	5.37995	5.56527	7.09998	7.00555	8.48867	8.61215	7.65427	6.90332	7.64677	6.07176	7.73528	6.70863	6.35885	6.60826	5.71896	6.45796	7.12091	6.20776	7.08851	7.22957	6.88415	7.03732	6.98724	7.22708	5.75307
Zm.19035.1.S1_at	Zm00001eb165480	F-box family protein(LOC100304332)	6.48341	6.35999	6.50678	6.91514	7.17664	6.46067	6.67342	6.70505	6.73002	7.32183	6.89759	7.0084	6.00744	6.16209	6.91735	6.93782	6.6867	6.60384	6.58301	6.41729	7.1493	7.01887	7.21118	6.8845	7.09909	7.21836	6.7313	6.9093	6.45191	6.15287	6.20001	6.53104	6.51306	6.53435	6.85837	7.3536	7.01868	7.33686	7.2286	7.09491	6.06502	6.92805	6.14762	6.65235	6.42171	6.89942	6.3905
Zm.19036.1.S1_at	Zm00001eb064450	Purple acid phosphatase 15(LOC100272946)	6.88203	6.87856	7.06601	7.9455	7.79796	7.74949	8.74313	8.01214	8.1764	7.24727	7.30902	7.27003	5.62731	5.72236	7.87117	7.99686	8.13888	8.02364	8.52518	8.53252	7.1247	7.28584	7.95953	7.74257	7.42322	7.4364	7.92725	7.95636	7.58326	8.41785	7.78859	8.87073	7.96997	7.8832	6.82623	7.29955	7.33269	7.31875	6.17316	7.18538	8.09541	8.19742	7.81574	7.84494	8.0342	7.90205	8.42524
Zm.19039.1.S1_at	Zm00001eb338980	uncharacterized LOC100285848(LOC100285848)	5.75898	5.58905	5.85838	7.01251	7.13481	7.27159	7.20392	7.23671	7.14188	7.60469	7.48314	7.51052	6.16393	6.27896	6.27453	6.2654	7.55401	8.17969	6.91106	7.07555	6.34513	5.85438	6.7743	6.87544	7.5008	7.59503	7.18443	6.92917	7.60505	6.77408	7.52751	6.38534	7.36136	7.33342	6.49121	6.39327	6.14499	6.59947	6.81215	6.80484	6.49228	7.14624	6.73334	6.27845	6.5071	6.54625	6.18497
Zm.19057.1.A1_at	Zm00001eb372150	putative RING zinc finger domain superfamily protein(LOC100304207)	7.89019	8.12518	8.21841	8.42884	8.38332	8.43846	7.78627	8.03691	8.11282	7.18652	7.28652	7.1723	8.00746	8.07521	8.37943	8.39016	7.58219	7.76388	7.74844	7.76168	8.79979	8.71982	7.97117	7.83159	7.56416	7.55008	7.40656	7.28918	7.43033	8.32291	7.18439	8.56066	7.2443	8.21898	7.87529	8.08999	7.96819	8.01225	7.74868	8.31885	8.14113	7.7303	8.14699	7.95282	8.238	7.87633	7.59154
Zm.19066.1.S1_at	Zm00001eb399220	Glutamate decarboxylase 1(LOC100381655)	5.60526	5.7678	5.8123	7.05587	6.9436	6.98286	7.96106	8.19896	8.02807	6.79793	6.65229	6.82962	6.13181	5.75338	7.62602	7.75656	6.32762	6.19071	6.51719	6.43722	6.24454	6.34408	8.44387	8.5006	6.83717	7.03258	6.94641	6.8931	8.17789	7.55183	7.98321	6.47091	7.54113	7.50419	5.86349	6.0874	6.09561	5.98937	6.27224	5.99905	5.82569	7.58954	6.04668	7.79751	5.78151	8.22687	5.36051
Zm.19068.1.A1_at	Zm00001eb070960	uncharacterized LOC100193338(LOC100193338)	8.49818	8.54148	8.55832	8.43958	8.27436	8.20126	8.32095	8.07806	8.28151	8.90687	8.73657	8.82867	8.7616	8.56264	8.62803	8.47126	8.28768	8.12669	8.46651	8.44363	8.80285	8.87178	8.44285	8.44622	8.399	8.45883	8.36177	8.27748	8.37446	8.5286	8.36818	8.87162	8.33821	8.44137	8.41702	8.35752	8.64944	8.58859	8.19228	8.63566	8.82355	8.73574	8.74697	8.64618	8.88023	8.67971	8.6396
Zm.19076.1.A1_at	Zm00001eb214190	uncharacterized LOC100280246(LOC100280246)	7.29672	7.35007	7.30823	7.56162	7.79328	7.77428	8.60053	8.94864	8.62368	9.82964	9.72469	9.92938	6.44991	6.43675	7.83017	8.02923	9.62941	9.67934	7.74089	7.82732	7.45562	7.41808	9.06171	9.08374	9.31067	9.20743	9.13283	8.9578	9.49937	8.02872	9.27042	7.58731	9.66872	8.69489	8.03245	7.75377	7.58559	7.67911	9.10447	7.34398	7.53055	7.39026	7.20778	7.51882	6.88539	6.90616	7.21194
Zm.19112.1.A1_at	Zm00001eb220030	putative cytochrome P450 superfamily protein(LOC100382116)	6.08897	5.91184	6.31227	6.47822	6.03883	6.17252	7.21648	6.9066	7.52351	6.0196	5.92885	5.92885	5.17293	5.10977	6.46671	6.25896	7.24636	7.16477	6.88329	6.85554	5.40754	5.33575	7.26744	7.22869	6.76357	6.78774	5.89319	5.96085	7.32905	6.51282	7.271	5.51082	6.71962	6.76489	5.75041	5.89773	6.12225	5.86703	6.29646	6.07975	5.49879	5.63068	5.8656	5.93874	5.2839	6.28877	6.4483
Zm.1912.1.A1_at	Zm00001eb102530	uncharacterized LOC100274020(LOC100274020)	7.56461	7.81511	7.87217	6.85045	7.19595	6.73594	6.98146	7.26765	7.11122	6.47221	6.45806	6.337	7.38716	7.33549	7.00882	7.37401	6.86384	6.8671	6.9357	6.76033	6.97666	7.24556	6.9631	7.08413	5.72234	6.26048	7.76586	7.93616	7.5847	6.64009	7.50884	6.37626	7.82218	6.7307	7.24737	7.07202	6.93802	6.93629	7.46581	6.74628	7.17444	7.14076	7.12776	7.05994	7.44856	7.05116	7.73002
Zm.19194.1.A1_at	Zm00001eb055020	threonine dehydratase 1 biosynthetic, chloroplastic(LOC103643901)	9.33081	9.22451	9.2504	9.35255	9.39109	9.26577	8.8187	8.53168	8.71837	8.59659	8.48528	8.57331	9.82362	9.769	8.85019	8.72514	9.01942	9.01955	9.36647	9.28346	8.72312	8.65732	8.85949	8.89585	8.71828	8.77059	8.59212	8.59698	9.50443	8.52767	9.58572	8.81556	9.59068	8.65609	8.66133	8.6973	8.93493	8.86137	8.9165	8.64497	8.69379	8.58659	8.86115	8.64615	8.73996	8.67505	8.68386
Zm.1920.2.A1_x_at	Zm00001eb276270	uncharacterized LOC100273332(LOC100273332)	6.84185	6.48224	6.66376	7.07245	6.97718	7.28172	7.67093	7.58298	7.75639	7.54824	7.55366	7.84114	6.59655	6.62808	7.89278	7.88272	7.00765	7.13185	7.64851	7.67945	6.77073	6.86246	7.97203	7.95388	6.95952	6.8859	7.13185	7.18313	7.59671	6.90623	7.63183	6.42332	7.89136	7.19721	7.27792	7.3186	7.10898	7.06146	7.81526	6.92783	7.20299	6.54345	6.81581	7.02014	6.68544	7.02857	7.49091
Zm.19244.1.S1_at	Zm00001eb200530	Bax inhibitor-1 family protein(LOC107403147)	5.13705	5.17612	4.85431	6.40101	5.90426	5.87959	5.77632	6.29295	5.80865	4.85846	5.40968	5.33159	6.22055	6.10197	5.15483	5.45784	5.36688	5.35084	4.83497	4.84762	5.05735	5.16413	5.13566	5.24179	5.72752	6.17719	6.61195	6.23706	5.77409	6.46856	5.33842	5.81727	5.25278	5.80762	5.08934	5.57598	5.39535	5.28972	5.64887	5.36778	5.07722	5.483	5.59503	5.2848	4.84809	5.66838	5.09615
Zm.19245.1.S1_at	Zm00001eb256150	uncharacterized LOC100272927(LOC100272927)	11.1959	11.2185	11.147	9.98266	10.4128	10.4654	9.91491	8.71691	9.30478	11.1446	11.0637	11.1155	9.91388	10.0618	10.1732	9.90491	10.1107	10.1391	10.2495	10.3725	10.2428	10.1004	10.0159	10.0448	10.1315	10.0295	12.3409	12.3824	11.1949	10.4008	11.3448	9.82114	11.4412	10.5667	9.98383	10.015	9.97563	10.0904	10.6444	9.8711	11.0033	10.6138	10.8866	10.7678	10.7157	10.6837	10.7624
Zm.19254.1.A1_at	Zm00001eb335900		11.4378	11.8139	11.5268	11.3843	11.6864	11.3764	11.2879	11.3607	11.196	11.111	11.1962	10.9865	11.8394	11.2784	11.6572	11.5851	11.3297	11.302	11.3371	11.2066	11.2903	11.4087	11.4048	11.253	10.9335	11.2306	11.2291	11.3122	11.898	11.4234	11.8473	11.1543	11.8613	11.609	11.1804	11.1933	11.1508	11.1587	11.4329	10.9937	11.4316	11.4592	11.2409	11.2103	11.3682	11.05	11.509
Zm.19277.1.A1_at	Zm00001eb418750	UNC93-like protein 2(LOC100273292)	7.99485	7.89109	7.83925	7.03454	6.76467	6.52601	6.73715	6.49141	6.94356	7.7494	7.37961	7.37633	7.51008	7.49387	7.05982	7.1815	6.82827	6.82827	7.34374	7.38068	6.66362	6.66098	6.3846	6.23158	7.16141	7.23163	8.41419	8.61066	8.16928	7.11608	8.20336	6.86852	8.30577	7.45138	6.65642	6.67886	6.87521	6.79937	6.79886	6.58251	7.65449	8.10294	7.68904	7.99117	7.85914	7.78575	7.40476
Zm.19278.1.A1_at	Zm00001eb006380	dihydroflavonol-4-reductase(LOC100272889)	8.35219	8.21797	8.07502	7.91082	8.22057	8.16264	8.06409	8.11264	7.70716	7.7201	7.73087	7.55796	8.03022	7.98772	8.00012	7.87133	8.50564	8.2165	8.38282	8.21557	7.99773	8.03688	7.8039	7.73628	8.0238	7.71445	7.77968	7.81401	8.01354	8.00367	8.28308	8.07389	8.31331	8.00594	7.92379	7.81391	7.98117	8.00259	7.78672	8.1587	8.34176	8.30252	8.34033	8.25445	8.31394	7.90077	8.20286
Zm.19297.1.A1_at	Zm00001eb114070	uncharacterized LOC100193577(LOC100193577)	6.26309	6.34315	6.34242	6.81202	6.75592	6.91903	6.75626	6.91128	6.89193	6.75602	6.44112	6.6551	6.39046	5.8689	6.78548	6.7863	6.65524	6.88825	6.73882	6.50483	6.64165	6.70121	6.61232	6.75663	7.08498	6.98752	6.55668	6.75649	6.90719	6.66082	6.64189	6.51	6.51584	6.66191	6.52149	6.68685	6.69301	6.88235	6.72816	6.66446	6.50751	6.62239	6.29482	6.64098	6.88029	6.96811	7.01819
Zm.1935.1.S1_at	Zm00001eb229540	ferrochelatase-2(LOC100284108)	9.13897	9.01374	8.99956	8.165	7.88523	8.07822	9.57473	8.42096	9.34177	9.37353	9.22029	9.32552	7.69721	7.91334	8.37861	8.16716	9.21367	9.28707	9.29887	9.22948	8.36974	8.49942	9.55991	9.53983	9.47335	9.11657	9.14042	9.21098	8.98626	9.18924	8.81141	9.28426	9.27719	9.53487	8.41821	8.52395	8.43663	8.55817	8.55033	8.78389	8.74234	9.20382	8.54636	9.19741	8.74352	9.39048	8.52529
Zm.1967.1.A1_at	Zm00001eb014000	uncharacterized LOC100192117(LOC100192117)	7.41616	6.96613	7.62512	7.85649	7.49248	7.58482	8.83561	8.08669	8.24453	8.69945	8.61219	8.67369	6.99188	7.05075	7.39603	7.3099	8.83684	8.79134	9.02459	9.137	7.77921	7.64262	10.0412	9.95212	8.43193	8.35304	5.80901	5.96703	9.65279	8.18892	8.71563	6.70737	8.4856	7.46101	7.64432	7.3033	7.26187	7.32933	8.19107	8.6714	7.05428	6.06925	7.37052	7.67014	5.55848	8.57528	8.87104
Zm.1968.1.A1_at	Zm00001eb258130	uncharacterized LOC100281388(LOC100281388)	8.91661	9.05054	8.89648	8.67423	8.69274	8.8011	8.3528	8.23964	8.34356	8.07048	8.1995	8.0264	8.87722	8.95249	8.8132	8.96401	8.34623	8.23151	8.49522	8.46523	8.90816	9.03373	8.58992	8.63567	8.20767	8.28842	7.67953	7.77485	8.37196	8.28184	8.79759	8.61057	8.44996	8.24881	8.69231	8.53174	8.82915	8.56265	8.39812	8.25498	8.95228	8.98721	8.827	9.11125	8.95645	8.47598	8.49677
Zm.2000.1.A1_at	Zm00001eb206300	Serine/threonine protein phosphatase 2A regulatory subunit B''alpha(LOC100384234)	5.10518	5.0685	5.15857	5.584	5.00401	5.26577	5.75676	6.01709	5.6151	4.72812	4.7787	4.95286	4.47729	4.92523	5.66916	5.79501	5.1373	4.65341	5.0273	5.25444	5.60606	5.61381	5.86096	5.86744	4.97389	5.02396	4.82557	5.40177	4.80483	6.25345	4.58176	6.14149	4.72015	5.80889	5.16385	4.93604	5.07887	5.0836	4.60891	5.19148	5.25629	6.17891	5.07015	5.99784	5.24619	6.01647	5.0083
Zm.2073.2.S1_a_at	Zm00001eb013430	asparagine synthetase 3(LOC100192350)	7.8401	7.81493	8.02537	8.09254	7.97547	7.96873	11.9718	11.4419	11.6596	12.5254	12.4112	12.5182	9.50537	9.3752	6.3675	6.81422	11.541	11.3898	10.2933	10.2324	8.34801	8.11351	9.62985	9.41581	10.5638	10.5148	13.0514	13.0279	10.5569	12.4088	8.52368	12.0677	9.74184	12.4525	8.44855	8.95746	9.01366	8.98576	8.96698	9.17566	7.04871	6.6456	8.26091	7.57036	6.97382	6.56892	11.6265
Zm.2107.1.A1_at	Zm00001eb122360	uncharacterized LOC100284168(LOC100284168)	8.20161	8.19333	8.12441	8.99438	8.70413	8.51631	8.97483	8.82368	8.89418	8.34577	8.36634	8.32054	7.76064	7.71161	9.26862	9.2396	8.67352	8.61557	8.38447	8.60558	8.52851	8.526	8.72656	8.77368	8.57532	8.77884	8.21508	8.17516	8.40949	8.94211	8.05102	8.81156	8.55239	9.11771	8.73129	8.66294	8.15988	8.49363	7.92883	8.7805	8.58248	9.14987	8.45906	8.78033	8.75078	8.46709	8.07835
Zm.2111.1.A1_at	Zm00001eb350080	stem 28 kDa glycoprotein(LOC100282109)	7.48052	7.18363	7.8914	7.29917	7.30198	6.92341	5.94588	6.4711	6.34354	6.22582	6.39522	5.88392	7.24631	7.2822	6.50797	6.29337	7.16063	6.92116	6.83928	6.25552	7.03954	7.05917	6.66754	6.38015	6.70342	7.07755	6.48021	6.00048	7.94274	7.35686	7.81536	6.93056	7.79935	7.40888	6.14555	6.18344	6.06802	6.19812	6.41025	6.02954	7.08842	7.45475	7.47447	7.25754	7.6731	7.94013	7.38738
Zm.2132.1.S1_at	Zm00001eb004490	uncharacterized LOC100274542(LOC100274542)	9.4412	9.11642	9.24653	9.26698	9.38597	9.20777	8.6112	9.3096	9.22645	9.13045	9.45995	9.115	8.69463	9.0678	9.69546	9.70112	9.80826	9.85977	9.02343	9.01911	7.76871	7.70359	9.65378	9.43715	9.86905	9.84264	8.94797	8.92806	9.55763	9.18501	9.62756	8.80432	10.0558	9.2444	8.88022	8.87326	8.72662	8.95943	9.98991	8.75665	9.25242	8.97211	8.95077	8.68498	8.88006	8.7462	9.24243
Zm.2139.1.S1_at	Zm00001eb301500	uncharacterized LOC100274481(LOC100274481)	8.3083	8.16096	7.98084	8.1462	8.19699	8.21197	9.2287	9.40602	9.40216	9.83567	9.77827	9.65393	8.72668	8.76492	9.01043	8.9524	9.15157	9.10023	8.56295	8.61496	5.90001	6.38958	11.5481	11.557	9.37999	9.36569	7.86677	7.88004	10.8903	8.32938	11.2083	7.58952	11.412	9.07044	7.90068	7.72311	7.66927	7.53667	8.72625	7.54549	8.91857	8.3272	9.08074	9.12464	7.96863	10.5264	9.42918
Zm.2193.1.A1_at	Zm00001eb156150	Glutathione S-transferase (B6TLM5_MAIZE)	8.77689	8.71191	8.74845	9.64362	8.79421	8.95631	8.98878	9.17881	8.84619	9.42595	8.77616	8.96298	9.32315	9.65035	8.60518	8.25251	10.0677	9.88802	8.54047	8.67328	8.3015	8.32505	8.83241	9.15643	9.46046	9.33527	8.41539	8.36472	8.85885	9.20922	8.49678	9.59979	8.60263	10.2974	8.70048	8.66464	8.67957	9.44331	8.83357	8.76541	9.07694	9.11366	8.97665	9.1867	8.88924	8.74293	8.77364
Zm.2211.1.A1_at	Zm00001eb158650	tat pathway signal sequence family protein(LOC100285309)	6.03076	6.55669	6.05335	7.17653	7.36296	7.20451	7.0795	7.04217	6.61803	6.01012	5.89263	6.17444	5.4799	4.89845	6.50113	6.37924	6.73818	6.61753	6.23933	6.34248	6.00361	5.96752	7.18656	6.9868	8.33407	8.14875	6.89544	6.43378	7.10095	7.8113	6.65069	7.27725	6.81531	7.7366	5.90858	6.15817	5.26609	6.24185	6.02288	6.35467	7.39664	7.72226	7.26294	7.46843	7.25639	7.44689	7.0838
Zm.222.1.S1_at	Zm00001eb433500	cytokinin response regulator 2(LOC541624)	6.89945	6.78327	7.15741	7.15351	6.94966	6.6036	6.91448	7.22464	6.84512	7.93748	8.11293	8.08908	7.98934	8.11748	7.02047	6.98879	7.18178	7.04244	6.7909	6.65207	7.65828	7.65798	7.20246	7.0981	7.78298	7.88974	6.439	6.30274	7.25898	6.47624	7.27455	6.40481	7.21699	6.54247	7.61006	7.31905	7.55449	7.23695	8.64165	7.52751	6.92637	7.14333	6.69951	6.54516	6.89252	6.91697	6.71588
Zm.2233.1.A1_at	Zm00001eb084630	potassium high-affinity transporter(LOC100502520)	8.33029	8.09595	8.30781	7.41433	8.01913	7.56418	7.49577	7.46173	7.19091	7.47727	7.46646	7.52752	8.7164	8.804	6.38442	6.54322	7.95639	7.95559	8.41285	8.34109	7.58587	7.64344	7.63145	7.58978	7.88428	7.93246	6.85676	6.85845	8.53594	7.3699	8.74474	6.57962	8.53828	8.02488	7.18426	7.44571	7.14962	7.34218	8.09277	6.89964	9.29531	8.14672	8.03855	8.56499	8.3523	7.78465	7.76832
Zm.2298.2.A1_a_at	Zm00001eb070280	uncharacterized LOC100192687(LOC100192687)	7.1341	7.10781	6.70223	7.36671	7.4595	7.52182	8.37713	8.58668	8.2248	8.02698	7.99727	8.03657	6.90486	6.93509	7.65466	7.62968	8.4262	8.32249	7.54151	7.58926	7.14711	7.17529	7.52735	7.31188	9.28615	9.25232	7.1869	7.40887	6.56115	8.21768	6.74731	8.61415	6.33413	8.12735	7.7404	8.05006	7.83338	8.22108	7.61368	8.28435	8.29662	8.23727	8.12764	8.21359	8.46106	8.31646	8.47936
Zm.2301.1.A1_at	Zm00001eb092770	uncharacterized LOC100281319(LOC100281319)	5.16432	5.27542	4.94102	5.77595	4.98269	5.09072	5.58834	5.78902	5.95643	5.3662	5.54319	5.11983	3.97019	3.63164	5.354	5.17594	5.19573	5.06848	5.89042	5.83085	4.21601	4.29524	7.68174	7.60547	6.29175	6.31588	4.944	4.86903	5.62397	5.1545	5.20795	4.91608	5.7574	5.16276	5.52266	5.02793	5.31045	5.11688	6.0125	5.32604	4.80078	3.87872	5.30523	5.3262	3.94253	5.92571	5.22115
Zm.2315.1.A1_at	Zm00001eb126130	nodulin-like protein(LOC100283255)	6.95385	6.96109	6.7619	7.39178	7.50033	7.43227	6.07522	6.85805	6.00668	5.38588	5.99867	5.57459	6.84092	6.36973	6.23136	6.18938	5.97112	6.39713	5.76662	5.75669	7.11814	7.49873	6.76825	6.86742	6.42724	7.01285	6.94051	6.39467	6.28962	6.62399	5.9265	5.12191	5.88391	7.26866	7.3668	7.16717	6.68977	6.99828	7.79759	6.81774	6.57	7.07428	6.76991	7.12251	7.08536	6.89117	7.08435
Zm.2321.4.A1_a_at	Zm00001eb028030	Alanine aminotransferase 2 mitochondrial(LOC100193705)	10.0501	10.0058	10.0264	7.91057	7.64992	7.9689	7.9145	7.72932	7.98283	10.7494	10.6719	10.6392	6.7571	6.93949	9.6742	9.08311	9.2233	9.29609	9.07094	9.14869	7.95183	7.89503	10.4744	10.5482	9.42849	9.20474	10.0596	10.1834	8.11386	8.90643	6.9169	8.86274	7.70349	8.7054	9.56916	10.0128	9.76759	9.63727	10.2164	9.80794	7.74278	7.7189	7.4126	8.25989	7.9234	9.73197	7.93822
Zm.2321.4.A1_at	Zm00001eb223680	uncharacterized LOC100282849(LOC100282849)	7.15767	7.49957	7.52793	7.84954	7.92417	8.0769	9.44539	9.10072	8.8698	8.53946	8.391	8.40654	6.3725	6.57958	9.24074	9.07031	8.1078	8.05289	8.21734	8.16546	7.05253	7.12666	10.4103	10.1949	8.01122	7.82574	8.48598	8.35317	7.4297	9.125	7.36045	9.46495	7.56534	9.02749	7.874	8.18652	8.13246	8.21286	7.38538	8.02579	8.36141	7.63117	7.67979	8.20881	7.58053	8.24973	7.82063
Zm.2329.1.S1_at	Zm00001eb350470	uncharacterized LOC100192702(LOC100192702)	3.90588	3.73766	3.84751	6.25044	6.2412	6.2777	5.56804	6.17549	6.03975	4.41106	4.57034	4.48285	4.13413	4.07233	4.88653	5.6367	3.66789	3.85027	4.89243	4.67461	5.78564	5.49063	6.19773	7.03011	4.34908	4.47965	5.5334	5.98848	5.52331	4.69022	4.67178	5.41497	5.44331	5.34111	5.07281	4.91089	4.76084	4.45166	5.08901	5.01841	6.16409	6.68476	6.72767	7.45658	6.06739	7.23208	4.03494
Zm.2331.1.S1_x_at	Zm00001eb127770	uncharacterized LOC100283996(LOC100283996)	9.23715	9.15461	9.13142	9.60972	8.82894	9.5376	8.78405	9.57648	9.43644	11.378	11.2794	11.5001	9.71831	9.66012	10.3308	10.1603	11.0852	11.066	10.3287	10.4654	8.14598	8.01801	10.3331	10.2644	10.163	10.0912	8.33555	8.71317	8.8492	10.7562	8.68362	10.484	8.95327	10.3065	8.76295	10.4002	9.02717	10.7263	9.70534	10.5893	8.33854	9.73633	8.49174	9.48906	8.50187	9.99979	9.69131
Zm.2333.1.S1_at	Zm00001eb062440	ALFIN-like transcription factor(LOC100192747)	8.59582	8.70603	8.77532	8.53719	8.67477	8.2766	8.76336	8.90744	8.80678	8.84296	8.85114	8.76297	8.80814	9.02662	8.60564	8.77674	8.60922	8.63803	8.61166	8.55799	8.95264	8.99847	8.87446	8.79028	8.67933	8.69166	8.45031	8.53513	8.80704	8.42262	8.66421	8.7575	8.74462	8.70485	8.72962	8.73268	8.82842	8.8056	8.59295	8.84082	8.96411	8.86287	8.84814	8.75458	8.89618	8.80774	8.92138
Zm.2360.1.S1_at	Zm00001eb316960	uncharacterized LOC100274191(LOC100274191)	8.76221	8.98723	9.0682	8.89823	8.57482	8.85182	8.89911	9.56537	9.27089	8.75742	8.89508	9.19855	7.06222	7.21812	9.6255	9.67113	8.89382	8.89121	8.68072	8.58655	9.57647	9.61018	9.34862	9.35377	8.70185	8.63489	9.57076	9.56015	7.797	9.80894	7.54767	9.92264	8.10161	9.61499	9.23012	9.18788	9.31008	9.29581	8.33848	9.15839	9.30681	9.22854	8.76283	9.33929	8.89792	8.53911	8.34465
Zm.2387.2.S1_a_at	Zm00001eb083650		5.26735	5.47503	4.94648	5.4591	5.54116	5.82864	5.72439	5.70667	5.41062	4.97447	5.34214	5.14235	5.70525	5.06349	5.11911	5.46376	5.12151	5.0401	5.02889	5.19674	5.40987	5.28167	5.52699	5.62751	5.74623	5.71634	5.6982	5.58445	5.59954	4.70157	6.03674	5.1223	5.71407	5.20774	5.29866	5.54769	5.28902	5.45399	5.68451	5.19551	5.37428	5.40235	5.47967	5.00812	5.67516	5.14042	5.34852
Zm.2407.1.A1_a_at	Zm00001eb013610	putative leucine-rich repeat transmembrane protein kinase family protein(LOC100191492)	8.59901	8.46686	8.32981	8.59661	8.84293	8.7256	7.86292	7.97794	8.31938	7.7948	7.77869	7.71321	7.72288	8.14698	9.02494	8.75701	7.44309	7.43176	8.1268	8.18407	10.0032	10.0375	8.45607	8.63643	7.52003	7.77209	7.33673	7.12741	9.24837	7.55826	9.28026	6.79049	9.01664	8.06741	8.16089	8.10614	8.02354	7.95774	9.19087	7.84501	7.49458	7.89785	7.83207	7.72712	7.63607	6.65473	8.3326
Zm.2418.1.S1_at	Zm00001eb051110	uncharacterized LOC542028(LOC542028)	9.26723	9.42335	9.40665	8.90284	9.00562	8.94906	9.20781	8.61234	8.8672	9.00848	9.09185	9.11237	9.37256	9.12524	9.09286	8.95365	8.8639	8.93432	9.24952	9.18156	9.2898	9.41762	8.99298	9.01884	8.90993	8.99201	8.9067	8.99381	8.71068	9.07132	8.69311	9.24091	8.71461	9.05608	9.47954	9.27767	9.32424	9.17949	8.92485	9.34983	9.45804	9.28811	9.35888	9.35119	9.32132	9.34273	8.99259
Zm.2459.1.S1_at	Zm00001eb355670	ACT domain-containing protein ACR9(LOC100274521)	8.24143	8.03122	8.02773	8.27611	8.65716	8.52581	9.08417	9.08747	9.2264	9.82481	9.78744	9.8073	8.3309	8.45392	9.47954	9.81456	8.88787	8.97233	8.86692	8.72349	7.5523	7.797	9.83231	9.98247	8.84921	8.86807	8.47934	8.40343	9.57169	8.70461	9.49999	8.33163	9.49751	8.71332	8.81476	8.50463	8.44079	8.28989	9.30496	8.48275	9.3504	9.70248	8.86008	9.33459	8.96193	9.52674	9.18923
Zm.2511.1.A1_at	Zm00001eb033160	uncharacterized LOC100275054(LOC100275054)	5.06309	5.14476	4.67069	6.1123	5.9472	5.68417	5.21283	6.02048	5.4831	4.93682	4.96715	5.0193	5.77068	5.09805	5.87626	5.66854	5.82382	5.49992	5.37254	5.36648	5.37065	4.95517	4.76931	4.54034	5.32758	5.09751	5.51298	5.38157	4.65609	6.09255	4.667	6.50554	4.75373	5.92887	5.59969	5.614	5.63128	5.45239	4.63505	5.52525	6.04416	6.96765	5.86143	5.93616	5.84492	6.26193	5.06385
Zm.2551.1.A1_at	Zm00001eb104930	uncharacterized LOC100383880(LOC100383880)	4.70416	5.04266	4.96443	5.68198	5.01657	4.81133	5.51006	5.7791	5.4912	4.81597	5.45002	4.77475	5.13107	4.99025	4.60587	4.71524	7.4271	7.36909	4.50688	4.63768	4.5568	4.55875	4.54577	4.58563	5.78967	5.41933	4.62052	4.621	5.28812	5.10391	5.21595	5.46363	5.0712	5.23526	4.65657	4.78989	5.05565	5.11047	5.4712	5.29464	5.22227	5.13461	5.61366	5.52748	5.21407	6.28462	5.6797
Zm.2584.1.A1_at	Zm00001eb111350	uncharacterized LOC100194124(LOC100194124)	8.9636	8.93969	8.80947	9.41098	9.61723	9.55741	9.6939	9.66857	9.78288	8.46923	8.55206	8.41355	8.1594	8.25158	9.7546	9.7518	8.32952	8.35828	9.28447	9.29038	9.29487	9.28627	10.4628	10.3628	8.7072	8.54299	9.39848	9.32803	8.72185	8.39428	8.54974	7.94973	8.81351	8.41093	9.90766	9.90933	9.55481	9.76511	9.68703	9.96027	9.01777	9.25816	7.96992	9.07729	7.92602	8.95067	8.57152
Zm.26.1.A1_at	Zm00001eb364620	sucrose phosphate synthase 1(LOC542711)	8.33867	8.62243	8.21508	8.02017	8.22125	8.10818	5.96291	5.36006	5.41681	7.18489	7.25541	7.06435	8.36439	8.0971	6.53356	6.53448	7.03688	7.06886	6.82857	6.57798	6.68274	6.92959	6.16915	6.14111	5.93061	6.07771	10.0473	10.0357	8.92569	5.91024	9.42123	5.41497	9.30097	6.81543	6.91	6.84158	7.0638	6.67267	7.96947	6.01046	7.46404	8.3837	7.71085	8.10214	7.3017	7.8236	7.34914
Zm.2641.1.A1_at	Zm00001eb338800	uncharacterized LOC100193303(LOC100193303)	8.46766	8.60196	8.5467	8.11819	8.60822	8.2821	7.20341	7.30008	7.1121	7.35382	7.7716	7.45597	9.3799	9.49425	6.95077	7.19168	8.38201	8.27707	7.71519	7.69068	7.60201	7.72149	7.27142	7.35638	7.96811	8.09496	7.53916	7.44005	8.63327	7.23073	9.19133	6.7816	8.61472	7.18169	7.98753	7.71796	7.95941	7.55352	8.70131	6.98633	7.65266	7.55057	7.76978	7.58644	7.76076	7.34655	8.87917
Zm.2643.1.S1_at	Zm00001eb169620	Probable bifunctional methylthioribulose-1-phosphate dehydratase/enolase-phosphatase E1(LOC100282341)	10.8353	10.8999	10.7889	10.6671	10.7917	10.6749	10.3627	10.2061	10.263	10.7232	10.7605	10.7655	10.4628	10.5849	10.6265	10.6106	10.9451	11.0509	10.8487	10.8543	10.5749	10.5293	10.2935	10.331	10.9518	10.819	10.5515	10.4333	10.9473	10.2852	10.9086	10.3791	11.1064	10.4778	10.451	10.5549	10.6017	10.5697	10.7299	10.581	10.6722	10.4087	10.6363	10.4917	10.6451	10.6172	10.7278
Zm.2710.1.S1_at	Zm00001eb329180		7.85016	7.7914	7.8122	7.63329	7.77345	7.90964	8.49824	8.49482	8.41422	9.75728	9.61515	9.59223	6.97582	6.66783	8.18555	8.63434	8.92883	8.91291	8.25744	8.21765	8.04896	8.15494	8.43982	8.37247	9.26524	9.37435	8.68331	8.80656	9.40633	8.6626	9.14519	8.01193	9.4649	8.92146	7.41569	7.53629	7.77644	7.87338	8.51751	7.77525	6.98095	7.64308	8.07227	8.67855	7.69035	7.92257	8.72434
Zm.275.1.S1_a_at	Zm00001eb419810	ethylene receptor homolog 2(LOC541627)	7.49558	7.5161	7.30496	7.93284	8.23591	7.7514	8.26209	8.09292	7.93844	8.68149	8.62627	8.6644	7.57102	7.65275	8.43671	8.32699	7.75868	7.76869	8.48467	8.46244	7.75326	7.77529	8.99548	8.81939	7.81751	7.80401	7.77406	7.82318	8.4821	8.57688	8.45262	8.00839	8.45425	8.38131	7.63998	7.66017	7.66654	7.72316	7.79375	7.58989	8.37903	7.81757	7.84603	8.39967	7.85333	8.14165	7.73931
Zm.2793.1.A1_at	Zm00001eb189920	aldehyde dehydrogenase 2(LOC542567)	6.23159	6.51145	6.16634	6.4147	6.49357	6.821	7.19383	7.19068	7.23163	7.67456	7.28447	7.57873	6.1964	6.08817	7.41402	7.27856	6.99198	6.99607	7.87065	7.87844	6.82031	6.66686	7.9695	7.93572	6.77881	6.66557	5.33846	5.68878	6.12188	7.56354	6.13563	7.42759	6.01271	7.07881	7.18615	7.00605	6.90106	7.0372	6.66351	7.49593	6.41894	6.18222	6.25139	6.0669	6.31703	6.23941	6.12455
Zm.281.1.S1_s_at	Zm00001eb325340	stress-induced protein 1(LOC542299)	6.91654	6.99932	6.70996	7.5937	7.41747	7.4975	8.95845	8.27648	8.47884	7.31381	7.40945	7.12535	7.26888	7.35386	6.09941	6.10437	9.10737	9.25348	8.0463	8.00154	6.29532	6.4155	8.05637	8.0782	8.69766	8.70966	6.74359	6.80616	8.26853	6.86071	8.37429	6.7641	8.08836	7.05309	7.39643	7.15592	7.12227	7.42815	8.41596	7.49955	8.45688	7.54221	8.98105	8.68098	6.52337	7.97123	6.75411
Zm.2840.1.A1_at	Zm00001eb339850	bidirectional sugar transporter SWEET17(LOC103635056)	10.2744	10.2021	10.1547	10.2953	10.5384	10.5823	9.00595	9.15704	8.83315	9.65126	9.69662	9.63621	9.65198	9.73138	9.29876	9.51736	9.22403	9.53532	8.9511	8.79299	11.025	10.857	10.3107	10.4872	10.1087	10.279	9.67848	9.56752	10.5077	10.024	10.4335	9.43085	10.3713	10.0504	9.60583	9.23844	9.55196	9.32872	10.108	9.17962	10.5566	10.2011	10.0023	10.493	10.476	10.1356	10.2678
Zm.2863.1.A1_at	Zm00001eb052130	uncharacterized LOC100272951(LOC100272951)	7.51184	7.33296	7.38613	7.83503	7.79596	7.70157	7.81989	7.74005	8.00308	6.55476	6.92917	6.89943	7.39552	7.46908	8.00057	7.68245	7.4655	7.38373	7.46804	7.6661	8.067	8.13299	7.70609	7.50068	7.10511	7.2026	6.37066	6.54078	8.32384	7.61423	8.3987	6.99593	8.31205	7.77349	6.85465	6.98299	7.14641	7.09659	7.44647	6.94856	7.44273	7.45098	7.58645	7.51088	7.5825	7.00795	7.12427
Zm.2899.1.A1_at	Zm00001eb146690	uncharacterized LOC100280716(LOC100280716)	8.58577	8.68932	8.63869	8.49501	8.99306	8.90515	9.27994	8.90838	9.16817	8.43848	8.35982	8.29096	8.49414	8.53607	8.15455	8.19801	9.541	9.5274	8.35589	8.38008	7.9935	8.0841	8.47748	8.55328	9.58972	9.54932	8.98857	9.10172	9.26622	9.30091	8.98028	8.76544	9.20138	9.55687	8.31221	8.23312	7.90706	8.28813	8.36398	8.36997	8.30703	8.4137	8.72025	8.83587	8.41472	8.07712	8.81339
Zm.290.1.S1_at	Zm00001eb372070	Rho-related protein from plants 5(LOC542758)	8.38037	8.41605	8.16778	8.11855	8.42012	8.4421	7.41499	7.51837	7.72076	8.39567	8.33803	8.28268	9.41022	9.50575	8.92434	8.84594	8.16762	8.04149	7.98876	8.08249	8.80569	8.9162	7.41677	7.44063	7.43225	7.49902	6.76632	6.6386	8.16462	7.58124	8.08242	6.78809	8.21802	7.81741	8.42427	8.52133	8.09149	8.39772	9.35052	8.37663	7.39617	7.83735	7.73224	7.87026	7.36613	6.50689	7.55996
Zm.2926.1.A1_at	Zm00001eb093210	uncharacterized LOC100286265(LOC100286265)	8.85975	8.84879	8.85774	9.55519	9.54226	9.53084	9.21766	9.11556	9.32913	8.20039	8.37494	8.1768	10.1257	10.1084	8.2362	8.35424	9.36515	9.33884	8.83787	8.72125	9.09592	9.15427	9.05213	9.11788	8.90317	9.02492	7.86274	7.9039	8.52469	9.27782	8.45798	8.69771	8.19495	9.61307	8.84897	8.76835	8.93167	9.07968	9.16555	9.71735	8.3	8.17828	8.28532	9.00295	7.73875	8.88534	8.40848
Zm.2934.1.S1_at			3.77666	4.02673	4.06221	4.71097	4.41502	4.47871	5.09493	5.38425	4.87205	6.12199	5.8539	6.12004	4.81387	4.6845	4.84336	4.67377	5.3106	5.1637	4.2623	4.21925	3.52361	3.52725	5.06712	5.20566	4.88631	5.09484	6.64857	6.53647	4.67637	4.6113	4.94265	4.81671	4.48032	4.62701	5.39335	5.43674	4.74915	4.57682	5.05868	4.92577	3.82355	4.17122	4.35243	4.12394	3.73134	4.28183	4.75781
Zm.2935.1.A1_at	Zm00001eb085440	uncharacterized LOC100193640(LOC100193640)	10.7952	10.8806	10.9957	10.1638	10.3064	9.7577	9.1847	9.40953	9.2523	9.89611	9.99657	9.70613	10.8726	10.9608	10.7173	10.5294	10.5237	10.5624	10.3512	10.4982	9.79389	9.63308	9.41809	9.10747	9.61487	9.39662	8.85038	8.89795	10.2031	9.00823	10.2818	9.03736	10.4173	9.24678	10.3858	10.2516	10.5651	10.1857	10.2811	10.3612	9.9439	10.0325	9.79692	9.7017	9.867	9.55666	9.25627
Zm.2968.1.A1_at	Zm00001eb171200	uncharacterized LOC100281009(LOC100281009)	8.77371	8.58263	8.39759	8.75186	8.90564	8.91937	10.9875	11.228	11.1106	9.71	9.81556	9.8559	8.28225	8.30703	8.89796	9.07667	10.4501	10.4168	9.89746	9.99966	8.45695	8.32165	11.0158	11.0511	10.6939	10.6707	8.5531	8.56568	9.50995	10.316	9.15224	9.03077	9.61846	10.5018	8.90403	9.53376	8.25933	9.49561	10.2279	9.75757	8.15837	7.75761	8.80269	8.85783	7.70277	8.92042	9.74108
Zm.299.1.S1_a_at	Zm00001eb079170	malate synthase 1(LOC542252)	6.65378	6.72077	6.68399	8.91235	8.74268	9.02434	8.42418	8.80941	8.49428	7.94366	7.63854	7.85975	7.68718	7.94374	8.39685	8.38639	8.95688	9.25599	8.32871	8.43321	7.77974	7.7797	6.93763	7.30095	8.52708	8.52482	6.56183	6.6161	9.49701	9.65659	8.96501	8.98553	9.23136	9.6571	6.49109	6.66334	6.27071	6.69027	6.84185	6.57907	6.52364	6.3633	6.33992	6.15051	6.2961	7.60271	8.53079
Zm.30.3.S1_at	Zm00001eb289210	uncharacterized LOC100281745(LOC100281745)	10.4126	10.3931	10.485	9.91416	9.88298	9.79232	10.4097	9.65898	9.85487	11.3114	11.3311	11.1685	9.91282	10.2071	9.71237	9.66166	10.9453	10.9868	10.2554	10.3511	10.0127	9.92581	10.0779	10.1311	11.0701	10.9578	10.9733	11.006	10.8882	10.4345	10.8505	9.9356	11.0257	10.5167	10.2534	10.1906	9.6781	10.0746	10.3095	10.3757	9.76277	9.97378	9.79476	10.1147	9.86781	10.2349	10.265
Zm.3042.1.S1_at	Zm00001eb404990	AMP-binding protein(LOC100281538)	6.66815	6.37467	6.47023	6.32531	5.97215	5.92913	6.13537	6.11792	6.0334	7.43895	7.02219	7.18673	5.57393	5.47782	6.62022	6.40242	6.65905	6.67487	6.714	6.69469	5.77729	5.81797	6.97611	6.98124	7.11247	7.00457	6.46705	6.62345	6.60596	6.86805	6.82919	6.29093	6.78092	6.79959	5.88757	6.20226	6.24432	6.44695	6.83183	5.95481	6.70333	6.7441	6.6133	6.92101	6.88691	6.85124	6.98894
Zm.3054.1.S1_at	Zm00001eb419600	electron transfer flavoprotein beta-subunit(LOC100284068)	8.6643	8.58133	8.53205	9.40716	9.19567	9.3072	9.82608	9.96157	10.0561	9.17476	9.06098	9.25663	8.89631	8.84365	9.89485	10.0266	9.36208	9.3382	9.08807	8.98413	8.30383	8.46555	9.40838	9.65027	8.93602	8.99114	9.73619	9.72503	8.92245	8.93285	8.8752	9.0041	8.83133	9.15133	9.62651	9.51921	9.34548	9.5721	9.88475	9.27713	9.06426	9.57074	8.67241	9.46636	8.74025	8.59434	9.44904
Zm.311.1.A1_at	Zm00001eb395330	17.6 kDa class II heat shock protein(LOC100383105)	6.51044	6.42365	6.54811	8.98968	9.13051	9.09098	8.35239	8.53937	8.51311	9.40499	9.37036	9.35692	8.58783	8.47477	8.665	8.71684	7.44419	7.3081	6.03773	5.99374	7.81963	7.85276	10.1908	10.1218	9.43954	9.44553	8.38529	8.31171	8.58736	7.60286	8.20225	7.73778	8.59215	8.09004	7.74681	8.2932	8.38391	8.51989	8.36671	8.95818	7.51183	7.46529	7.69259	7.67987	7.30101	7.77859	7.38021
Zm.3132.2.S1_at	Zm00001eb179510	putative regulator of chromosome condensation (RCC1) family protein(LOC100273073)	6.67565	6.74527	6.63325	7.06837	6.56303	6.77144	7.16079	6.75585	6.94214	7.25874	7.24684	7.1015	6.90766	7.37387	7.24605	7.04935	6.86514	6.93562	6.82517	6.78354	7.12637	7.21068	7.04827	6.96373	6.32516	6.23433	7.12733	7.09362	7.11072	7.38551	7.20645	7.27418	7.11185	7.44084	6.52375	6.50427	6.58049	6.62154	6.46375	6.604	7.09203	7.14638	7.01435	7.29468	7.17658	7.59889	6.94972
Zm.3151.1.S1_at	Zm00001eb004170	uncharacterized LOC100278319(LOC100278319)	8.6776	8.68685	8.76427	8.81619	8.64309	8.90082	8.57897	8.81138	9.12361	9.55348	9.80707	9.85784	8.47901	8.79979	8.57456	8.62839	9.41222	9.4902	9.14955	9.13571	8.66078	8.66041	9.08392	8.99021	9.82745	9.76452	8.96654	9.06061	9.00713	9.26311	8.93657	9.26311	8.78985	9.35097	8.67792	8.99394	8.93785	9.18749	9.14443	8.97936	8.69068	8.32956	8.94336	8.69649	9.06868	8.80365	9.36038
Zm.3237.1.S1_at	Zm00001eb122690	acyl-protein thioesterase 2(LOC100283662)	10.7838	10.9094	10.692	9.73386	9.58286	9.89106	10.0423	9.53253	9.57352	10.277	10.1202	10.0707	9.68279	9.77823	10.3248	10.0275	10.617	10.4673	10.1953	10.3163	10.4032	10.2842	9.71703	9.68864	10.4877	10.558	9.49057	9.5865	10.6582	9.77963	10.7156	9.53724	10.6919	10.0569	9.92021	9.95228	9.83867	9.90598	10.2053	9.98365	10.4522	10.1303	10.3323	9.84933	10.3641	10.0153	10.427
Zm.325.1.A1_at	Zm00001eb405030		7.4853	7.32065	7.19552	7.27316	7.99115	7.84238	7.72027	7.44878	7.75964	6.8876	6.51501	6.84003	8.48472	8.50365	7.0673	6.97694	7.17809	7.3734	6.77449	6.7669	8.31615	8.26952	7.01249	6.99674	8.21628	8.1895	5.75305	5.75451	8.46162	6.46706	8.64077	5.52087	8.6216	7.14468	6.99347	7.08276	7.22948	6.89233	8.44104	6.71844	7.44008	7.85886	7.04907	7.26938	7.19625	5.65211	6.71626
Zm.326.1.S1_at	Zm00001eb182130	response regulator 7(LOC541633)	7.68214	7.92947	7.82368	8.03518	8.00999	7.01751	7.87857	7.50686	7.86233	8.2199	7.37979	7.93477	9.0093	9.17077	7.59451	7.35693	7.95758	7.94181	7.29815	7.25101	8.25005	7.95025	7.5944	7.49229	8.61271	8.39427	6.17621	6.21218	8.97138	6.97008	9.21928	6.74888	8.89361	7.26602	7.52034	7.29517	7.58476	7.27389	8.41255	7.24302	7.83607	8.27587	7.81387	7.83804	8.24369	7.40575	8.66431
Zm.3263.1.A1_at	Zm00001eb421520	nudix hydrolase 13(LOC100284751)	5.96689	6.17621	5.68258	6.52366	6.30813	5.98417	6.22311	6.23735	6.56348	5.91269	6.33558	5.78572	6.04392	5.89322	5.65657	5.60502	5.85678	6.26706	6.63394	6.4065	5.50352	5.45685	6.54559	6.57502	6.37303	6.60843	6.46762	6.49638	6.32964	6.11329	6.55821	6.07862	5.38957	6.12076	6.00059	6.18605	6.28334	6.31402	6.14539	6.32964	5.43627	5.76136	6.00828	5.46673	5.63684	5.37055	6.3622
Zm.327.1.S1_at	Zm00001eb253970	histidine kinase 1(LOC541634)	7.13045	6.97637	6.78299	7.2354	7.25735	7.35655	7.75721	7.41681	7.67661	8.28401	8.15851	8.064	6.51776	6.51967	7.74966	7.58092	7.5284	7.41294	7.53493	7.59825	8.1137	8.04121	8.11275	7.98531	7.72235	7.80693	7.10266	7.15121	8.21001	7.74377	8.15001	7.24197	8.01721	7.79894	6.97965	7.23589	6.92131	7.10985	7.4392	7.10985	7.40559	7.34013	7.42408	7.82403	7.60947	7.61141	7.6189
Zm.3302.1.A1_at	Zm00001eb414950	uncharacterized LOC100276576(LOC100276576)	8.44615	8.34374	8.44696	7.37353	7.26929	8.00086	8.08069	7.30226	7.62357	8.16469	8.08036	8.16411	8.18893	8.19009	7.63296	7.20904	7.90278	7.76615	7.81317	7.88081	8.3485	8.23433	7.86922	7.95771	8.47009	8.43017	7.44844	7.81716	8.00396	7.73046	8.07516	7.44144	8.11383	7.85093	8.19935	8.1657	7.79118	7.76183	8.31409	8.10923	8.60245	8.49316	8.23776	8.43731	8.32238	8.09542	7.83801
Zm.3304.1.S1_at	Zm00001eb252330	histidinol-phosphate aminotransferase(LOC100191987)	10.1525	9.93685	9.98158	9.30772	9.59362	9.65544	9.52976	9.15257	9.19199	9.5994	9.37876	9.41095	9.20547	9.34927	9.48228	9.29062	9.39514	9.09361	9.61439	9.45818	9.63639	9.60149	9.65851	9.62302	9.84226	9.74231	10.0985	10.1007	9.69574	9.25629	9.69808	9.64432	9.53309	9.33771	9.56156	9.60174	9.91644	9.6927	9.50055	9.58032	9.69214	9.39949	9.64869	9.45928	9.77024	9.64272	9.81159
Zm.3312.1.S1_at	Zm00001eb111910	26S protease regulatory subunit 4 homolog(LOC100193364)	11.9046	11.8834	11.8141	12.0844	12.0213	12.126	12.2986	12.3937	12.3685	11.7548	11.8055	11.8048	11.594	11.5273	12.0686	12.053	12.0524	12.1441	12.1035	12.133	11.8597	11.805	12.2955	12.2973	12.2025	12.2039	11.996	11.9658	12.0609	12.2522	12.0991	12.36	12.1006	12.2839	11.8251	11.8011	11.8845	11.927	11.8174	11.8031	11.9588	11.7826	11.8572	11.9731	11.8057	11.74	11.7399
Zm.3314.2.A1_at	Zm00001eb157850	V-type proton ATPase subunit E-like(LOC103651402)	11.9946	11.9067	11.9389	12.1373	12.2693	12.243	12.556	11.9828	12.3862	12.1111	12.1961	12.4023	11.8332	11.8121	12.3343	12.3889	12.0365	12.1509	12.1442	12.1865	12.344	12.3127	12.4021	12.4792	12.1813	12.1846	12.0363	12.0845	12.0491	12.4673	12.1732	12.4033	12.3172	12.5454	12.0535	12.0641	12.019	12.0491	12.0042	11.9924	12.2881	12.2077	12.0805	12.3199	12.1944	12.0501	12.1854
Zm.3331.1.A1_at	Zm00001eb128730	carbohydrate transporter/ sugar porter/ transporter(LOC100284468)	12.1576	12.033	11.9476	10.3836	10.5628	10.7157	10.5313	9.20345	9.97669	11.056	10.9461	10.8635	10.0537	10.1628	10.2358	9.85765	10.3348	10.1628	10.9384	11.0627	12.075	11.9657	10.6197	10.5507	11.0774	11.0318	11.4347	11.6362	10.3741	10.2788	10.08	10.1971	10.3296	9.83936	11.6947	11.2411	11.4039	11.4233	11.8721	11.0609	10.2346	9.4378	10.8136	10.3844	10.6677	9.49919	11.1389
Zm.3332.1.A1_at	Zm00001eb127310	Putative serine type endopeptidase inhibitor(LOC100037813)	6.88657	6.80318	6.67652	5.90726	6.27775	5.65216	7.85912	7.22584	7.34233	7.279	7.22058	7.24171	6.26578	6.44047	6.52413	6.51529	7.99139	8.01934	7.87679	7.83829	5.33314	5.38056	7.62445	7.51102	7.59909	7.54883	5.79035	5.60133	7.42572	6.27865	7.21396	6.649	7.22349	6.26283	6.51017	6.73307	6.46094	6.61669	7.61165	6.89608	7.70359	7.41922	7.66637	8.22181	5.77692	7.14576	6.53349
Zm.3358.2.A1_at	Zm00001eb410120	F-box/LRR-repeat protein 3(LOC103640946)	7.29568	7.20932	7.60202	7.12047	7.52713	7.54579	7.19002	7.79478	7.42138	8.53414	7.79518	7.86791	7.09338	6.90753	7.54445	7.21994	8.57524	8.39113	7.92639	8.11883	7.42627	7.40039	7.3507	7.34108	8.29312	8.05264	6.61503	6.87513	7.98505	7.17021	8.05368	6.64352	7.99435	7.5792	7.45215	7.75711	7.3147	7.70925	7.95326	7.50734	6.99677	7.47479	6.77418	7.46404	7.17266	8.1426	7.30063
Zm.3431.1.A1_at	Zm00001eb329210	uncharacterized LOC100285884(LOC100285884)	9.07706	9.10451	9.01888	8.86549	9.16637	9.08975	8.83253	8.53071	8.74289	8.64306	8.60139	8.46639	8.85636	8.87599	8.63816	8.62739	8.78113	8.54748	8.55163	8.69884	9.34215	9.33893	8.93861	8.89322	8.94137	8.98743	8.86953	8.88017	8.6372	8.59773	8.57733	8.84872	8.82602	8.64382	9.04548	8.99099	9.00923	8.87949	8.81418	9.34666	9.10896	9.2385	9.09964	9.0205	9.31491	8.79865	9.07266
Zm.3457.1.A1_at	Zm00001eb092870	uncharacterized LOC100193080(LOC100193080)	9.12014	9.13814	9.26896	8.96007	8.90712	8.80582	8.65142	8.68044	8.40328	8.79723	8.75083	8.67614	8.93297	8.91254	8.62376	8.58803	9.00903	8.97994	8.60824	8.66238	9.10762	9.11864	8.67187	8.75194	9.15836	9.13586	8.66689	8.56598	8.76817	8.84266	8.64112	8.83048	8.95882	8.91638	9.20352	8.93784	8.7297	8.8217	8.53582	8.92744	9.12258	8.93401	8.84427	8.91332	8.92584	8.63133	8.58868
Zm.3474.1.A1_at	Zm00001eb360560	uncharacterized LOC100382242(LOC100382242)	8.06788	8.10735	8.14889	8.66311	8.74169	8.61837	8.57399	8.57894	8.56167	7.79571	7.66796	7.72278	8.6174	8.6259	8.28711	8.24364	8.10865	8.14346	8.13477	8.11516	8.6139	8.58344	8.81036	8.66423	8.1834	8.07372	7.5885	7.56963	7.93521	7.99231	8.13959	8.35691	8.36172	8.31189	8.75941	7.97676	8.89597	8.03683	7.85592	8.20187	8.60778	8.67033	8.48999	8.51718	8.78822	8.6355	8.62558
Zm.3481.1.A1_at	Zm00001eb286710	uncharacterized LOC100276774(LOC100276774)	8.57867	8.66558	8.42281	6.89839	7.09728	7.12818	7.23909	6.876	7.02907	8.96924	8.90467	8.87737	7.61878	7.57212	7.78324	7.49175	7.37414	7.38056	7.66701	7.4156	7.36346	7.40301	7.5412	7.50475	7.487	7.57388	10.0948	9.72474	8.46189	7.32028	8.60098	6.91124	8.34087	7.58686	7.97919	7.86498	7.59783	7.84885	8.71104	7.78701	7.94343	8.55562	7.844	7.96045	8.28234	8.0203	7.61472
Zm.3517.1.A1_at	Zm00001eb361230	uncharacterized LOC100282481(LOC100282481)	7.76863	7.60251	7.64896	7.02014	7.48663	7.63896	8.76439	7.71622	8.2523	7.88981	7.65156	7.76064	7.73832	7.65615	7.51524	7.56485	8.18473	7.97581	8.37453	8.40129	7.39006	7.41792	8.05623	7.94909	7.62441	7.46852	7.56243	7.35251	7.76644	7.95266	7.79252	7.92384	7.78505	7.96783	7.91547	7.67189	7.60976	7.40022	7.40395	7.84653	8.02664	7.91652	7.86075	7.96472	7.47097	7.78511	7.34733
Zm.3523.1.S1_at	Zm00001eb277840		10.7527	10.311	10.6772	10.5492	10.5557	10.3364	9.90963	9.83236	10.049	10.2148	10.3957	10.4785	10.3208	10.3828	10.2455	10.3894	10.1565	10.041	10.073	10.0953	11.1338	10.9974	10.5639	10.5306	10.4316	10.4758	9.74871	9.82473	10.3267	10.4739	10.278	10.2631	10.3258	10.4745	10.6797	10.3221	10.0596	10.1793	10.3834	10.582	10.8509	10.8109	10.4202	10.5781	10.5655	10.3317	10.7177
Zm.3528.1.S1_at	Zm00001eb383650	uncharacterized LOC100191820(LOC100191820)	10.1355	9.95428	9.86187	9.18503	9.39723	9.53941	9.74388	9.44085	9.45394	9.77618	9.55501	9.53014	9.42909	9.45618	9.70517	9.43197	9.81612	9.83636	9.84706	9.81829	9.84682	9.85832	9.85297	9.68614	9.78691	9.84093	9.13792	9.26464	9.83314	9.4243	9.88954	9.22098	9.93775	9.65392	9.56675	9.60072	9.49072	9.59283	9.92123	9.76551	9.68165	9.60818	9.38809	9.28446	9.54102	9.22113	9.93269
Zm.3529.1.A1_a_at	Zm00001eb300320	ML domain protein(LOC100193299)	10.2562	10.1837	10.2004	10.0822	9.67369	9.71863	9.67407	9.81962	9.8351	11.7629	11.5573	11.5636	9.69943	9.75867	10.6393	10.5042	11.4564	11.5211	10.9728	10.9973	9.86512	9.6799	9.46872	9.64053	10.8735	10.7618	9.90981	10.1288	9.74816	10.1928	9.61599	10.1321	9.90621	10.1711	10.6746	10.8467	10.5133	10.9047	11.1026	10.9819	10.0594	10.5192	10.0262	10.1509	9.95881	11.1682	10.1901
Zm.3529.1.A1_at	Zm00001eb117430	uncharacterized LOC100273402(LOC100273402)	11.3324	11.3298	11.3704	11.5451	11.2903	11.409	11.7129	11.8634	11.9077	11.1199	11.2458	11.3978	11.4971	11.5176	11.4273	11.4077	12.1075	12.1519	11.5068	11.5674	10.9865	10.9129	11.2443	11.1356	11.382	11.5388	11.407	11.3727	11.1329	11.2475	10.8854	11.0344	11.1918	11.1824	11.5914	11.8024	11.5254	11.828	11.9548	11.8265	11.0989	11.1916	11.0005	11.0763	11.0504	11.1986	11.2019
Zm.3529.1.A1_x_at	Zm00001eb117430	uncharacterized LOC100273402(LOC100273402)	11.136	11.2487	11.1757	11.3382	11.0524	11.043	11.3455	11.579	11.6998	11.4915	11.2723	11.3681	11.2957	11.2709	11.3691	11.2589	11.9305	11.9288	11.4002	11.516	10.886	10.8407	11.1128	10.9322	11.3703	11.4569	11.2539	11.113	11.0316	11.0671	10.8107	10.9818	11.0747	11.1384	11.4188	11.6347	11.3524	11.6245	11.8025	11.6626	10.8483	11.13	10.935	10.9903	10.9504	11.1732	11.1578
Zm.3535.1.S1_at	Zm00001eb343840	uncharacterized LOC100217046(LOC100217046)	8.28204	8.28641	8.36536	8.66778	8.68965	8.71234	9.37286	9.23034	9.08248	9.48474	9.62202	9.56098	8.45995	8.32036	8.75803	8.8642	9.66655	9.71094	9.18008	9.22504	8.15849	8.14174	8.99438	8.98488	9.32893	9.3072	8.9169	9.03199	8.57469	9.26427	8.25872	9.38934	8.252	9.07532	9.14019	9.17417	9.08389	9.41935	8.68987	9.27156	8.71009	8.60778	8.35154	8.62056	8.50363	8.3271	8.84116
Zm.3573.1.A1_at	Zm00001eb025690	uncharacterized LOC100282431(LOC100282431)	5.9955	6.23062	6.48521	6.89666	7.15608	6.7173	6.0535	6.98726	6.28556	6.30292	6.1974	6.13188	4.0888	4.39143	7.23741	7.26311	6.5662	6.65259	5.73602	5.76859	7.32446	7.25324	7.80193	7.73405	5.93335	6.03337	6.80109	6.79022	6.30201	5.60276	6.82003	5.97691	6.52722	6.20552	6.46739	6.34037	6.73759	6.66351	6.78079	6.40912	5.39742	5.53054	5.68121	5.95704	5.12045	6.19338	5.56858
Zm.359.1.S1_at	Zm00001eb323690	kinase interacting kinase 1(LOC542354)	8.29603	8.32025	8.5279	8.00127	7.87028	7.9676	8.41634	7.99116	8.04261	8.64939	8.44965	8.56945	7.493	7.49781	8.39996	8.30394	8.54716	8.46622	8.27809	8.34445	8.73185	8.75238	8.48269	8.45144	8.0744	8.05362	8.15547	8.2062	8.44042	8.53279	8.33874	7.73858	8.50178	8.74978	7.86488	7.95621	8.04516	8.23698	8.49376	8.08753	7.81199	7.88963	8.12134	8.24261	8.08913	8.11013	7.91994
Zm.3611.1.S1_at	Zm00001eb025170	choline-phosphate cytidylyltransferase B(LOC100283945)	10.3452	10.4208	10.356	9.19131	9.46764	9.34304	9.33437	9.23052	8.90378	9.46776	9.41746	9.45043	10.0692	9.98185	9.7166	9.54243	9.0733	9.17511	9.37906	9.42932	10.0346	10.3039	9.87601	9.94061	8.96066	9.22874	9.25192	9.24139	9.41547	9.37501	9.3482	9.16361	9.2917	9.28936	10.1751	9.86144	9.69864	9.6047	10.091	9.84674	9.74263	10.0343	9.55835	9.89931	10.052	10.372	9.69224
Zm.3673.1.A1_at	Zm00001eb328410		8.74305	8.79771	8.89402	8.68022	8.57113	8.61041	8.1152	8.49498	8.34777	7.67295	7.48456	7.5058	9.30464	9.17023	8.57469	8.48931	8.34324	8.26835	8.65478	8.56917	7.92222	8.05609	8.48098	8.54278	7.94344	8.12441	7.29633	7.34463	8.9083	8.4347	8.92887	8.17838	8.99645	8.42637	8.24732	8.0947	8.12608	7.54735	8.05259	8.03156	8.68858	8.17255	8.43705	8.40754	8.52316	7.52649	8.01242
Zm.3699.3.S1_at	Zm00001eb403260	evolutionarily conserved C-terminal region 2(LOC100383150)	11.5427	11.5984	11.6211	10.827	10.9951	10.6751	11.984	10.9645	11.353	12.3135	12.2754	12.2469	10.5224	10.686	11.7024	11.5667	11.7271	11.6981	11.7574	11.7519	11.132	11.1134	11.8894	11.8461	12.2163	12.1954	11.5249	11.6484	11.094	12.0841	10.9893	11.8668	11.0614	11.787	11.3233	11.4835	11.3334	11.9557	11.7578	11.7881	10.8635	10.6926	10.9477	10.6893	10.8718	11.0077	11.8741
Zm.3707.1.A1_at	Zm00001eb392740	uncharacterized LOC100286108(LOC100286108)	6.65392	7.07954	6.4551	7.27676	7.48208	7.16532	6.36092	6.48107	6.88418	6.40765	6.31757	6.17123	7.61469	7.63156	6.69879	6.72487	6.6882	6.76435	6.76935	6.73321	7.32713	7.21726	6.71106	6.5718	6.48777	6.45497	5.97756	5.78941	6.53199	6.70737	6.42528	6.20822	6.50875	7.41061	6.94199	6.65388	6.44291	6.81447	6.84285	7.11426	7.36399	7.15474	7.07659	7.17768	7.30465	6.89172	6.72933
Zm.3731.1.A1_at	Zm00001eb248580	uncharacterized LOC100194030(LOC100194030)	9.33579	9.45618	9.44363	8.84867	8.8717	9.04333	9.06564	8.73304	8.7723	9.03029	8.99044	9.01532	9.37666	9.31881	9.10342	9.10972	8.92683	8.95258	9.15985	9.10407	9.38327	9.40245	9.09057	9.09006	8.92693	8.91473	8.68367	8.66108	9.31697	9.17525	9.21906	9.24353	9.29224	9.15085	8.91204	8.94142	8.95946	8.87688	8.68606	8.79064	9.38332	9.32386	9.14611	9.07692	9.07961	8.88032	8.98453
Zm.3778.1.S1_at	Zm00001eb072900	uncharacterized LOC100501780(LOC100501780)	4.95333	4.59368	4.93123	6.00518	5.55852	5.59358	5.50963	5.69183	5.60794	5.889	5.87074	5.86783	5.38086	4.90462	5.63532	6.0324	5.78928	5.96228	5.5587	5.49607	4.53779	4.37157	5.49419	5.55055	5.40122	5.56387	6.0079	6.32338	5.98045	4.96914	6.03834	5.20066	6.44717	5.20015	5.23075	5.32075	5.35707	5.23335	6.31967	4.94758	5.06162	5.25694	5.13743	5.26864	5.02242	5.4565	5.29446
Zm.3838.1.A1_at	Zm00001eb247060	UDP-N-acetylglucosamine transporter UGNT1(LOC103627409)	9.39252	9.36962	9.44111	7.7417	8.10338	8.00988	8.2032	7.8078	7.87716	8.51994	8.34981	8.51018	8.80476	8.67793	8.49017	8.06509	9.08733	8.88999	8.86433	8.77163	8.23985	8.25609	8.32758	8.21591	8.69407	8.82168	7.57195	7.47513	9.29046	7.98685	8.92299	7.5942	8.98883	8.25007	8.47037	8.24867	8.29398	8.21774	8.82735	8.18196	9.00187	9.10693	8.86792	9.15544	9.08491	8.97257	8.37478
Zm.3888.1.S1_at	Zm00001eb145730	uncharacterized LOC100274332(LOC100274332)	8.53355	8.33932	8.388	7.17465	8.17161	7.65656	7.2794	7.12368	7.25984	7.86828	7.8681	7.72475	6.18907	6.25002	7.55513	7.67647	8.14114	8.12975	6.75349	6.74533	7.87979	7.93951	7.85068	7.67435	8.92532	8.97421	8.7017	8.76842	8.04452	8.79605	7.60364	9.17039	7.77115	8.66414	6.87998	6.92407	7.16723	7.12744	7.26298	7.53283	6.38683	7.593	6.15684	6.94129	6.23882	7.42708	6.83979
Zm.39.1.S1_s_at	Zm00001eb072810	calcium dependent protein kinase(LOC542224)	9.00902	8.99585	9.07097	7.91071	7.94927	8.3834	8.2485	6.85602	7.71867	8.44195	8.15912	8.28051	9.44939	9.46747	8.08487	7.91856	8.27494	8.14748	8.81106	8.81715	7.98482	8.04198	8.18295	8.11473	7.80916	7.66524	7.31265	7.41975	8.73373	8.41449	8.61182	7.11505	9.0564	8.18709	8.13163	8.00768	7.67492	8.22441	8.93045	8.01832	8.25762	7.97012	8.47073	8.84922	8.59246	8.57013	8.75835
Zm.390.1.S1_at	Zm00001eb379120	dwarf plant 3(LOC542580)	4.93798	5.01646	5.41982	4.92364	4.25353	4.49505	4.67092	5.11975	4.80384	5.00683	4.9813	5.19128	5.9994	6.00879	4.4088	4.51684	5.05772	4.95839	4.51313	4.36924	5.2926	5.22789	4.61228	4.34348	5.26374	5.31278	4.34222	4.14267	5.82701	4.43004	5.73459	4.13742	5.655	4.824	4.49231	4.66553	4.81992	4.711	5.62283	4.43535	4.40551	5.30893	5.01607	4.95722	5.40545	4.88471	4.56048
Zm.3915.1.S1_at	Zm00001eb331960	beta-galactosidase 12(LOC103633625)	7.48544	7.47174	7.51055	7.49163	7.60719	7.14673	7.05968	6.92445	7.15375	7.2013	7.17222	7.4178	7.45201	7.56141	7.14521	7.1544	7.09439	7.11662	7.14142	7.11106	7.70659	7.83336	7.53771	7.37311	7.33757	7.22427	7.18337	7.23119	7.44306	7.70023	7.42959	7.48863	7.25178	7.54415	7.52728	7.13374	7.06125	7.0776	6.82708	7.22186	7.54663	7.39369	7.44512	7.35849	7.69004	7.24801	7.56131
Zm.393.1.S1_at	Zm00001eb387280	glossy15(LOC732805)	6.43801	6.19866	6.37986	6.17233	5.67779	5.90395	5.26143	5.73252	5.74019	4.8233	5.12898	4.94778	6.05255	5.84438	5.30779	5.48953	5.27478	5.57627	5.60673	5.58787	6.1935	6.40815	5.71495	5.67931	5.66665	6.02271	5.42431	5.03067	5.11643	5.66756	5.05924	5.99524	5.00238	5.27967	6.71165	6.20384	6.1257	6.15041	5.55346	6.04327	5.92805	5.70156	6.26893	6.15699	5.29493	5.93769	5.74093
Zm.3954.1.A1_at	Zm00001eb194410	shikimate kinase(LOC100283304)	9.30588	9.04146	9.14993	9.72068	9.60511	9.61913	10.2846	10.25	10.3982	9.79487	9.49902	9.56189	9.4239	9.51245	9.55158	9.43943	10.0457	10.1628	9.64495	9.67008	9.57848	9.61145	10.6081	10.5578	9.68908	9.56319	8.9864	8.76641	10.242	9.76167	10.1404	9.2418	10.2045	10.1643	9.49997	9.60449	8.98619	9.39862	9.63266	9.63615	9.31477	9.31971	9.27853	9.47505	9.25204	9.42518	9.34753
Zm.3968.1.A1_at	Zm00001eb304080	uncharacterized LOC100278255(LOC100278255)	9.38337	9.3132	9.3675	8.37093	8.62826	8.63011	7.66869	7.74197	8.01148	8.41407	8.24108	8.20387	9.49456	9.76496	8.14854	8.10737	8.72982	8.89566	7.64204	7.82907	9.12468	9.03336	7.52776	7.51973	8.56947	8.57272	8.39342	8.39022	9.43766	8.1761	9.34082	7.64533	9.30539	8.54852	8.24844	8.34936	7.87355	8.15145	8.61551	8.24917	7.82473	7.89196	7.77272	7.74059	7.96985	8.23578	8.08033
Zm.3996.1.S1_at	Zm00001eb012020	Mannose-1-phosphate guanylyltransferase 1(LOC100274383)	8.49987	8.44244	8.66557	9.18811	9.42181	8.62203	9.20858	9.34798	8.77553	8.62998	8.24816	8.67101	8.05265	7.92737	8.86095	8.91594	8.17304	8.30524	8.78746	8.78986	9.26642	9.25868	9.70339	9.73785	8.79752	8.79299	8.82274	8.82072	8.38195	8.91426	8.51865	8.60367	8.30613	8.54789	9.2205	9.12752	9.17274	9.14466	9.05829	8.97056	9.25087	9.21723	8.9597	9.34535	8.90022	8.91347	8.90354
Zm.4015.2.A1_at	Zm00001eb364580	uncharacterized LOC100192652(LOC100192652)	10.13	10.2498	10.2384	9.27908	9.61228	9.55891	10.2379	9.55108	9.84344	10.3104	10.1679	10.2381	10.2386	10.3257	9.95285	10.0291	10.261	10.2525	10.4584	10.3955	10.0559	10.1709	9.48656	9.37033	9.44763	9.48789	9.60583	9.64832	10.3489	10.1594	10.3314	10.1686	9.97017	10.0805	9.52468	9.77935	9.91203	9.91036	9.59544	9.77954	10.1114	9.77275	10.2236	9.75321	10.1743	9.71585	9.89117
Zm.4055.1.A1_at	Zm00001eb010460	uncharacterized LOC100284071(LOC100284071)	5.50933	5.23367	5.26664	6.07846	5.94083	5.83786	5.46551	6.17096	5.88588	5.0793	5.25206	5.37167	5.1964	4.99985	6.28439	6.16314	5.44176	5.55186	5.6706	5.64466	5.23772	5.51411	5.48254	5.61735	5.03746	5.03833	6.28125	6.24917	5.24258	5.67135	4.70796	5.92006	4.86315	5.57321	5.72315	5.67127	6.17659	5.80955	5.79176	5.91569	5.15384	5.16661	5.36981	5.28036	5.29731	5.53739	5.46461
Zm.4078.1.A1_at	Zm00001eb160680	uncharacterized LOC100284184(LOC100284184)	8.25733	8.19433	8.24156	8.73582	8.5147	8.62515	8.81458	9.08351	8.95144	8.21221	8.11988	8.06629	8.20211	8.28023	8.03986	8.01669	8.60234	8.53499	8.43486	8.36918	8.37022	8.30656	9.01581	8.80319	8.952	8.86912	8.71229	8.60475	8.4116	8.86651	7.89889	8.77219	8.08148	8.79281	8.57892	8.55015	8.52063	8.6034	8.36568	8.53236	8.40571	8.28065	8.42192	8.52125	8.33157	8.35575	8.70199
Zm.409.1.S1_at	Zm00001eb242820	cell wall invertase 1(LOC542314)	7.66651	7.62875	7.68056	8.93914	8.69509	8.82859	8.27536	8.41531	8.30595	9.37695	9.34335	9.34326	8.91399	9.08919	7.15097	7.36398	8.88917	8.93158	8.29391	8.31043	8.40685	8.34276	9.57225	9.61166	9.23313	9.17307	7.41593	7.59858	9.83595	8.13113	9.86673	7.79922	9.57	8.28975	8.02441	7.77688	7.92596	7.91962	8.79106	7.74873	8.60532	8.51955	8.7239	9.00831	8.43145	8.78936	7.95762
Zm.4134.1.A1_at	Zm00001eb421700	uncharacterized LOC100274745(LOC100274745)	8.45315	8.53048	8.50771	8.19645	8.50509	8.53743	7.75502	7.18861	7.48757	7.48996	7.66219	7.36882	8.80843	8.81879	8.14957	8.25406	8.10212	8.08793	8.28493	8.29416	7.69597	7.69943	7.77204	7.8439	7.83809	7.85173	7.0071	6.94075	8.54233	8.06456	8.51017	7.78899	8.82769	7.93543	7.8613	7.73505	7.34767	7.36064	7.53404	7.61791	8.57239	7.5093	7.63851	7.77018	8.07213	7.45543	7.94553
Zm.4232.1.A1_at	Zm00001eb030640	uncharacterized LOC100192001(LOC100192001)	10.3247	10.4009	10.3575	10.5791	10.7121	10.7448	10.6298	10.3894	10.4689	10.9939	10.8509	10.8811	10.2558	10.2125	10.4594	10.3437	10.6953	10.7635	10.6825	10.5782	10.8665	10.9508	10.6742	10.6336	10.6937	10.6092	10.6282	10.7422	10.8099	10.6817	10.7749	10.7326	10.4588	10.6563	10.3646	10.5931	10.4616	10.6084	10.5274	10.6753	10.2161	10.4529	10.2639	10.3418	10.5729	10.6305	10.7627
Zm.4255.1.S1_at	Zm00001eb000840		8.83376	8.68996	8.97019	8.53401	8.5888	8.0494	9.00865	8.38421	8.59487	8.81258	8.80779	8.75932	8.92372	8.72096	10.1507	9.97261	8.36689	8.39521	8.65776	8.75339	9.44855	9.51079	8.41358	8.21613	7.42766	7.38743	8.00332	7.95524	9.21675	8.64539	9.21558	7.3717	8.81406	8.98174	8.95642	8.59257	8.47065	8.32001	9.65885	8.04624	9.32806	9.43908	8.97572	8.78659	9.235	8.8472	8.81566
Zm.4270.2.A1_a_at	Zm00001eb419390	uncharacterized LOC100037814(LOC100037814)	8.69135	8.60056	8.53946	6.66026	6.8817	6.92103	8.87042	7.17757	7.64029	11.1542	10.9063	10.9126	6.39414	6.57308	9.27993	9.17466	9.63112	9.51903	9.29949	9.28494	7.38472	7.28144	10.6292	10.6211	10.1667	10.113	5.76951	5.79155	9.76041	7.76015	9.7266	6.71282	9.52027	7.44536	8.73746	7.85711	8.55402	8.34199	9.08846	8.47255	8.4621	7.65254	11.0139	9.34072	5.99062	9.89686	9.4429
Zm.43.1.S1_a_at	Zm00001eb294480	lea protein group 3(LOC542216)	6.63904	6.21249	6.29897	7.6379	7.17719	6.97895	11.4549	9.50007	10.8088	10.5348	10.4295	10.6701	5.92667	5.21597	9.45411	9.15351	11.2907	11.3486	8.42588	8.47203	6.63784	6.93939	7.08073	7.20849	12.2039	12.228	7.94194	7.88528	9.86557	11.2488	8.54719	10.5933	8.5899	10.6538	8.29892	5.12848	7.3521	7.12416	6.34427	9.49926	8.93936	8.85697	9.03541	8.9829	8.95617	8.24441	10.1316
Zm.4333.1.A1_at	Zm00001eb240160	aminopeptidase M1-A(LOC103627107)	10.2969	10.1863	10.3486	9.8062	10.1307	10.1115	10.1761	9.65979	9.70081	10.0797	10.1741	10.2065	9.59357	9.66254	9.59209	9.56444	10.3347	10.3409	9.89441	9.98609	9.86987	9.83753	10.4551	10.3433	10.3993	10.3619	10.4635	10.4699	10.0405	10.4546	9.66814	10.5069	9.87524	10.369	9.776	10.0766	10.0922	10.2542	9.32185	10.1709	9.51907	9.56133	9.32624	9.69138	9.41411	9.74194	9.79396
Zm.4381.1.A1_at	Zm00001eb211860	metal ion binding protein(LOC100284782)	9.4283	9.68333	9.94799	8.63667	8.73952	9.04274	8.49028	8.24096	8.73711	8.39563	8.61079	8.3551	9.45992	8.99162	9.10119	9.3473	8.36604	8.46447	8.40712	8.32649	8.73842	8.91842	8.55905	8.47507	8.01924	8.63873	9.64872	9.65006	9.5461	8.78113	9.46686	8.47327	9.36449	8.56343	8.52936	8.67692	8.59836	8.64675	9.48225	8.52906	9.39965	9.27559	9.45105	9.02996	9.28717	9.01965	9.30981
Zm.4442.1.A1_at	Zm00001eb161420	uncharacterized LOC100382448(LOC100382448)	7.25937	7.43436	7.2727	7.0827	7.33907	7.28123	6.83596	6.84852	7.11282	7.81029	7.79059	7.74924	7.37409	7.25658	7.49925	7.51677	7.03357	7.03087	7.6426	7.74057	7.56534	7.56188	7.61508	7.53072	7.23387	7.26887	6.58771	6.75017	7.37115	7.29423	7.41493	6.92063	7.49965	7.36439	7.38008	7.46509	7.26271	7.35341	7.52217	7.21635	7.34064	7.63683	7.32395	7.50229	7.46454	7.07548	7.49168
Zm.4468.2.A1_a_at	Zm00001eb249130	uncharacterized LOC100274345(LOC100274345)	8.50082	8.48362	8.27952	7.7828	8.20306	8.45675	8.98582	7.32656	7.98785	8.67185	8.46013	8.2808	7.40794	7.61688	7.97145	7.64985	8.55687	8.46161	8.03684	8.1308	8.68801	8.71863	8.66362	8.68721	8.52354	8.45674	8.50023	8.53007	8.03358	8.52038	7.71267	7.87682	7.69941	8.35835	8.2006	8.606	8.285	8.6344	8.88449	8.6054	7.631	7.74732	7.6599	7.85469	7.78014	7.86938	8.15308
Zm.4471.2.S1_at	Zm00001eb349810	pyruvate, phosphate dikinase 2-like(LOC103635678)	6.52942	6.80626	6.57126	5.18473	5.03306	5.14256	5.54209	5.63922	5.72435	5.28278	5.29372	5.40688	5.7452	5.51994	5.01963	5.25452	5.00413	4.93878	4.95981	5.0924	5.05767	5.08153	5.32827	5.47305	5.2249	5.20124	8.20743	8.23248	7.42091	4.72444	7.34138	4.70575	7.60468	5.68822	4.93922	4.87656	5.17857	5.05029	5.64489	4.83579	4.52442	6.0197	6.20874	5.48223	5.03741	5.08344	5.78355
Zm.4472.1.A1_at	Zm00001eb249950	uncharacterized LOC100194169(LOC100194169)	7.96325	8.01529	7.95095	8.23028	8.31483	8.3107	7.32034	7.53037	7.51189	7.01027	7.11684	6.98404	8.20083	8.19772	7.4745	7.47999	7.71112	7.68856	7.76738	7.78145	8.13508	8.22424	7.63997	7.64	7.12636	7.01173	7.36425	7.41296	8.09378	8.02708	8.17646	7.60778	8.21638	8.0514	7.31643	7.30614	7.23337	7.3772	7.5991	7.11078	8.143	7.86102	8.16794	8.18367	8.07619	7.88713	8.04848
Zm.4479.1.A1_at	Zm00001eb387350	uncharacterized LOC100273175(LOC100273175)	9.34374	9.39728	9.38715	7.76175	7.45305	8.35436	7.99493	7.42684	7.92253	8.99473	8.915	8.81576	8.19368	7.89387	8.67401	8.6694	7.79296	7.61821	8.43448	8.31467	7.98134	7.9422	8.17901	8.13799	8.16795	8.29208	10.2809	10.2964	9.27117	7.80294	9.30728	7.28582	9.2717	8.08374	8.28617	8.38358	8.43109	8.52299	9.35404	8.22166	8.69014	8.66481	8.61139	8.69909	8.6932	8.46424	8.36783
Zm.4551.1.A1_at	Zm00001eb009580	uncharacterized LOC100283999(LOC100283999)	8.39408	8.3257	8.40704	7.62776	7.54804	7.44128	7.48649	7.30485	7.36889	7.83447	7.64077	7.73035	8.13567	8.28312	7.16775	7.07466	8.22549	8.23805	7.47612	7.57805	7.76546	7.74497	7.17445	7.0941	8.24902	8.1807	7.92509	7.98051	7.96755	7.12759	7.89054	7.62628	7.95697	7.30904	8.20279	7.81913	7.68339	7.65817	8.1228	7.6342	7.86922	7.73695	8.08854	7.5328	8.25659	7.70063	8.28687
Zm.4560.1.S1_at	Zm00001eb096890	Pti1-like kinase-like(LOC100037784)	9.10161	9.07437	9.13815	8.3587	8.53874	8.5102	8.49766	8.35821	8.56419	8.8227	8.81411	8.9175	9.40801	9.34306	8.57624	8.59155	8.66113	8.71299	8.63196	8.62064	8.53647	8.57246	8.61879	8.64006	8.67363	8.55512	8.71201	8.79979	9.04183	8.4557	9.1296	8.4006	9.17564	8.5434	8.72329	8.61699	8.51169	8.54339	8.85844	8.55319	8.66429	8.6337	8.55748	8.5669	8.6671	8.53972	8.97729
Zm.4600.1.A1_at	Zm00001eb112430	uncharacterized LOC100284300(LOC100284300)	7.54777	7.37322	7.46935	8.14995	7.87561	7.83193	8.58982	8.79816	8.87968	7.36769	7.31711	7.48001	6.63331	6.95505	8.22265	8.22138	8.34085	8.22973	8.49396	8.43853	7.80427	7.94238	8.24479	8.19323	8.11218	8.19186	7.11753	7.10891	8.65402	7.99676	8.79932	7.95594	8.58937	7.81218	7.79121	7.20555	7.62032	7.17391	7.75774	7.08363	7.42802	7.95162	6.66843	7.80362	6.94569	7.51625	7.20565
Zm.4613.1.A1_at	Zm00001eb078120	uncharacterized LOC100382433(LOC100382433)	9.7357	9.6652	9.67465	9.49284	9.60619	9.54366	10.6602	9.60437	9.79883	9.48124	9.43505	9.35918	9.00968	9.18179	9.49194	9.45123	10.0671	10.1932	9.77143	9.83173	9.37132	9.4042	9.66469	9.64025	10.7223	10.7418	9.09422	9.10006	9.64723	10.0792	9.72541	9.79293	9.93372	10.0293	9.88537	9.37338	9.18223	9.12218	9.88046	9.162	9.61984	9.64933	9.78692	9.90228	9.83268	9.35941	10.0071
Zm.4623.2.S1_at	Zm00001eb009160	uncharacterized LOC100217143(LOC100217143)	9.95025	10.0514	10.0368	9.52275	9.49398	9.4013	9.8581	9.70937	9.81503	8.91054	9.04997	8.90851	10.2559	10.2191	9.5034	9.64186	9.84072	9.83304	9.63484	9.66984	9.48302	9.42268	8.95703	8.84655	9.64712	9.63241	9.10756	9.15981	9.88743	9.75845	9.98665	9.56875	9.84378	9.6901	9.36085	9.28498	9.11988	9.45902	9.30406	9.16496	9.34137	8.7868	9.10366	8.97205	9.42921	8.79672	9.86595
Zm.4635.1.A1_at	Zm00001eb312910	uncharacterized LOC100191755(LOC100191755)	10.1453	10.3518	10.3443	9.2653	9.14013	9.10874	8.6506	8.71217	8.72929	8.45493	8.54653	8.52125	8.8377	8.74228	9.57471	9.31388	8.5752	8.47573	8.21142	8.3451	10.364	10.4242	9.27486	9.11784	9.2936	9.46841	9.17751	9.28046	10.0607	8.99596	10.1323	8.33359	10.0503	9.48156	8.55584	8.80609	8.81731	8.91768	9.37448	8.76902	8.60173	8.46652	9.29938	8.85837	8.91639	8.06693	8.86736
Zm.4723.1.A1_at	Zm00001eb358430	Jasmonic acid-amido synthetase JAR1(LOC100381512)	7.6064	6.84025	7.33811	6.70698	6.88805	6.80762	6.12415	6.26547	6.25763	6.94592	6.60222	6.87648	7.11865	7.43616	5.55359	5.82994	7.59348	7.70686	7.10536	6.95731	6.56448	6.4868	5.9674	5.91266	6.65894	6.79258	7.04843	7.15549	7.77255	6.04211	7.57434	5.47182	7.64833	6.31476	6.55461	6.58412	6.44154	6.73187	7.20131	6.58519	7.20607	6.83211	6.59101	6.4465	6.81485	4.74326	7.1386
Zm.4733.1.A1_at	Zm00001eb202420	uncharacterized LOC100193930(LOC100193930)	9.12075	9.15123	9.24199	9.08013	9.10445	8.89343	8.82343	8.43618	8.88001	8.92265	8.66364	8.67309	8.89515	8.94101	9.11008	9.02749	8.87123	8.92999	8.71129	8.74692	9.56297	9.57831	8.95574	8.90944	8.29366	8.28688	8.93292	8.96367	9.2667	9.05427	9.31761	8.98273	9.16955	9.08294	8.59121	8.76874	8.86203	8.82983	8.71137	8.56897	8.89782	8.64664	8.70326	8.74322	8.71115	8.49872	8.85454
Zm.4741.2.A1_x_at	Zm00001eb115220	Splicing factor U2af large subunit A(LOC100272843)	4.43147	4.21376	4.41071	4.31358	4.08104	3.9718	4.54384	4.36994	4.04879	3.89849	3.55645	3.97904	4.81932	4.94897	4.42159	4.53448	4.32575	4.18744	4.35009	4.38573	4.11323	4.03044	4.41305	4.40501	3.58392	3.57576	3.55241	3.47292	4.25504	4.70617	4.24651	4.14271	4.26064	4.37788	4.17425	3.90402	4.03062	4.00479	3.70749	3.8239	4.33911	3.98445	3.72265	3.96431	4.2892	4.39674	4.35302
Zm.4756.1.A1_at			4.3608	4.56168	4.29645	5.08897	4.99093	4.8076	5.23927	4.76478	4.69001	4.19455	4.52924	4.2674	4.2869	5.16428	4.73174	4.59498	4.20397	4.06435	4.31248	4.27952	4.69612	4.82796	5.29566	5.17212	4.33622	4.5081	5.02919	4.69706	5.43334	4.49273	5.44366	4.44937	5.31313	4.833	4.35796	4.45398	4.25557	4.21015	4.58755	4.42986	4.85764	5.06271	4.722	4.76616	4.97016	4.62146	5.07629
Zm.4776.2.A1_at	Zm00001eb254060	pyruvate dehydrogenase E1 component alpha subunit(LOC100283889)	9.99881	9.96339	9.96719	9.00108	9.26844	9.40206	9.54933	9.00065	9.36908	9.96062	9.91672	10.0357	9.86294	9.8311	9.74644	9.60328	9.23318	9.25257	9.87345	9.9701	9.93222	10.0578	9.6781	9.93374	8.99137	9.25456	9.27789	9.39097	9.77586	9.80415	9.80265	9.65128	9.8382	9.76423	9.54536	9.45145	9.55418	9.30358	9.82826	9.07239	9.98237	9.68118	10.0408	9.85634	9.93957	9.23484	9.93202
Zm.4812.1.S1_at	Zm00001eb064590	uncharacterized LOC100284171(LOC100284171)	9.24624	8.86898	8.8865	8.14617	8.41786	8.47002	8.37396	7.45239	8.34424	8.03354	8.13649	7.96283	7.90215	8.0156	7.87872	7.9895	8.01596	8.14468	8.05653	8.03514	8.28396	8.27363	8.21018	8.20656	8.58925	8.55539	9.5053	9.50285	9.06629	8.2502	9.13647	7.90656	8.886	8.37645	8.01627	8.13969	7.84909	8.23001	8.63436	7.96246	8.66019	8.87152	8.55108	8.69297	8.79818	8.91707	8.17817
Zm.4838.1.A1_at	Zm00001eb145580	NAC domain-containing protein 48(LOC101027155)	10.4243	10.3768	10.4121	10.6562	10.7961	10.8335	10.3974	10.6356	10.6006	10.6733	10.8017	10.5563	10.5128	10.6627	9.74296	9.89829	10.8755	10.8808	10.3909	10.3693	9.39693	9.44422	11.3488	11.3719	11.1566	11.1079	11.0041	11.0133	11.2581	11.0536	11.2563	10.5817	11.3768	11.0904	9.86936	10.1343	9.59805	9.91289	10.7461	9.83735	9.93722	10.0895	10.1615	10.3385	10.0651	10.0431	11.1868
Zm.4839.1.S1_at	Zm00001eb100180	aldehyde dehydrogenase family 7 member A1(LOC100282748)	9.40823	9.34871	9.38005	9.6557	9.81368	9.77214	10.5601	10.2957	10.3687	10.8963	10.8432	10.8393	9.90057	9.95298	9.58384	9.80211	10.6569	10.6056	10.1582	10.136	9.51438	9.53118	9.34177	9.39362	10.3912	10.2338	10.9579	10.9881	9.88744	10.5047	9.76108	10.7973	9.96295	10.4028	9.98814	10.1889	9.74695	9.9587	8.8765	10.385	9.36571	9.11031	9.47001	9.2275	9.33123	9.17344	10.2062
Zm.4864.1.A1_at	Zm00001eb397240	PseuodARR-B transcription factor(LOC100280240)	10.8177	10.718	10.7639	9.96038	10.1884	10.0812	10.0974	9.89509	10.0665	10.0955	10.1148	10.1151	11.0961	11.1278	9.95076	10.0893	10.3763	10.4261	10.0886	9.99856	9.73011	9.75826	9.92414	9.896	10.2525	10.1366	10.4593	10.4521	10.7663	10.143	10.8928	9.88571	10.8937	10.1313	10.205	10.004	9.74796	9.78326	10.1072	9.89991	10.0435	10.1932	9.59043	9.59858	9.65961	9.22301	10.335
Zm.4870.2.S1_a_at	Zm00001eb187010	dehydrin(LOC542251)	11.8499	11.9041	11.897	11.1013	10.9045	10.8778	10.3197	11.0713	10.3369	12.7764	12.7618	12.8629	9.23993	9.21503	12.4866	12.4649	12.1143	12.1656	12.2009	12.1721	11.4766	11.4356	11.55	11.4146	12.4286	12.4316	10.5916	10.8229	11.0904	11.3946	10.0077	11.7225	10.6527	11.1257	11.573	12.1636	11.8593	12.491	11.5993	12.3499	11.459	11.5637	11.3465	11.1312	11.2243	11.1102	11.9274
Zm.4925.1.A1_at			8.40477	8.49918	8.33871	8.56826	8.4444	8.52349	7.31578	7.53228	7.37754	7.6153	7.8321	7.7786	7.7956	7.67837	8.33887	8.42802	7.34278	7.41404	8.16591	8.18907	7.88034	7.86382	7.76815	7.80434	7.313	7.41595	9.14454	9.09406	8.4023	7.56774	8.76436	7.5566	8.62376	7.76318	7.82365	7.87554	7.82217	7.90356	8.5806	7.5774	8.50316	8.76893	8.20419	8.56413	8.69288	8.36698	7.66386
Zm.502.1.S1_at	Zm00001eb270090	GDP-mannose 4,6 dehydratase 2(LOC100282677)	7.95426	8.06835	8.27983	8.49548	8.78583	8.67087	8.26886	8.84318	8.29489	8.07378	7.89856	8.15417	7.33204	7.51322	8.50189	8.38764	8.40343	8.39387	8.52523	8.52331	8.44683	8.50239	8.59641	8.49146	8.62274	8.58504	8.04011	7.99955	7.96617	8.77018	7.84516	8.78004	7.75508	8.63666	8.37204	8.39677	8.57123	8.58312	7.92897	8.60666	8.49254	8.56427	8.40397	8.71459	8.65212	8.5613	8.61054
Zm.5042.1.A1_a_at	Zm00001eb256320		8.94879	8.93955	9.03109	9.4695	9.39177	9.16485	8.46783	8.81449	8.6385	8.84097	8.89109	8.87213	9.50375	9.95765	7.73853	7.86809	10.1358	9.98648	8.99735	8.88216	8.17989	8.3043	8.28296	8.59072	8.43813	8.37937	9.83213	9.74574	8.99503	9.77993	8.81954	10.1511	9.11233	9.95549	8.27698	8.84868	8.01226	9.0989	7.6997	9.11839	8.10296	7.92835	8.35781	8.04556	8.10822	9.25086	9.69899
Zm.5046.1.S1_at	Zm00001eb028810	Diaminopimelate epimerase chloroplastic(LOC100191234)	8.9199	8.94922	8.86294	8.85181	8.91493	8.93644	8.88733	8.74868	9.32293	8.54126	8.51461	8.62438	8.80203	8.71768	8.68943	8.61181	8.68256	8.63424	8.83542	8.8403	8.8387	8.90097	8.8725	8.94414	8.66219	8.70394	9.29069	9.31174	8.86483	8.70365	9.03802	8.76345	8.99908	8.61116	8.70351	8.92058	8.74112	8.8845	9.1595	8.75022	9.03706	8.86611	8.98889	8.84452	8.89503	8.87276	8.94219
Zm.5062.1.A1_at	Zm00001eb181880	uncharacterized LOC100191591(LOC100191591)	8.55827	8.37018	8.49154	8.23792	7.89257	8.06514	8.36212	8.21509	8.2995	8.88708	8.81154	8.88133	8.79075	8.92517	8.37612	8.19071	8.40141	8.38966	8.57845	8.57554	8.69626	8.75363	8.68923	8.40379	8.25801	8.20593	7.90719	7.95259	8.1585	8.43148	8.03272	8.33031	8.02013	8.34048	8.77007	8.51496	8.75873	8.58344	8.89631	8.52174	8.5145	7.93482	8.65145	8.61525	8.82087	8.42935	8.63919
Zm.5065.1.S1_x_at	Zm00001eb029550	Diacylglycerol kinase 1(LOC100127509)	8.42355	8.42647	8.43956	8.01229	8.31507	8.21936	7.99321	7.84875	7.89342	7.58758	7.65873	7.50653	8.78452	8.80541	7.91475	7.9713	7.84487	7.87496	7.84583	7.74655	8.22084	8.33297	7.91016	7.80303	7.96671	7.87012	7.73174	7.81303	8.45055	8.12355	8.5429	7.9915	8.49486	8.18248	7.71959	7.61874	7.60655	7.71491	7.86082	7.58008	8.23707	8.07855	8.04461	8.48919	7.99658	8.05954	7.97419
Zm.51.1.A1_at	Zm00001eb066570	cytokinin response regulator 1(LOC541613)	5.87939	6.31445	6.27581	6.54696	6.12227	5.5504	5.27912	6.11487	5.94353	5.4927	4.68689	5.1469	8.42064	8.41739	4.87947	4.67219	6.20457	6.23555	5.52732	5.34239	6.37957	6.41886	4.52047	4.65146	5.84622	5.74595	4.37541	4.40759	7.19062	5.03099	7.17982	3.98362	7.16785	5.4805	5.57108	5.45571	5.27021	5.14555	6.60275	5.14773	5.74832	6.03604	5.65916	5.64809	5.83567	5.05183	5.07341
Zm.5274.1.S1_at	Zm00001eb042970	triose phosphate/phosphate translocator, non-green plastid,chloroplast(LOC100283648)	11.34	11.2138	11.2248	10.0587	10.1054	10.2442	9.84605	8.84878	9.19398	10.824	10.5832	10.8004	9.66654	9.63798	10.7388	10.7345	9.52553	9.52976	10.6534	10.5648	8.70694	8.9273	9.83848	9.77233	10.4089	10.4159	12.1732	12.1707	10.6908	9.87481	10.743	9.12526	10.6904	10.2678	10.2527	10.462	10.4517	10.5131	10.9726	10.2848	9.98338	9.75998	10.1345	9.20558	10.9937	10.2751	11.974
Zm.529.1.A1_at	Zm00001eb031360	homocysteine S-methyltransferase-2(LOC541874)	7.17769	7.0774	7.2394	7.51648	7.35598	7.41872	7.28627	7.64975	7.25118	6.56446	6.43215	6.54136	7.60262	7.48383	7.24543	6.94066	7.31591	7.54172	6.85126	6.76827	6.89041	6.99281	6.95928	7.12834	6.43067	7.0796	7.38183	7.52485	7.25533	6.24112	7.24714	6.65984	7.54367	6.98151	7.16512	7.22381	7.29092	7.29357	7.88597	7.21391	7.57847	7.2643	7.26455	6.96823	7.79724	7.07564	7.23793
Zm.539.1.A1_at	Zm00001eb152160	glutathione transferase 8(LOC542740)	4.83828	4.98515	5.10625	5.79939	5.46576	5.34795	5.79019	6.434	5.26633	5.3705	5.57823	5.20441	5.42004	5.39341	4.15759	4.27164	6.52634	6.38275	6.3512	6.13713	5.10154	4.77721	5.41105	5.23013	6.20434	6.18524	4.32205	4.77568	5.9305	4.80369	5.91488	4.75803	5.81844	5.03332	5.24026	5.44173	5.67805	5.46387	5.90212	5.04671	4.73868	5.11937	4.88176	5.44636	4.72604	5.88404	5.28483
Zm.545.1.S1_at	Zm00001eb354260	glutathione S-transferase GST 15(LOC542630)	5.71944	5.44614	5.94775	6.44928	6.5175	6.30742	8.34968	8.48949	8.53157	5.90552	5.84298	5.94308	8.03526	7.79403	6.26366	6.33497	8.38733	8.48811	8.55515	8.51014	5.35006	5.3883	5.19208	5.27847	5.39692	5.32565	5.29411	5.17129	8.40171	6.28406	7.66349	5.53395	7.58656	6.99667	5.64073	5.45022	5.79553	5.95888	6.97898	6.26584	5.58608	5.21255	5.61007	5.78641	4.42669	6.0391	7.16474
Zm.5461.1.A1_at	Zm00001eb356090	uncharacterized LOC100383831(LOC100383831)	8.76083	8.60011	8.62622	7.54571	7.56464	8.1521	8.10124	7.32911	7.69881	8.59229	8.44163	8.40911	7.46124	7.67016	7.84334	7.87263	7.81186	7.70711	7.9401	8.02242	8.67646	8.69285	8.24283	8.00149	8.55123	8.65659	8.76202	8.90831	8.6621	8.7367	8.78014	8.19386	8.48992	8.51253	8.13533	8.00242	7.72556	7.76849	7.87581	7.52767	8.30334	8.206	8.29125	8.5109	8.13674	7.56404	7.93649
Zm.547.1.A1_at	Zm00001eb244170	glutathione transferase17(LOC542543)	8.82075	8.521	8.64904	7.72337	8.14704	8.11745	8.69761	7.61657	8.21657	9.44731	9.20943	9.29724	8.32987	8.29352	8.11982	8.11414	9.21704	9.24393	8.76914	8.84288	7.70428	7.69341	8.37194	8.31846	9.50164	9.06393	8.26506	8.34199	9.01001	8.65704	8.85181	8.01425	9.10422	9.14819	7.99403	8.41477	7.5931	8.27104	8.62889	8.7299	7.70528	8.07339	7.6135	8.14802	7.72759	8.23075	8.68356
Zm.5491.1.A1_at	Zm00001eb194930	probable LRR receptor-like serine/threonine-protein kinase At1g67720(LOC103654267)	7.9367	7.76509	7.69829	8.31565	8.35728	7.95831	7.89608	7.76814	7.72507	8.1592	7.93985	7.94139	7.64931	7.46693	7.91484	7.59608	8.13395	8.03829	7.99742	8.02592	7.99444	7.98287	8.07293	7.95516	8.49299	8.27871	7.88906	8.10496	7.5845	8.16817	7.53597	8.07398	7.57638	8.00072	8.16813	8.14429	8.21872	8.24476	7.80653	8.22678	7.77976	7.71517	7.91268	7.88003	8.04089	8.13148	8.04293
Zm.5546.1.A1_at	Zm00001eb085320	putative metal-nicotianamine transporter YSL6(LOC100192483)	9.71318	9.69445	9.64422	8.91744	9.10395	9.08903	8.73076	8.83272	8.75223	9.30755	9.27679	9.2474	8.53263	8.48568	9.67591	9.5056	9.14708	9.13927	9.20348	9.17011	9.26471	9.26699	9.31469	9.20757	9.25868	9.20463	9.52806	9.53968	9.72267	9.08081	9.72572	8.69434	9.65218	9.16598	9.11128	9.02439	9.01115	9.07544	9.50237	8.85791	9.23053	9.15335	8.93741	9.14466	9.35244	8.93433	9.64135
Zm.561.1.A1_at	Zm00001eb315490	glutathione transferase23(LOC541845)	7.54721	7.65059	7.50362	7.06673	7.29381	6.94157	8.30007	8.30342	8.17012	8.99599	8.63627	8.82829	8.07953	8.24304	5.83022	6.08366	8.61256	8.5132	7.93856	7.87236	7.59453	7.61849	7.99206	7.85176	9.25267	9.18627	7.91312	8.1602	8.49863	7.53854	7.95685	8.08435	8.1608	7.9111	7.835	7.74279	7.97583	7.20104	8.07781	7.71954	6.64212	7.79787	7.06932	8.25715	6.46733	7.83481	7.40965
Zm.5616.1.A1_at	Zm00001eb101100	threonine endopeptidase(LOC100286365)	8.50182	8.3491	8.54963	9.01127	9.10987	9.15336	10.4865	10.0544	10.1764	8.18825	8.20297	8.21388	7.54754	7.38045	9.39595	9.42504	10.0577	9.86477	9.24463	9.3283	9.09938	9.0966	9.0624	9.02469	8.51144	8.3754	9.26795	9.08858	7.8268	9.49759	7.7988	9.89945	7.53667	9.43381	9.47462	9.43119	9.58913	9.59447	8.38181	9.79597	9.75148	9.88023	9.91459	9.76196	9.50544	9.83221	9.2145
Zm.5656.1.A1_at	Zm00001eb124340	uncharacterized LOC100274548(LOC100274548)	11.278	11.2696	11.3194	10.3681	10.4677	10.4876	10.7602	10.7085	10.4365	10.8494	10.7412	10.6741	10.7049	10.721	11.2513	11.0466	10.8721	10.8865	10.957	11.0386	10.8857	10.9778	10.8059	10.7515	10.7162	10.6527	10.1744	10.2594	11.2053	10.8685	11.2199	10.452	11.2093	11.0336	10.8778	10.6623	10.5418	10.5303	10.8409	10.5712	11.0564	11.1677	11.0032	11.0348	10.8262	10.7782	11.0551
Zm.567.1.A1_at	Zm00001eb376740	Profilin homolog 5(LOC542625)	12.4536	12.4587	12.4929	12.1739	12.2333	12.306	12.205	12.0551	12.1616	12.2428	12.1983	12.3838	12.5514	12.5228	12.2809	12.2237	12.2878	12.2935	12.276	12.2917	12.3699	12.3291	12.1959	12.2154	12.2766	12.3293	11.973	11.971	12.1397	12.2636	12.1829	12.3078	12.2673	12.3257	12.4475	12.3206	12.2307	12.1422	12.5048	12.1443	12.2023	12.3717	12.2073	12.3509	12.1931	11.974	12.1773
Zm.5691.1.A1_at	Zm00001eb396490	uncharacterized LOC100383292(LOC100383292)	5.7854	5.83876	5.93425	6.84111	6.56792	6.58308	6.13779	6.9985	6.77737	5.2908	5.45606	5.53424	6.83324	6.80716	6.34321	6.59314	5.70774	5.77253	6.26108	6.18439	6.93723	7.06292	6.03172	6.10201	5.60579	5.70299	5.32603	5.3089	6.53756	6.2533	6.69527	5.83964	6.54322	6.34383	5.98727	5.90918	5.68055	5.45741	6.49681	5.51965	6.38656	5.97853	6.00789	5.73254	5.99006	5.25306	5.43383
Zm.5715.1.A2_at	Zm00001eb164750	uncharacterized LOC100284287(LOC100284287)	10.2507	10.2713	10.5724	10.7961	10.6343	10.0169	8.74595	8.54633	8.96595	9.37917	9.21072	9.13557	10.926	10.9505	8.92863	9.06694	10.5691	10.506	8.50625	8.3469	10.6683	10.6366	8.88278	8.90357	10.7129	10.7644	7.89852	7.9207	10.2549	8.39404	10.3303	7.22594	10.0834	8.90035	10.2768	10.286	10.2513	9.87808	10.9759	9.71434	9.10839	9.21965	9.67005	9.39461	9.68069	9.18955	10.9255
Zm.5721.1.S1_a_at	Zm00001eb319610	uncharacterized LOC100191423(LOC100191423)	8.14804	8.10645	7.96022	6.18824	6.45268	7.09192	6.47791	5.17421	6.17703	7.29961	7.19451	7.44569	5.45925	5.71031	7.36624	6.92853	6.45404	6.50614	6.91921	7.04339	7.39892	7.36342	7.04752	6.95087	7.01353	7.19274	7.46905	7.57467	8.14118	6.51197	8.24998	6.1733	8.39506	6.72386	6.53527	6.33885	6.42097	6.3331	7.15652	6.22298	6.77913	6.06989	6.54898	6.74647	6.86332	7.20766	7.69722
Zm.5721.1.S1_at	Zm00001eb319610	uncharacterized LOC100191423(LOC100191423)	7.82525	7.91136	7.77864	7.86244	7.82646	7.92589	7.04354	6.82386	6.7896	7.13088	7.27244	7.13481	7.00945	6.84092	7.33813	7.33017	6.95314	6.8426	7.35667	7.37158	7.16118	7.45163	7.59117	7.60228	7.1447	7.33334	8.58884	8.43251	8.25212	7.1485	8.37653	6.73305	8.47995	7.38189	7.12588	7.07158	7.00507	6.86887	7.65244	6.76704	7.47239	6.96491	7.16541	6.6794	6.7131	6.28333	7.64118
Zm.5743.1.A1_at	Zm00001eb169290	uncharacterized LOC100283746(LOC100283746)	7.35593	7.34314	7.30104	7.347	7.34205	7.31291	6.79689	6.95267	6.85712	6.38348	6.50714	6.55336	7.20627	7.03064	6.48087	6.48824	6.80599	6.77265	6.88622	6.75475	7.03511	7.07537	6.83728	6.71228	7.04987	6.84435	7.7754	7.73212	7.39623	6.87875	7.47513	6.69913	7.66651	6.92304	6.81076	6.83828	6.6372	6.7887	7.3591	6.85867	7.4176	6.63908	7.04864	6.80087	6.9848	6.95477	7.03631
Zm.5759.1.A1_at	Zm00001eb434520	Thylakoidal processing peptidase 1 chloroplastic(LOC100273277)	7.30435	7.1351	7.27732	7.86034	7.60593	7.69395	8.17926	7.62848	8.30834	8.30696	8.16248	8.30758	7.7088	7.78912	7.83011	7.73768	8.18651	8.18074	8.07838	8.08706	7.74224	7.78118	7.94151	7.87382	8.44857	8.28343	6.83056	6.7786	7.49928	7.64489	7.66307	7.4797	7.4395	7.41003	8.24953	7.79255	8.0377	7.88269	8.48125	8.00785	7.2453	7.24736	7.53835	7.52167	7.19767	7.46503	7.52513
Zm.5775.1.A1_at	Zm00001eb394050	glucan endo-1,3-beta-glucosidase 1(LOC103639107)	7.51495	7.71413	7.60576	8.44788	8.25917	8.29889	9.80943	10.0345	10.0584	8.82157	8.70304	8.80531	7.84616	7.71833	8.52634	8.67025	9.801	9.82073	9.61163	9.59852	5.88554	6.02674	8.96413	9.0828	8.75682	8.81985	9.66751	9.56999	7.55272	7.4831	7.68048	7.49029	7.8108	7.89233	9.16051	9.78222	8.99869	9.70325	10.7025	9.4253	7.06677	7.29183	6.97434	8.0463	7.22754	7.19927	8.0112
Zm.5794.1.S1_at	Zm00001eb130790		9.4979	9.54568	9.53326	9.26884	9.37751	9.33261	6.08971	6.2153	5.98916	5.29435	7.93475	5.47823	6.72292	6.30782	5.85489	6.18544	6.60405	6.82161	8.1529	8.16148	7.43563	7.94776	8.13192	8.27323	8.09542	8.03489	9.77172	9.73231	8.66766	6.33767	9.60098	6.46957	9.98682	8.03938	8.09045	7.1954	6.96179	6.61502	7.4504	7.3814	7.19052	6.52901	6.43664	6.14081	7.80155	6.70449	10.4633
Zm.5800.1.S1_at			10.2127	10.1843	10.2448	9.79997	10.1451	10.2963	9.81367	9.33807	9.39232	9.27577	9.52626	9.51083	9.57479	9.67288	10.0801	10.0319	9.86502	10.0548	10.1933	10.0086	10.3911	10.402	9.77104	9.66563	9.23469	8.98756	9.56934	9.40782	9.13983	9.54807	9.15884	9.66069	9.06633	9.46495	10.4225	10.2908	10.2386	10.263	10.0595	10.3996	9.78832	10.041	9.67542	9.67442	9.96507	9.83824	9.50043
Zm.5801.1.A1_at	Zm00001eb140540	uncharacterized LOC100275802(LOC100275802)	11.4182	11.2892	11.33	8.20541	8.53872	9.026	8.63139	7.52492	8.02058	11.1874	10.959	11.0019	9.05363	8.97827	9.79538	9.58409	8.8177	8.82975	8.98073	8.9485	9.63935	9.50601	9.19089	9.16847	7.91454	8.51361	13.3515	13.3793	11.2143	9.62716	11.3536	7.88636	11.3782	10.4223	8.65306	8.80469	9.37266	9.11118	10.5944	8.45942	10.9862	10.9128	10.9711	10.4879	11.5554	11.4311	10.6439
Zm.5815.1.A1_at			2.80866	2.75619	2.76168	3.11775	3.07742	3.51029	3.36385	3.13243	3.23065	3.09142	2.95509	3.06494	3.12255	3.14745	2.70852	2.80404	3.45222	3.55124	3.0314	3.01865	2.72873	2.98683	3.29598	3.21616	3.11944	3.05862	3.02252	3.10958	3.27137	3.00941	3.55571	2.82517	2.97565	3.19864	2.97715	2.92304	3.13541	2.98672	2.87823	2.93065	2.98836	3.11736	3.1705	3.15559	2.93044	3.29695	3.22804
Zm.5858.1.A1_at	Zm00001eb430800	methyl binding domain 123(mbd123)	6.82142	7.01761	6.65857	6.01043	6.19692	6.2824	6.50995	6.23623	6.66861	7.42922	7.21937	7.18468	5.62845	5.89595	6.67139	6.58117	7.10756	6.92763	7.03221	6.95677	6.19826	6.22859	6.94175	6.90469	7.48306	7.42495	6.60786	6.56747	5.96331	7.03707	6.35003	6.41583	7.33963	7.1201	6.73206	6.35457	6.60726	6.77608	6.64388	6.62422	5.84192	7.09926	5.78652	6.86709	5.72357	7.33328	6.49044
Zm.5882.1.A1_at	Zm00001eb369060	uncharacterized LOC100381829(LOC100381829)	6.71415	6.78931	6.92825	7.46267	7.54023	7.57386	8.54937	8.28386	8.4603	8.86382	8.48841	8.54008	8.52239	8.60221	8.22297	8.0545	8.12763	8.06787	8.42601	8.41844	6.45352	6.29012	8.883	8.77474	7.40115	7.36164	6.85766	6.884	7.71079	9.16178	7.59543	8.0346	8.155	9.11585	7.03612	7.00354	6.61695	7.66091	7.82215	7.65095	7.26193	6.95651	7.75048	8.38054	7.33948	7.95604	7.63707
Zm.5887.1.S1_at	Zm00001eb253340		8.54727	8.60003	8.68269	7.47688	8.22788	7.72282	7.31674	7.36248	7.51122	8.56139	8.16918	8.40297	7.8174	7.83593	7.75855	7.91382	7.62519	7.64298	7.84705	7.92419	7.73405	7.63768	7.69229	7.55209	8.19138	8.03811	9.4832	9.48606	8.22643	7.72088	8.60417	7.38903	8.00455	7.27619	7.93845	8.06305	8.02583	8.40092	8.84158	7.87369	8.00821	8.23067	8.42893	8.11089	7.83201	8.11546	8.11148
Zm.5910.1.S1_at	Zm00001eb357250	GR2b protein(LOC100037738)	8.68178	9.01916	8.88548	8.70321	8.65699	8.2954	8.48295	8.53613	8.77033	8.21036	8.02092	8.1738	8.60156	8.8892	8.93536	8.74634	8.38646	8.21809	8.28006	8.426	9.33954	9.36726	8.26677	8.21843	8.7173	8.74102	7.75111	7.70388	8.30298	9.02493	8.51428	8.51291	8.68854	8.82365	9.33926	8.57461	8.21573	8.03257	8.32923	8.37598	8.42955	8.62977	8.41723	8.62948	8.79636	8.17393	8.52655
Zm.5917.1.A1_at	Zm00001eb175200		11.9424	11.9513	11.9008	11.6945	11.9419	11.7984	11.6891	11.6097	11.7608	11.7582	11.7476	11.8819	11.9819	11.9497	11.9448	11.8867	11.7701	11.8281	11.7746	11.7823	11.9538	11.9369	11.8016	11.7963	11.8692	11.8691	11.544	11.5192	11.8049	11.8244	11.8505	12.0718	11.9375	11.7628	11.7782	11.6613	11.8345	11.7167	11.7429	11.6879	12.03	11.8834	11.8033	11.8113	11.8791	11.4395	11.7443
Zm.5925.1.A1_at	Zm00001eb233830		10.0122	10.1715	10.0521	9.05459	9.38298	9.41736	9.54539	9.08662	9.16719	9.54028	9.28994	9.54046	9.42673	9.52351	9.13649	9.37217	9.15788	9.09702	9.54155	9.55797	10.1461	10.0556	9.76046	9.75347	9.89116	9.51923	9.31215	9.19826	8.7813	9.67161	8.68384	9.91568	8.84066	9.55832	9.94179	9.81446	9.88871	9.8969	9.36731	9.92551	10.195	9.94064	9.8835	9.82647	10.0247	9.87246	9.30774
Zm.5951.1.A1_at	Zm00001eb051800	uncharacterized LOC100384052(LOC100384052)	9.06807	8.93747	8.94322	8.9789	8.95674	8.79974	9.17658	9.05693	9.09425	9.66684	9.42906	9.39066	8.5295	8.5326	9.29571	9.21359	9.18985	9.21934	9.24932	9.2314	9.42887	9.37549	9.26234	9.17926	9.45221	9.3754	8.83988	8.92857	8.95286	9.42042	8.73954	9.17878	8.67803	9.66043	9.19374	9.26201	9.21826	9.28717	9.06011	9.08761	9.07219	9.09131	9.11675	9.13588	9.12146	8.94075	9.14564
Zm.6006.1.A1_at	Zm00001eb230230	spermidine synthase 1(LOC100282933)	8.66603	8.65237	8.58478	8.10123	8.30931	8.13882	8.30124	8.40181	7.9636	9.24371	9.03659	9.14842	7.56539	7.72255	8.50073	8.34953	8.43369	8.45923	8.61469	8.62648	8.88496	8.86197	8.67396	8.67308	8.91717	8.90057	8.80859	8.84089	8.48408	8.6261	8.26548	8.92152	8.36445	8.61505	8.71111	8.68373	8.50695	8.72467	8.2277	8.71618	8.10046	8.34389	8.14135	8.33745	8.45546	8.42372	8.77022
Zm.602.1.A1_a_at	Zm00001eb043650	NOD26-like membrane intrinsic protein 3(LOC541885)	8.3283	8.12668	8.47114	8.85288	8.3448	8.4274	8.04778	7.88123	8.05711	8.81664	8.89468	8.62254	6.91963	6.88064	9.34822	9.42573	8.48921	8.46455	9.17049	9.17821	8.40576	8.43939	8.84269	8.73705	8.156	8.06467	8.06314	8.08466	9.29681	8.48641	9.07631	7.98623	9.15286	8.58024	7.52003	7.81087	7.98578	7.99244	8.79175	7.78381	8.04411	8.20039	7.84368	8.44633	7.94728	8.09418	7.74429
Zm.6053.1.A1_at			7.56967	7.47004	7.56177	8.02745	7.90325	8.00955	7.13817	7.44742	7.25029	6.69503	6.91553	6.73364	8.06789	7.82972	7.25815	7.38969	7.18199	7.08488	6.83179	6.95654	7.12511	7.13176	7.39685	7.61208	7.51915	7.29735	7.70574	7.56548	8.19235	7.48494	8.07388	7.39471	8.13009	7.57617	6.88721	6.86528	6.9437	6.9772	7.17237	6.89899	7.7673	7.24226	7.41009	6.85313	7.57874	6.68689	7.57166
Zm.6067.1.S1_at	Zm00001eb085330	uncharacterized LOC100285383(LOC100285383)	9.12139	9.08848	9.12491	7.92408	8.43597	8.55414	7.51694	7.69853	7.64142	7.52244	7.71016	7.30671	7.79041	7.80389	7.83341	7.99085	7.47149	7.18079	7.21462	6.93466	9.36162	9.54526	8.98128	8.9017	7.78209	7.77659	8.42629	8.40981	8.58377	7.7069	8.0654	7.71692	8.06663	7.86134	8.04264	8.1329	8.1025	8.3253	8.99378	8.10753	7.8161	7.78197	7.9188	7.34233	7.91587	7.32006	7.81284
Zm.6067.2.A1_at	Zm00001eb086700	uncharacterized LOC100285326(LOC100285326)	9.37506	9.20716	9.16784	10.2049	10.0078	10.0328	8.79591	9.51723	9.40984	8.81158	9.19384	9.1648	9.38533	9.39358	10.5724	10.7363	8.87537	9.00499	9.47959	9.50772	10.189	10.3211	9.67422	9.86053	7.70639	7.93449	8.95827	8.86123	10.0765	9.02047	10.019	8.85087	10.0502	9.00793	9.20394	9.24695	9.28315	9.40208	10.003	8.91404	10.3166	9.98435	10.2533	9.67137	10.3589	9.5312	9.93433
Zm.6115.1.A1_at	Zm00001eb240760	uncharacterized LOC100282212(LOC100282212)	10.3391	10.3496	10.2556	9.25751	9.60602	9.65635	9.94857	9.50772	9.62322	10.1257	9.92265	10.0296	9.46182	9.73783	9.64509	9.71501	9.826	9.91552	9.83719	9.77644	10.3575	10.2792	10.136	10.0559	10.1299	10.0274	9.69579	9.65062	9.4105	9.83025	9.38288	9.94457	9.3886	9.72648	10.3949	10.1663	10.2497	10.2414	9.6841	10.3582	10.209	10.1988	9.99073	10.0243	10.3711	10.3198	9.85333
Zm.6154.2.S1_at	Zm00001eb289460	USP family protein(LOC100274324)	9.93898	9.94769	9.87453	10.4176	10.4922	10.2872	10.9885	11.1005	11.0472	11.0422	10.9758	10.9857	9.60415	9.58036	10.7722	10.8026	10.8397	10.8211	10.5922	10.6309	10.8272	10.8162	10.9834	10.8394	10.9445	11.02	10.1277	10.2931	10.3539	11.2352	10.04	11.3232	9.95492	11.2473	10.4899	10.6076	10.4692	10.5899	9.95671	10.8814	10.3767	10.7025	10.4941	10.7298	10.4415	10.5782	11.0925
Zm.616.1.S1_at	Zm00001eb221090	tonoplast intrinsic protein 3(LOC541896)	6.26403	5.48016	6.01727	7.84099	7.46302	7.62177	6.91178	7.63472	7.22141	5.35023	5.80459	5.75179	6.5776	6.43829	7.19048	7.08978	6.74753	6.99058	6.08664	5.90987	5.80171	5.60794	5.67121	5.46771	9.79875	9.96483	4.73029	4.80315	6.89002	5.67087	6.7258	7.0407	6.74114	6.11306	6.68799	6.43894	6.44279	6.16577	6.74156	6.91166	6.61484	6.02825	6.08643	7.43411	4.02566	6.87067	5.39667
Zm.6210.2.A1_at	Zm00001eb267140	uncharacterized LOC100283904(LOC100283904)	11.7801	11.809	11.6753	11.5764	11.7549	11.73	12.0169	11.6388	11.8242	12.3125	12.0898	12.1619	11.3407	11.3459	11.932	11.8979	11.6729	11.7533	11.8303	11.8124	11.9878	11.9895	12.0193	11.984	12.0331	11.9585	12.2193	12.2201	11.5644	12.0925	11.4931	12.091	11.4707	12.0799	11.8767	11.9426	11.8915	11.9675	11.9568	11.9969	11.6857	11.9325	11.5619	11.8369	11.7319	11.5376	12.0991
Zm.6307.1.A1_at	Zm00001eb148030	probable mannose-1-phosphate guanylyltransferase 3(LOC103651012)	9.96071	10.0265	9.8463	10.3083	10.1525	10.3768	10.1229	10.3694	10.3654	9.98965	10.137	10.2992	9.84421	9.83346	10.3597	10.1725	10.2849	10.2958	10.3988	10.4598	9.82168	9.75189	10.3911	10.4565	10.2716	10.2408	9.96483	9.85913	10.3824	10.2124	10.5137	10.3105	10.4709	10.2236	9.85098	10.0051	9.8682	9.88041	10.1157	9.91323	10.3637	10.1164	10.1864	10.1226	10.0307	10.0612	9.79581
Zm.632.1.S1_at	Zm00001eb138190	recombination protein51 gene b(LOC541710)	6.76421	6.91777	6.65886	6.53339	6.39356	6.37544	6.5853	6.59764	6.41658	5.70507	5.64113	5.98431	6.99412	6.60654	6.62356	6.52029	6.39775	6.20503	6.28055	6.28317	6.92071	6.82662	6.53389	6.35845	5.61429	5.54945	6.13538	6.28083	6.24241	5.8521	6.05949	6.17859	6.11143	5.96794	6.9277	6.67221	6.76061	6.53891	6.65445	6.84829	6.18425	6.19911	6.13041	6.22125	6.06826	5.93637	5.98979
Zm.6387.1.A1_at	Zm00001eb189060	uncharacterized LOC100281711(LOC100281711)	6.08322	6.28533	6.27136	6.22583	6.22891	6.46395	5.853	5.93934	5.99266	5.60317	5.67014	5.52767	5.87198	6.47315	6.29834	6.23961	5.78749	5.81271	5.79628	5.91964	6.08846	6.5462	6.03668	5.76583	5.8482	6.11023	5.79127	5.79433	6.15652	6.23981	6.27957	6.16927	6.40521	6.11664	5.79337	5.67605	5.54926	5.97595	6.17067	5.72508	6.06328	6.18414	6.17395	6.27865	6.40524	6.43164	5.96563
Zm.6435.1.A1_at	Zm00001eb236490	mediator of RNA polymerase II transcription subunit 18(LOC100217154)	8.35236	8.43007	8.26083	7.5611	7.63501	7.65558	7.83861	7.7575	7.65076	8.04378	7.91704	7.88808	7.80901	8.34553	8.09524	8.05329	8.02438	7.86148	8.07262	7.95745	8.00902	8.07031	7.87509	7.67478	7.97582	7.95579	7.59264	7.61669	8.31027	8.01951	8.3103	8.11277	8.18452	7.99843	7.90576	7.72602	7.48045	7.7625	7.66185	7.79765	8.10551	8.12855	7.90003	7.83115	8.21024	7.84747	8.25531
Zm.6476.1.A1_at	Zm00001eb425300	inactive LRR receptor-like serine/threonine-protein kinase BIR2(LOC103641783)	7.18279	7.25039	7.44012	7.85535	7.57134	7.89182	7.26526	7.52881	7.62685	7.4674	7.14611	7.31379	8.00199	8.22427	7.04889	7.16497	7.36812	7.47742	7.51947	7.54927	7.41363	7.40083	7.70418	7.46936	7.48132	7.37176	7.06045	7.00188	7.85078	7.75044	7.88348	7.53545	7.82753	7.63104	7.07709	7.09949	7.19918	7.28194	7.36621	7.1229	7.95072	7.85785	7.80035	7.81935	7.9357	7.67911	7.70449
Zm.6501.1.A1_at	Zm00001eb327480	3-oxoacyl-[acyl-carrier-protein] synthase II chloroplastic(LOC100280304)	7.40756	7.61351	7.667	7.58574	8.67763	8.55465	7.35324	8.12507	8.16775	7.0371	7.27905	7.22108	7.35271	7.23872	8.47657	8.6229	7.42007	7.50596	8.00804	7.78899	7.96934	8.07681	7.68261	7.71182	6.54298	6.16132	8.29472	8.45605	6.66553	6.9593	6.59096	7.41308	6.62244	7.03238	8.74034	8.71804	8.5066	8.58401	9.05578	8.43458	8.27201	7.80365	8.35626	7.83457	8.61575	8.25074	7.44558
Zm.655.1.A1_at	Zm00001eb371980	G2-like 1(LOC541882)	7.20795	7.38126	7.41053	5.12394	5.78888	5.76761	5.03898	4.02602	4.57695	5.48377	5.51905	5.50087	6.02425	5.67594	5.02442	5.41993	4.92913	5.03437	5.18295	5.14917	5.45839	6.09983	5.38741	5.30723	5.79853	5.80873	6.6437	7.17615	6.85693	5.0459	7.02183	4.16699	7.07197	5.4456	5.13755	5.56388	5.10237	5.60836	6.7085	5.11569	5.85384	5.95873	6.20385	6.05381	5.83133	5.50389	5.47116
Zm.6614.1.A1_at	Zm00001eb147720	uncharacterized LOC100281510(LOC100281510)	10.2576	10.5025	10.3769	9.88732	10.0227	10.0555	9.81505	9.7803	9.77131	9.60566	9.56685	9.56378	9.67655	9.73557	9.5908	9.83758	10.3782	10.3499	9.95289	10.0546	9.93729	9.86476	9.49036	9.38948	10.4999	10.4223	9.84261	9.96849	9.91804	10.3182	9.77095	10.0038	9.93526	10.1242	9.79359	9.93415	9.77619	9.93746	9.69417	9.98506	9.43479	9.58445	9.24634	9.7189	9.36448	9.641	9.69853
Zm.6648.1.S1_at	Zm00001eb173700	calmodulin(LOC100272455)	9.72974	9.72938	9.85475	9.12914	9.34661	9.12496	9.00173	9.02131	9.20071	9.02263	8.96985	9.07492	9.85786	9.71884	9.4245	9.62649	9.30281	9.27717	9.37141	9.3719	9.22442	9.35838	9.03405	9.1534	9.02391	9.20894	8.70988	8.6393	9.30057	9.04298	9.49004	9.21082	9.52163	9.13926	9.19623	9.08978	9.47682	9.34768	9.23707	9.22805	9.47395	9.6134	9.16515	9.39789	9.09878	8.98271	9.04478
Zm.6663.1.A1_at	Zm00001eb309920	uncharacterized LOC100279578(LOC100279578)	7.16819	6.75934	6.56167	6.92764	7.56983	7.13259	7.71386	7.54317	7.75256	8.6259	8.70364	8.79692	6.64143	6.42386	6.83559	7.07501	9.11469	9.17697	7.52379	7.44885	5.50246	5.49813	8.34312	8.43341	9.06964	8.92808	7.51108	7.74247	7.2389	7.92638	7.4111	7.44901	7.18957	9.07152	7.37916	7.09981	7.05769	7.47474	7.57242	7.66369	6.80088	6.86442	6.48864	6.74559	6.57041	6.08159	7.8668
Zm.6715.1.S1_a_at	Zm00001eb154580	RING finger and CHY zinc finger domain-containing protein 1(LOC100280509)	6.25758	6.21502	6.52571	6.89697	7.04875	6.97323	6.73289	6.95836	6.81098	6.35488	6.07702	6.67963	5.46123	5.8655	6.72287	5.48816	8.22253	7.74126	6.4533	6.585	6.10071	6.27049	6.0814	5.93787	7.92836	7.44571	6.54062	7.01707	6.77905	6.27211	7.18972	5.19088	7.69543	6.51436	7.05137	6.54828	5.99953	6.36853	7.57972	6.26096	5.61136	5.77255	5.92911	6.03808	6.03326	6.52587	6.73588
Zm.6716.1.A1_at	Zm00001eb258460	casein kinase I(LOC100285265)	9.15382	9.17285	9.23442	9.27482	8.93627	8.84199	8.72633	9.458	8.73993	9.12557	9.08431	9.12779	9.90278	9.9312	8.95605	8.90618	8.9464	9.00445	8.95934	8.97501	9.3453	9.33371	8.93886	8.87209	8.93705	8.88716	8.78915	8.76087	9.50295	9.21814	9.4646	9.18696	9.57447	9.2185	8.81677	8.7386	8.76434	8.74884	8.8609	8.56429	9.4173	9.07368	9.10314	9.248	8.87734	8.92468	9.07811
Zm.6756.1.S1_s_at	Zm00001eb285760	uncharacterized LOC100280468(LOC100280468)	6.91442	6.69043	6.90426	7.10452	7.42882	7.31998	8.69165	9.09997	9.06426	7.52948	7.33836	7.40401	6.24617	6.27608	8.23482	8.27999	7.82776	7.84958	8.39839	8.43001	6.9967	7.06369	8.67759	8.73459	6.72689	6.75101	8.05236	8.06166	6.17265	7.73085	6.31228	8.47815	6.37116	7.79423	8.20967	8.20495	8.29217	8.2795	6.60422	8.52818	7.01914	7.04485	6.84531	7.16148	6.12879	7.27184	6.79997
Zm.676.1.S1_a_at	Zm00001eb409080	diphosphonucleotide phosphatase 1(LOC542492)	8.75233	8.45625	8.56943	7.716	8.35345	8.20612	7.96619	7.49452	7.75632	8.50344	8.38918	8.38878	7.82346	8.08037	7.99477	7.96341	8.42814	8.31937	8.59155	8.45089	7.59822	7.96431	7.81331	7.94508	8.3242	7.9747	8.77229	8.92099	8.50664	7.97297	8.65767	7.73477	8.38852	7.96604	8.14546	8.14727	8.27877	8.42135	8.58272	8.08599	7.97583	7.96854	8.2656	7.92245	8.37506	8.1001	8.61875
Zm.6779.2.S1_a_at			5.04982	4.85858	4.77517	5.83988	5.65828	5.63339	5.98607	5.40508	6.20434	4.94898	5.09288	4.83495	3.63217	3.51498	6.53329	6.6786	5.1838	5.15011	6.0521	6.04482	4.20682	4.30007	7.27609	7.22828	5.04157	4.9731	5.14515	5.20636	5.39405	5.7861	5.66495	5.71474	5.07603	5.36247	5.86722	5.08821	5.33003	4.71887	4.76278	5.43377	5.05817	4.91553	4.38559	5.53565	5.31792	4.92489	4.15977
Zm.6779.2.S1_s_at			6.09497	6.3924	6.26174	8.92544	8.71027	8.75781	8.98247	9.40204	9.23411	7.93374	7.82862	7.88438	5.53	5.66117	9.48156	9.66918	7.60474	7.70877	8.75746	8.67515	6.76634	6.82551	9.96998	10.1749	7.59102	7.59756	8.24925	8.21583	8.75211	8.80965	8.48973	8.29853	8.61559	8.49077	8.20487	7.54722	6.73528	7.14833	7.09587	7.85271	6.7836	7.14154	6.66431	7.71674	6.61656	7.09009	6.97885
Zm.6796.1.S1_at	Zm00001eb123620	uncharacterized LOC100283936(LOC100283936)	7.31248	7.40385	7.56251	7.52409	7.86484	7.31156	7.80458	7.47441	8.07502	8.34784	8.52584	8.38797	8.35341	8.46454	7.94594	7.99164	8.44008	8.44015	8.2791	8.2622	7.16427	7.25584	7.33602	7.33616	7.35174	7.34178	7.25922	7.26482	8.25259	8.04431	7.84187	7.79308	7.79907	8.052	7.49978	7.68555	7.57535	7.67204	7.8646	7.62494	7.2299	7.62707	7.16359	7.49616	7.5374	7.60865	8.15417
Zm.6798.1.A1_at	Zm00001eb415530	uncharacterized LOC100381576(LOC100381576)	9.88095	10.0123	10.0324	9.19201	9.17065	9.17181	8.5624	8.7236	8.56659	9.63987	9.60338	9.61178	9.80978	9.83309	9.06838	9.13917	9.27021	9.30395	9.44164	9.3966	9.70953	9.73382	9.18996	9.22115	9.63161	9.57063	8.5293	8.54782	9.52207	9.9065	9.40304	9.65878	9.0797	9.65133	8.9162	9.24365	9.14711	9.34254	8.90133	9.10968	8.94455	8.60662	9.17085	9.03597	9.35406	8.80496	9.70008
Zm.684.1.S1_at	Zm00001eb288250	barley mlo defense gene homolog 8(LOC542065)	7.2473	7.32345	7.47978	7.05818	6.62629	6.90462	6.65436	6.23133	6.39365	7.57137	7.22757	7.39041	6.44205	6.3455	7.50198	7.22628	6.85931	6.83193	7.39492	7.23906	7.12479	7.10735	7.18588	7.07013	6.31837	6.33355	7.53387	7.50972	7.40165	7.75448	7.23526	7.40812	7.03194	7.63702	6.70505	6.70071	6.62333	6.57973	6.41676	6.61538	7.03937	7.51668	6.85347	7.5478	7.07103	7.88439	7.00417
Zm.6886.1.A1_at	Zm00001eb344230	uncharacterized LOC100276053(LOC100276053)	8.65869	8.63115	8.60278	7.4184	8.11145	7.97506	7.77542	7.51426	7.77333	8.26642	8.12579	8.13756	7.18792	7.23709	8.18719	8.11985	8.31627	8.44142	8.28186	8.27076	8.17623	8.26515	8.21646	8.33791	8.38562	8.42768	7.79863	7.89384	7.94736	8.50446	7.74597	8.16938	7.83068	8.43853	7.77821	7.99137	8.25229	8.18089	7.68682	8.3362	7.71478	7.97083	7.62012	8.09962	7.81273	8.57175	7.84013
Zm.6950.1.A1_at	Zm00001eb035360	uncharacterized LOC100283671(LOC100283671)	8.2653	8.20888	8.03417	8.41578	8.2174	8.54455	8.30836	8.45638	8.39069	8.18128	8.10634	8.12842	8.68374	8.68362	8.25379	8.22361	7.78338	7.8324	8.04629	8.04205	8.53473	8.6417	8.60915	8.47008	8.18129	8.1789	8.13982	8.15962	8.28329	8.08915	8.35713	7.94076	8.1829	7.7546	8.37531	8.34647	8.71818	8.42688	8.49839	8.25589	8.52464	8.37271	8.46942	8.37059	8.46147	8.14495	7.87288
Zm.6963.1.A1_at	Zm00001eb065360	glutathione S-transferase theta-1(LOC100285763)	7.99306	7.53757	7.53757	8.09847	7.93576	8.00557	8.95607	8.67536	8.99854	8.50957	8.58349	8.61859	7.96301	7.94076	7.83436	7.65088	8.89578	8.87468	8.15229	8.10804	7.45476	7.41459	8.36735	8.57901	9.10697	8.80253	8.61641	8.58339	8.26249	7.83445	8.19302	7.74785	8.80728	8.00468	8.4266	8.28795	7.78657	8.23902	8.81152	8.67588	7.71992	7.60496	7.43577	7.68885	7.37269	7.6927	7.88974
Zm.6977.1.S1_at	Zm00001eb374090		10.9697	10.8821	10.9797	9.51989	9.80703	9.9174	10.8556	10.6696	10.2059	11.2224	11.1005	11.1853	10.1551	10.2107	11.0864	10.8365	10.8812	10.8793	10.9928	11.0182	9.58575	9.68732	11.4802	11.4826	10.7236	10.6746	9.90381	10.3456	10.252	11.2533	10.2393	11.4861	10.1019	11.1301	10.4386	10.5153	10.7362	10.784	9.7166	10.5441	10.2158	10.0852	10.3324	10.2673	10.2569	10.7201	11.1328
Zm.6977.4.A1_at	Zm00001eb241810	acetolactate synthase 1(LOC100285396)	10.2706	10.269	10.1863	10.9562	11.0921	11.0266	10.7987	10.8582	10.9056	10.4371	10.4236	10.4176	10.2855	10.1846	10.7596	10.7252	10.7098	10.846	10.8481	10.8996	10.3316	10.3924	10.7856	10.8002	11.0278	11.0636	10.2383	10.2966	10.5158	10.9848	10.6337	11.1939	10.5613	10.9179	10.397	10.4858	10.492	10.7277	10.3644	10.5096	10.3188	10.3681	10.7791	10.521	10.5024	10.553	10.7858
Zm.6977.5.S1_a_at	Zm00001eb374090		7.43425	7.36489	7.23844	7.98968	8.3409	7.94491	8.3587	8.68086	8.04618	7.39981	7.38889	7.22478	7.32586	7.91627	7.71214	7.45844	7.29681	7.16938	7.02915	7.41684	7.37964	7.05567	9.5094	9.06554	8.41586	7.98425	7.56118	7.45635	6.66147	7.8737	6.96194	8.54989	7.0922	8.15839	7.55528	8.01364	8.40846	8.64301	7.54401	8.28366	7.728	7.84079	8.20157	8.01084	7.93016	9.01429	8.14063
Zm.7031.1.A1_at	Zm00001eb195230	CBL-interacting protein kinase(LOC100141385)	7.79797	7.8835	7.86769	8.27367	8.28865	8.38279	9.87103	10.0255	9.95809	10.2304	9.87391	10.0345	7.2636	7.52813	10.3275	10.2516	8.77132	8.78855	8.39923	8.42935	8.08208	8.12641	10.2178	10.212	8.54272	8.64949	10.1137	10.0873	10.0245	8.91673	10.0622	8.69275	10.3573	9.41172	8.82777	8.25473	8.42035	8.14433	9.58395	7.77953	8.06315	8.09243	7.99368	8.72558	7.66777	7.91213	9.52369
Zm.7040.1.S1_at	Zm00001eb217010	stromal 70 kDa heat shock-related protein, chloroplastic(LOC103625973)	7.59126	7.55954	7.59	8.5925	8.5904	8.62454	8.74246	8.85779	8.87326	9.16383	9.22861	9.42838	8.72977	8.71064	8.41243	8.54829	8.27909	8.29411	8.09343	8.101	7.47834	7.58446	8.87674	8.99273	8.3454	8.41483	9.87606	9.86018	8.71769	8.98778	8.30749	9.05331	8.63281	8.83006	8.09031	8.63314	8.23084	8.56411	8.30484	8.22626	7.86	7.80228	7.85284	7.95084	7.73527	7.65408	8.11272
Zm.7056.5.S1_at	Zm00001eb025310	ATP-dependent Clp protease proteolytic subunit(LOC100272517)	11.0811	10.9903	11.0253	10.3419	10.5863	10.6189	10.2623	10.2829	10.3377	10.4215	10.4308	10.4251	10.1059	10.2136	10.3094	10.3255	10.4637	10.4542	10.4211	10.4398	10.456	10.4711	10.621	10.573	10.7835	10.6765	11.2519	11.2634	10.8932	10.6412	10.8689	10.2497	10.5952	10.6556	10.316	10.4367	10.2878	10.679	10.9001	10.5358	10.3886	10.3006	10.3863	10.3154	10.3801	10.3012	10.7421
Zm.7068.1.A1_at	Zm00001eb143460	uncharacterized LOC100192654(LOC100192654)	10.9418	10.9446	10.9576	10.0216	10.0435	10.0039	10.1755	9.57419	9.81325	11.5884	11.4863	11.5011	9.09038	9.19737	10.351	10.3554	11.0654	11.0681	10.7344	10.7898	10.0364	9.98288	11.1255	11.0368	11.0134	11.0057	11.0352	11.0058	11.225	11.0193	11.1613	10.7724	10.9161	11.0184	9.90056	10.1207	10.0324	10.2623	10.3921	10.2219	10.5861	10.9745	10.6866	11.1882	10.9154	10.6839	10.6015
Zm.7109.1.A1_at	Zm00001eb433870	uncharacterized LOC100281995(LOC100281995)	8.28137	8.11205	8.32165	8.81762	8.69347	8.60463	10.0312	10.0512	10.2631	10.6879	10.8158	10.8131	8.75886	8.69515	9.77624	9.93774	10.5469	10.6783	10.3034	10.4242	7.36188	7.55113	10.05	10.1686	9.61726	9.45546	8.79955	8.97536	9.96565	9.83752	9.91518	9.9313	10.908	10.0367	9.04621	8.38101	8.51444	8.816	9.77164	8.51398	8.26435	7.13337	8.30174	8.47138	7.92581	8.15389	10.2195
Zm.7156.3.S1_a_at	Zm00001eb415460	acyl-CoA-binding protein(LOC100193362)	11.7457	11.7351	11.7129	9.38502	9.59366	10.2838	10.7521	9.22141	10.1341	11.2098	11.0366	11.0882	10.1016	10.2666	10.3332	9.83787	10.741	10.6876	10.4121	10.5391	11.1645	11.0708	10.4048	10.3049	11.1219	10.9515	11.1187	11.1382	10.3771	10.2816	10.5258	10.2968	10.7197	10.3747	11.1187	10.874	10.6339	10.9049	10.9881	10.9496	11.3428	11.447	10.9404	10.6465	10.7433	10.5615	10.5813
Zm.7157.1.A1_at	Zm00001eb398330	catalytic/ oxidoreductase, acting on NADH or NADPH(LOC100280962)	10.2639	10.2268	10.31	10.7536	10.7538	10.7232	11.1247	11.2201	11.2324	10.8231	10.7666	10.8561	10.0176	10.2465	10.6573	10.7856	10.8931	10.8128	10.7736	10.7328	10.6434	10.7773	11.0529	11.0402	10.8641	10.9849	10.8918	10.9906	10.5888	11.1261	10.49	11.3891	10.5451	11.1192	10.7494	10.6794	10.6219	10.6783	10.3703	10.8262	11.1169	11.3185	10.9899	11.2177	10.955	11.0705	10.7999
Zm.7168.1.S1_at	Zm00001eb258600	uncharacterized LOC100273659(LOC100273659)	11.2435	11.0856	11.0472	9.42266	10.408	10.2077	11.004	10.0419	10.5537	11.4279	11.2125	11.2454	10.057	10.0239	10.2662	10.0496	11.1958	11.2873	11.0268	11.0709	10.4261	10.4749	11.3076	11.3806	11.1606	10.9936	10.503	10.5626	11.1498	11.1821	11.2467	11.0748	11.1661	11.4088	10.1159	10.296	10.1679	10.2656	10.3154	10.5019	10.6686	10.9	10.6793	11.1103	10.8289	11.089	11.2271
Zm.719.2.S1_x_at	Zm00001eb409190	thioredoxin M-type, chloroplastic-like(LOC103640889)	9.82959	9.80201	9.78597	8.38491	8.79942	8.73683	7.54998	7.27667	7.44949	8.87968	8.95982	8.49554	8.43533	8.44437	8.41027	8.44951	7.5225	7.54424	8.25547	8.24818	7.47071	7.68267	7.9104	8.01306	7.98952	8.1441	11.5896	11.6171	9.83021	8.24103	9.79411	7.06194	9.89849	8.7643	8.15899	8.29199	8.22745	8.35943	9.36133	8.05946	9.10495	9.67778	9.04709	8.05802	9.73667	8.51147	8.91971
Zm.7361.1.A1_at	Zm00001eb317350	MTD1(LOC100282473)	7.61071	7.24843	7.48566	8.38738	8.46523	8.50397	9.17231	9.14057	9.1655	9.76206	9.60238	9.71601	7.9425	8.10098	8.33084	8.50486	9.54347	9.65541	8.45194	8.4838	6.65515	6.77059	9.52456	9.49314	9.1255	8.93834	9.50686	9.51208	9.21741	8.6835	9.36541	8.17179	10.0589	8.96902	8.37149	7.95676	7.99018	8.25661	9.32352	7.53554	7.6549	7.08401	7.19234	7.69393	7.46023	7.42388	9.32203
Zm.7370.1.A1_at	Zm00001eb391450	beta-expansin 1a(LOC100284795)	8.22439	8.14888	8.33774	7.96342	7.73471	7.50168	5.91738	7.11826	6.41933	6.40721	6.03463	5.79613	5.43318	5.49202	8.17932	8.13601	6.59502	6.4821	7.10818	7.08345	7.32854	7.72526	8.25699	8.41566	6.4494	6.71615	7.22737	6.88195	8.45557	6.2291	8.53496	5.45949	8.73246	6.74744	6.83635	6.75766	6.92374	6.2843	8.15787	6.22304	8.38809	7.32933	7.54686	6.66459	7.91967	6.53196	7.89108
Zm.74.1.S2_at	Zm00001eb255240		10.6491	10.5871	10.6139	9.47425	9.98168	9.9865	10.2718	9.65904	9.97275	11.7923	11.5526	11.5948	9.33146	9.37941	10.6058	10.496	11.1495	11.0857	10.4216	10.5098	10.6103	10.493	10.4929	10.3996	11.7674	11.7265	9.87846	9.90064	9.44155	10.755	9.3537	10.7714	9.1607	10.5877	11.1224	11.1339	10.998	11.0031	10.8208	11.0477	10.3374	10.6502	10.2231	10.5484	10.6052	10.3045	10.7986
Zm.7564.1.A1_at	Zm00001eb405450		6.40322	6.1932	6.58798	6.50156	6.61415	6.52349	5.68332	6.11778	6.37911	5.59001	5.37765	5.63668	6.57335	6.39449	6.72906	6.81106	5.38022	5.7663	5.71756	5.67698	6.65307	6.57034	5.84887	5.99387	6.1675	6.09653	5.84887	5.70463	6.26685	6.00053	6.21419	5.27125	6.1913	5.93108	6.07854	6.24219	6.26253	6.26585	7.17019	6.21398	6.09907	6.75697	6.46592	6.23585	5.60528	6.54971	6.00545
Zm.7633.1.A1_at	Zm00001eb296840	uncharacterized LOC100281018(LOC100281018)	7.68637	7.83838	7.89687	8.08265	7.80921	8.03363	3.92302	5.17029	5.24497	5.9871	6.69607	6.36493	10.6157	10.6093	5.2883	5.28183	5.53156	5.4447	5.42368	5.32512	7.85979	8.28714	5.21504	5.60786	6.60386	6.65961	6.16693	5.94019	8.70516	5.41046	9.28964	4.80683	9.22151	5.89728	6.00382	5.93954	6.17323	5.51453	7.38986	5.82675	10.6932	8.94586	8.08948	8.55342	7.99255	8.27647	6.99099
Zm.7657.1.A1_at	Zm00001eb087750		6.89338	6.85294	6.80609	7.39298	7.4343	7.43026	6.1756	6.1631	6.47344	5.22043	5.51293	4.99755	7.80988	7.86336	6.11261	6.19229	6.99347	6.97457	6.2743	6.21186	7.21896	7.11556	5.24786	5.25798	7.38921	7.27943	4.79754	4.64483	6.5539	6.45215	6.34861	6.16937	6.2724	6.01981	6.31251	6.20061	6.61129	6.08126	7.02351	6.43248	6.24669	6.34615	6.87012	6.59662	7.0625	6.69259	6.92703
Zm.768.1.A1_at	Zm00001eb360120	6b-interacting protein 1(LOC100282650)	7.96358	8.14381	8.11363	8.48025	8.36209	8.4473	7.97903	8.29022	7.8769	7.25007	7.4347	7.42876	9.00181	8.85564	7.69545	7.78616	7.71342	7.87356	7.80782	7.83549	7.9477	7.98872	7.95487	8.09031	7.53621	7.7309	7.95732	7.99804	8.40543	8.38613	8.33676	7.99513	8.47967	8.32771	7.58296	7.69047	7.50687	7.69581	7.92869	7.61058	8.04594	8.02861	8.24015	8.13165	7.96786	7.56699	7.9163
Zm.7709.1.A1_at	Zm00001eb175590	uncharacterized LOC100280092(LOC100280092)	9.97722	9.83114	9.89482	9.15878	9.4269	9.54275	9.07655	9.37866	9.24703	9.16425	9.23077	9.1347	9.93041	9.96426	8.89981	8.87889	9.87373	9.84102	9.43085	9.47553	9.5814	9.59801	8.99861	9.01473	9.99925	9.9051	8.77053	8.78	9.55539	9.01131	9.90056	9.38465	10.0597	9.3136	9.61393	9.24905	9.24189	9.11357	9.31219	9.19249	9.54164	9.9733	9.66161	9.64017	9.59886	9.28938	9.8294
Zm.7728.1.A1_at	Zm00001eb374920	DBP transcription factor(LOC100502328)	8.14791	8.08659	8.1175	7.18449	6.91339	7.33051	7.06012	7.39579	7.18894	7.15818	7.15422	7.25295	7.51243	7.34315	7.25369	7.32477	7.40788	7.33426	7.70087	7.68211	7.86296	8.0427	7.31418	7.27158	7.4118	7.35905	6.94189	7.07199	7.70732	7.75528	7.87002	7.76736	7.63304	7.73169	7.15171	7.12745	7.14251	7.12511	6.96668	7.1273	7.60578	7.33879	7.1685	7.52812	7.24627	6.99919	7.26179
Zm.7732.1.A1_at	Zm00001eb231920	benzoate carboxyl methyltransferase(LOC100282829)	3.42911	3.34514	3.37034	4.36637	4.20563	4.10549	4.28446	3.53067	3.9634	3.5886	4.71448	3.61512	3.4585	3.26508	4.33301	4.51131	3.9003	3.88285	4.6031	4.61742	3.39294	3.29738	3.42892	3.28428	4.62252	4.69632	3.45875	3.20698	3.97351	3.72847	4.61925	3.49584	4.25398	3.25319	3.48104	3.75428	3.94956	3.63072	4.29323	3.79797	4.19037	3.78788	3.67973	3.93707	4.05109	4.16103	3.80561
Zm.774.1.S1_at	Zm00001eb090390		9.14176	9.18915	9.29019	8.95583	9.1905	9.08899	8.91655	8.86513	9.08417	9.3927	9.34168	9.56058	9.61137	9.55922	9.03549	8.95417	9.08659	9.09115	9.1553	9.09087	9.4678	9.53326	9.19197	9.21144	8.90576	8.80704	9.15858	9.1239	9.07775	9.58337	9.09667	9.65128	8.98824	9.46758	9.09865	9.02029	9.15018	9.06289	8.83933	8.89899	9.49728	9.38755	9.43226	9.44083	9.40682	9.24067	9.14384
Zm.7847.1.A1_at	Zm00001eb165820	CASP-like protein 1U4(LOC103655026)	6.38649	6.35001	6.48899	7.06463	7.09746	6.62747	6.78651	7.10083	6.56005	6.2313	6.52304	6.16157	7.19693	7.36654	6.42483	6.51964	6.38092	6.4266	6.04824	6.23388	6.82207	6.90908	6.3463	6.70606	6.61255	6.59679	6.73476	6.48868	6.89794	6.25281	6.77003	6.30379	6.96501	6.21087	6.82655	6.59404	6.89504	6.4804	6.88149	6.49318	7.26423	6.84871	6.73772	6.6919	6.93516	6.73575	7.10411
Zm.7860.1.A1_at	Zm00001eb223810	uncharacterized LOC100278909(LOC100278909)	8.19587	7.85795	7.89023	8.35447	8.29911	8.20544	7.64467	7.8713	7.9508	7.57871	7.48721	7.52564	7.48604	7.52272	7.76556	7.79851	7.95518	7.92576	8.01453	7.79505	7.97334	8.20289	8.00293	8.12098	7.98231	7.97532	8.0758	7.8971	8.19965	7.90714	8.18946	8.04087	8.27066	7.88593	7.85189	7.58925	7.77116	7.68459	7.80135	7.72568	8.38775	8.21905	7.90171	7.94471	8.23245	7.69914	8.05948
Zm.7865.1.A1_at	Zm00001eb068900	transcription factor ILI1(LOC103645865)	6.09945	5.58104	6.10769	6.08326	5.87755	6.62428	6.0436	6.53905	6.10063	5.6289	5.95307	5.26772	4.12116	3.99061	7.1149	7.24773	5.02696	4.99977	5.88596	5.95385	7.32257	7.25618	7.04749	7.04917	4.70093	4.83855	6.55507	6.48543	6.59558	5.10014	6.75472	4.72196	6.20488	5.51384	6.27479	5.86043	6.04385	5.7791	6.8802	5.62627	6.50349	6.25091	6.03357	5.50177	6.44525	5.27938	6.78836
Zm.7889.1.A1_at	Zm00001eb182940	somatic embryogenesis receptor-like kinase 3(LOC542670)	8.74782	8.69305	8.82833	7.82231	8.22628	8.14234	8.10159	7.61672	7.77425	8.50487	8.34397	8.39358	8.79206	8.85969	7.31761	7.34754	8.54411	8.54858	8.47775	8.43228	8.11779	8.04997	8.29757	8.25178	8.42139	8.31231	8.30226	8.22354	8.52648	8.06304	8.59286	7.86563	8.65295	8.02531	8.06419	7.96733	8.26633	8.1405	8.74808	7.95371	8.57183	8.56757	8.62771	8.63014	8.753	8.73163	8.51864
Zm.7955.1.A1_at	Zm00001eb220880	Monothiol glutaredoxin-S17(LOC100272720)	9.98905	10.0312	9.93312	9.58249	9.91654	9.79962	10.5338	9.85074	9.93125	10.5315	10.3654	10.4321	9.69335	9.574	9.62352	9.71715	10.5016	10.5689	9.85159	9.83958	9.98298	10.0187	10.2003	10.1318	10.815	10.7466	9.97696	9.94662	10.2485	10.4891	10.108	10.5536	10.1057	10.5094	9.63273	9.76398	9.72158	10.0125	9.43214	10.0361	9.80415	9.76092	9.81594	9.99226	9.73856	9.91015	9.9658
Zm.80.1.A1_at	Zm00001eb323450	beta amylase 5(LOC542472)	10.224	9.9692	9.81826	8.3745	8.53344	8.44725	8.60753	6.23983	7.99338	8.29452	8.21557	8.07867	8.64471	8.92976	7.86353	8.0046	9.99591	10.2345	7.89	8.11823	8.32636	8.65598	7.76132	8.01366	8.31165	8.66893	8.03599	8.10619	9.91798	9.28562	9.90524	8.23722	9.96754	9.88846	7.69741	7.94627	7.19255	7.40209	8.37657	7.45465	10.098	10.0742	10.1483	10.0545	10.3374	9.7643	8.95799
Zm.800.1.S1_at	Zm00001eb238670	phosphoenolpyruvate carboxylase 7(LOC542479)	9.81918	9.76428	9.80121	10.2846	10.0188	9.84657	11.1463	11.2552	11.1104	10.0518	9.94563	9.92645	9.20287	9.32839	10.4585	10.3656	10.4292	10.3462	10.8281	10.962	10.3041	10.2731	10.817	10.7421	10.299	10.1838	9.79518	9.78815	9.97324	10.3344	9.4011	10.8319	9.34558	10.3523	10.5279	10.582	10.546	10.588	9.68014	10.4298	10.558	9.92985	10.1159	10.0797	9.90824	9.7329	9.6561
Zm.8068.1.A1_at	Zm00001eb022230	uncharacterized LOC100285573(LOC100285573)	10.3817	10.3675	10.6162	10.0476	9.99213	10.2355	10.046	10.6167	10.3852	10.4142	10.2824	10.4759	10.4962	10.5336	10.4508	10.3108	10.2416	10.2411	10.1992	10.307	10.7796	10.7176	10.3057	10.2125	10.3856	10.3755	9.80229	9.90396	10.5944	10.5675	10.3864	10.4014	10.4413	10.4899	10.008	10.1314	10.3376	10.1364	10.3769	9.86013	10.1959	10.4697	10.2634	10.4118	10.1812	9.72497	10.2792
Zm.8073.1.A1_at	Zm00001eb394010	Dual specificity phosphatase Cdc25(LOC100277184)	10.6923	10.5924	10.5495	9.61014	9.81054	9.85187	10.0669	9.36116	9.73355	10.1215	10.1402	10.1905	9.94726	9.89088	9.69685	9.66916	9.88906	10.0631	10.1962	10.2553	10.1784	10.1009	10.2922	10.1302	9.94596	9.94256	10.4074	10.2724	10.5057	9.68121	10.5821	9.57667	10.6619	9.91988	9.92863	9.91203	9.82734	9.86137	10.3252	9.92285	10.5114	10.5121	10.5033	10.3792	10.4286	10.1804	10.3418
Zm.8104.1.A1_at	Zm00001eb016660	uncharacterized LOC103634765(LOC103634765)	6.82739	6.82938	6.94936	5.92633	6.07861	6.16702	6.1563	6.32753	6.01014	6.55619	6.62457	6.66228	6.88815	6.90179	5.95452	5.86012	6.30883	6.27865	6.26509	6.18868	6.4077	6.5199	6.37589	6.47152	6.77669	6.43226	6.60349	6.67508	6.88048	6.35884	6.88151	6.24489	6.76195	6.57706	6.16932	6.27814	6.10271	6.07429	6.48942	6.15508	6.66103	6.44844	7.03577	6.47289	6.73938	6.09906	6.42943
Zm.8110.1.A1_at	Zm00001eb288290	uncharacterized LOC100278802(LOC100278802)	10.2954	10.3597	10.4271	9.69382	10.0381	10.1257	9.1817	8.78191	9.07974	10.001	10.0682	10.0634	11.2059	11.3066	9.55491	9.53818	9.66566	9.7875	9.89023	9.96293	9.72904	9.72281	9.58137	9.58463	9.78897	9.77563	9.04449	9.05357	10.6153	9.49064	10.7152	8.95792	10.7418	9.66725	9.57476	9.56556	9.50101	9.41811	10.4016	9.28423	10.0091	9.94528	10.0638	10.1025	10.2901	9.82531	9.73771
Zm.8135.1.A1_at	Zm00001eb433420	uncharacterized LOC100384522(LOC100384522)	8.95133	9.05899	9.25766	9.25255	9.02817	8.24655	8.62989	8.56292	8.35981	8.86953	8.45226	8.71648	8.17336	8.31037	9.02518	9.04324	8.41575	8.23766	8.21629	8.27726	9.05453	9.03221	8.42134	7.88625	9.26349	9.19979	9.89491	9.98349	10.0285	8.4016	10.0121	7.35121	9.58838	8.64315	8.40326	8.44842	8.63393	8.37323	9.23844	8.19929	9.99279	9.70514	8.99992	9.05866	9.28607	9.08209	8.78785
Zm.8146.1.A1_at	Zm00001eb274630	uncharacterized LOC100192574(LOC100192574)	7.6309	7.62026	7.5039	7.6767	7.56232	7.58842	8.4035	8.36339	8.1903	7.62368	7.58899	7.71471	7.43946	7.16174	7.90375	7.90842	7.70043	7.69676	8.04009	8.14678	7.37404	7.34296	8.422	8.44254	7.66667	7.67293	7.82284	7.84613	8.36115	7.83431	8.06872	7.38538	8.025	7.71068	7.40179	7.69577	7.55374	7.63951	8.08388	7.45149	7.57078	7.77134	7.71636	7.72908	7.74055	7.78504	8.01475
Zm.8181.1.A1_at	Zm00001eb017400	Flavonol synthase/flavanone 3-hydroxylase (B4FFN2_MAIZE)	7.12567	7.13176	7.18514	6.64303	6.73965	6.95088	6.84148	6.20671	7.01161	7.22781	7.27669	7.20615	6.78597	6.83784	5.58008	5.85107	8.27605	8.23943	7.01772	7.09743	4.16913	4.1545	7.58556	7.66545	8.07018	7.82267	7.80565	7.80089	6.39019	7.04925	5.80872	7.92756	6.32224	7.0456	7.37403	6.92961	6.88148	6.90829	6.86975	7.11485	6.12083	6.2972	5.93239	7.34453	6.11717	7.22036	6.87872
Zm.820.2.A1_x_at	Zm00001eb258240	uncharacterized LOC100216625(LOC100216625)	4.59634	4.42179	4.48525	4.68629	4.9373	4.46101	4.81727	5.20082	4.54313	4.4873	4.48899	4.47964	4.34019	4.35923	4.88626	4.36058	4.92034	4.75005	4.5748	4.71854	4.4788	4.6657	4.39934	4.63732	4.68809	4.80752	4.59616	5.07115	4.97387	4.73673	4.83685	4.84218	4.52143	4.88531	4.67074	4.50366	4.36958	4.40491	4.66582	4.63224	4.38699	4.22446	4.70832	4.88563	4.69883	4.86866	4.68454
Zm.8244.1.S1_at	Zm00001eb068460	DNA topoisomerase 2(LOC100303866)	8.50308	8.46539	8.55757	9.49752	9.21256	9.26423	9.74138	9.77646	9.82338	9.06119	8.90856	9.05828	9.27183	9.16425	8.83117	8.96434	9.47467	9.35453	8.64854	9.03235	8.91613	8.96187	9.45054	9.56681	9.99697	10.0958	8.56561	8.58017	9.26563	9.07919	9.37647	9.43167	8.69378	8.70508	8.80814	8.73294	9.6143	9.47476	9.56365	9.06883	8.56524	8.90208	8.13952	9.30977	8.62255	9.30605	8.60936
Zm.8365.1.A1_at	Zm00001eb283530	hexokinase-1(LOC100283735)	6.92586	6.62694	6.90672	7.48722	7.6055	7.33675	7.65171	8.14321	8.33196	9.13053	8.80009	8.86198	7.45875	7.66273	8.55959	8.73007	7.72194	7.69261	7.84238	7.64286	6.74312	6.81817	9.85034	9.71736	7.35181	7.27818	6.90022	6.95141	8.64255	7.7876	8.27877	7.10091	8.03146	7.6324	7.7256	7.4739	7.82027	7.27913	8.55363	7.30028	8.37169	7.90019	7.99442	8.34929	8.07236	7.97702	8.64333
Zm.8389.1.A1_at			5.42821	5.43216	5.41043	4.73897	4.68509	4.78901	5.0052	4.84998	4.9104	3.92714	3.91483	4.06945	5.21981	4.94666	4.52274	4.95032	4.53313	4.47923	4.32051	4.33507	4.29019	4.41936	4.65019	4.5844	4.6587	4.66305	5.66253	5.28835	5.55914	4.628	5.42766	4.58222	5.66576	4.81114	4.42188	4.41428	4.1755	4.24199	4.96904	4.42237	4.94372	5.19336	5.59933	5.01746	5.27613	5.19263	5.3443
Zm.8402.1.A1_at	Zm00001eb273840		7.10044	6.96313	6.97748	7.33662	7.2352	7.14255	6.73258	6.79169	7.13186	6.3473	6.4402	6.71474	7.55999	7.6406	6.75822	6.82965	6.83328	6.89469	6.71423	6.70283	7.33167	7.4219	6.65395	6.68807	7.13054	7.08487	6.23819	6.27503	7.49769	7.02795	7.62024	6.86147	7.5927	7.15494	6.65232	6.51866	6.5214	6.53252	6.76262	6.47992	7.1339	7.04875	6.96821	6.97856	7.06748	6.99615	7.40779
Zm.8461.1.A1_at	Zm00001eb214610	uncharacterized LOC100192697(LOC100192697)	9.58845	9.5756	9.45567	9.43032	9.51519	9.49375	9.41944	8.97192	9.06826	9.22444	9.22782	9.20031	9.53774	9.37788	9.29893	9.30687	9.61003	9.45841	9.37378	9.35206	9.49762	9.46277	9.02965	9.14204	9.27622	9.25548	9.41726	9.40018	9.39955	9.13026	9.49426	9.02058	9.57033	9.13021	9.54853	9.44608	9.35964	9.39865	9.41535	9.50005	9.41952	9.24643	9.28761	9.05737	9.37796	9.03122	9.41129
Zm.847.1.S1_at	Zm00001eb272090	uncharacterized LOC100274400(LOC100274400)	7.95537	7.83407	7.81847	7.87199	7.84725	8.00382	11.2526	11.1187	11.1042	9.41575	9.40866	9.41305	9.26055	9.16269	6.13801	6.53236	10.5379	10.7851	10.5941	10.3687	7.78658	7.65117	8.93142	9.00368	10.3367	10.3881	8.42516	8.19445	10.6762	8.42104	10.6109	7.43904	11.2464	9.31907	7.94654	7.52584	8.36198	8.50746	9.1439	8.38255	9.15758	9.9293	9.67678	10.4262	7.81586	10.0535	6.21129
Zm.8505.1.A1_at	Zm00001eb335470	putative WAK receptor-like protein kinase family protein(LOC100381711)	6.26924	6.14082	5.8568	6.60726	6.55801	6.28555	6.66964	6.59616	6.56531	6.0159	6.09654	6.02043	5.50189	6.02548	6.76514	6.6405	6.04798	5.92515	6.86277	6.95908	6.12544	6.00072	6.59109	6.3806	6.61884	6.24672	5.83713	6.27563	6.63724	5.925	6.4983	5.83369	6.77083	5.56819	6.1297	6.39954	6.1044	6.28275	6.92669	6.32992	6.0852	6.12112	5.73141	6.03805	5.86639	6.20799	5.91311
Zm.8548.1.A1_at	Zm00001eb391990		7.30679	7.17663	7.23291	7.37741	7.6615	7.28745	8.77117	8.47782	8.49979	8.5829	8.53474	8.65729	6.84678	6.46762	7.57664	7.82375	8.30028	8.19422	7.58124	7.52364	7.7223	7.47307	8.42656	8.48626	8.69049	8.7587	8.75856	8.39031	8.91036	7.94122	8.7786	7.27351	9.24786	8.56859	7.08658	7.48774	6.97977	7.55041	8.1695	7.56951	8.17748	7.79854	7.19433	7.31745	7.85966	8.17535	8.57375
Zm.8571.1.A1_at	Zm00001eb072990		5.91235	6.04651	6.05636	7.30552	7.26714	7.44875	8.14602	8.57158	7.49353	6.96046	6.99218	7.04628	5.81656	5.5362	8.39383	8.33138	7.07084	7.03099	7.45672	7.49524	5.61637	5.64153	8.91121	9.05385	6.59272	6.55351	6.99699	6.99838	8.1814	8.00255	8.02622	7.36552	8.72065	7.84552	6.32291	6.14584	5.9357	6.31065	6.41657	5.98789	5.3391	5.94075	5.21014	6.85511	5.61522	6.38235	6.71856
Zm.8639.1.A1_at	Zm00001eb199720		5.30577	5.00618	5.21739	5.61839	6.03321	5.98733	6.95774	5.77196	6.51073	5.26489	5.14314	5.17754	4.18947	4.64149	7.76757	7.79234	6.83192	6.59769	4.59318	4.56362	3.38631	3.31647	6.85061	6.87486	5.4302	5.73293	5.83137	5.77863	5.03888	4.10613	4.68988	4.6219	4.43103	4.35413	6.69387	6.24263	6.24833	6.94666	8.01071	6.02049	4.59464	4.83789	4.72582	4.98222	4.83792	5.29906	4.76416
Zm.8647.1.A1_at	Zm00001eb235810	F-box family member(LOC100194025)	10.3712	10.3661	10.4145	9.09523	9.12945	9.26206	9.51556	9.16048	9.15549	9.95538	9.87296	9.89651	10.4125	10.2939	9.17217	9.11224	9.6793	9.62157	9.09781	9.1522	10.0966	10.0227	9.74929	9.57621	10.2259	10.1288	9.43778	9.60989	9.74691	9.28857	9.91568	8.88602	9.87456	9.6415	9.6234	9.64256	9.95366	9.96697	10.3213	9.62765	9.3529	9.54298	9.62695	8.9431	9.83653	9.40541	10.0652
Zm.8772.1.A1_at	Zm00001eb379510	uncharacterized LOC100192757(LOC100192757)	6.49233	6.90933	6.87588	7.69694	7.37679	7.09126	7.93332	7.4604	7.87868	8.44518	7.81622	7.80155	7.33919	7.33629	6.77802	6.70912	8.2209	8.22798	7.35672	7.41578	6.26558	6.26434	6.95903	6.71004	8.32523	8.41484	8.52073	8.6217	8.50394	8.21531	8.23921	7.32124	8.20861	8.15285	6.57792	6.74189	6.51746	6.87549	7.31517	7.05404	6.54236	6.51681	6.52062	6.33887	6.74594	6.85644	7.80066
Zm.8801.1.A1_at	Zm00001eb021050		5.23091	4.83673	4.92012	5.47594	5.42187	4.77809	6.06167	6.14408	6.06879	5.01667	5.0846	4.8754	4.14601	3.90624	6.80692	6.8335	4.68286	4.58269	5.61713	5.61321	4.16347	4.17804	7.90844	7.94645	4.14291	4.20077	5.19327	5.17979	4.4463	5.39242	4.67877	5.1122	5.13296	5.53218	4.75172	5.60368	5.16575	5.70821	5.7658	6.25981	4.71437	5.45524	4.95001	5.95063	4.11277	6.62639	4.91869
Zm.8802.1.A1_at	Zm00001eb087880		7.54437	7.56286	7.12095	5.77661	5.8123	5.97551	5.63162	4.32495	4.76653	4.42915	4.57484	4.30466	6.39493	6.05953	4.55841	4.4917	5.31318	5.30173	4.68133	4.69833	4.99076	4.57155	4.77878	4.53285	5.11663	5.13239	9.00047	9.06978	7.3381	4.35101	7.34374	3.19609	7.66238	5.27646	5.59788	5.19166	5.35221	4.92408	6.75932	4.97021	6.32914	5.99634	5.55685	5.74497	5.67323	5.16968	5.93691
Zm.8822.2.A1_at	Zm00001eb283280		5.74668	5.85339	5.54608	6.74887	6.16875	6.02528	6.95486	6.76206	6.55217	6.57424	6.24801	6.40848	3.87533	3.91819	8.01459	8.02708	6.69047	6.72701	6.77134	6.7408	4.49858	4.5093	9.42082	9.43126	5.99068	5.94891	4.96652	5.04418	6.72792	5.41183	6.69431	4.66598	6.6138	5.21414	6.54213	6.30168	6.29903	5.88364	8.31852	6.35518	5.07454	4.74383	5.233	4.7424	4.95528	7.39099	6.12438
Zm.8873.1.A1_at			5.46721	5.46947	5.54441	6.59907	5.95409	6.76727	5.91242	5.83767	6.05643	5.26988	5.27275	5.02004	5.29983	4.8768	5.18209	5.24368	7.3337	7.31012	4.59526	4.44261	5.02442	5.19969	5.05677	5.05728	5.58017	5.65246	7.64404	7.96363	5.97093	5.71999	5.99024	5.51769	6.00104	5.71493	5.20769	5.48084	5.69769	5.45038	5.8956	6.0324	5.71691	6.28158	4.98797	5.88215	5.44645	5.79387	6.25135
Zm.888.1.S1_at	Zm00001eb289740	uncharacterized LOC100216750(LOC100216750)	11.8091	11.7997	11.7468	10.7697	10.9535	10.7509	11.038	10.9214	10.692	11.5039	11.4215	11.4207	11.6293	11.7411	11.0473	10.9356	11.1491	11.1252	10.9291	10.8702	11.6945	11.5887	11.045	10.9323	11.6323	11.5097	11.0727	11.1229	10.7886	11.343	10.612	11.3729	10.8461	11.0845	11.5117	11.4803	11.643	11.6039	10.9347	11.7075	10.9973	11.135	10.7619	10.835	10.9975	10.9063	11.2339
Zm.8893.1.A1_at	Zm00001eb331540	AMP deaminase(LOC100275036)	8.60752	8.52728	8.42383	9.35966	9.15588	9.32328	10.0031	10.2346	10.1218	8.71961	8.41778	8.74202	9.07923	9.02217	9.22672	9.1995	9.78147	9.82908	9.32372	9.43325	8.46259	8.43898	9.28667	9.41954	9.73256	9.7851	8.16334	8.18012	9.05324	9.75022	8.91518	9.82303	8.93558	9.27777	8.91886	9.22649	9.23698	8.86617	8.19824	8.94713	8.74972	8.63102	9.03092	8.78795	9.09945	8.85162	9.28601
Zm.8899.1.A1_at	Zm00001eb199090	14-3-3-like protein A(LOC100283215)	10.4277	10.4372	10.4209	11.0054	11.0003	10.9746	11.0256	10.96	10.9405	10.5402	10.5398	10.4926	10.2478	10.4838	10.8437	10.9116	10.9303	10.944	10.8362	10.8385	10.3138	10.4383	10.8236	10.8647	10.9122	10.9446	10.768	10.7249	10.472	10.7424	10.3554	10.8211	10.3921	10.4734	10.8561	10.9928	10.913	11.0855	10.7414	11.0746	10.455	10.3898	10.4174	10.427	10.3568	10.3697	10.6919
Zm.8912.1.S1_at	Zm00001eb100550	uncharacterized LOC100281814(LOC100281814)	10.1522	10.1271	10.0598	9.4635	9.5518	9.63009	9.61049	9.15777	9.32207	9.60844	9.56312	9.45805	9.45778	9.65781	9.84374	9.57234	9.85206	9.77529	9.66972	9.63832	10.0766	10.1389	9.67881	9.5881	9.46841	9.67618	9.18262	9.19163	9.68769	9.48762	9.5526	9.33783	9.66433	9.52453	10.2466	9.80961	9.44086	9.50561	9.79157	9.90243	10.0527	10.386	9.98635	9.83071	10.1213	9.60337	9.65772
Zm.8940.1.A1_a_at	Zm00001eb377390	uncharacterized LOC100193182(LOC100193182)	4.31458	4.10349	4.48628	4.49462	4.60457	4.3199	4.50858	4.82594	4.02743	4.37481	4.22012	4.32055	2.76785	3.03059	5.18004	5.1608	3.74345	3.92628	4.73454	4.735	3.62405	3.62308	6.22631	6.23699	4.15129	4.11187	4.54188	4.58619	4.18729	4.11635	4.42173	4.28923	4.13848	4.03028	4.38272	4.31754	4.64252	4.64299	4.40549	4.70094	3.87465	4.19559	3.3983	3.59441	3.58976	3.51902	3.34566
Zm.9038.1.S1_at	Zm00001eb157660	50S ribosomal protein L12, chloroplastic(LOC100277261)	10.5561	10.5336	10.5928	9.98583	9.89648	9.82714	10.1506	9.92939	10.0446	11.4758	11.227	11.2374	10.5305	10.5325	10.2593	10.3806	9.83459	9.86183	10.3155	10.2507	9.7212	9.70154	9.87377	10.0171	10.251	10.3228	12.1082	12.1378	10.6508	10.0841	10.6787	9.69903	10.6322	10.3128	10.5461	10.5585	10.368	10.5484	11.1465	10.3931	11.0771	10.8484	10.9371	10.7205	11.149	10.4894	10.8219
Zm.9070.1.A1_at	Zm00001eb180950	drought-induced protein 1(LOC100280957)	6.31606	6.36458	6.31886	7.14584	7.13086	7.24982	7.67118	7.75691	7.82599	7.01827	7.16747	7.00725	6.62765	6.78593	7.19103	7.32346	6.61545	6.62976	7.32795	7.41089	5.57342	5.44239	7.58096	7.71709	6.97046	6.8658	8.29472	8.25241	8.03313	6.42766	8.03431	5.9636	8.17714	6.7808	6.38802	6.75882	6.60192	6.46954	7.51006	6.81986	6.87849	7.01682	6.76521	6.16635	6.48931	6.81943	6.88878
Zm.9174.1.A1_at	Zm00001eb314500		7.88375	7.99091	7.98344	7.48126	7.58006	7.62231	6.09082	6.0249	6.33993	5.99252	6.2838	5.91175	8.32766	8.1313	5.83227	6.14081	6.39333	6.45241	6.18916	6.11363	7.84053	7.96911	6.4913	6.78969	6.89204	6.88023	6.84514	6.83895	7.60533	6.00751	8.05981	5.57737	7.82757	6.60591	6.6304	6.63828	6.68877	6.65476	7.79177	6.55203	6.05503	6.75235	6.21308	6.26408	6.01144	6.2225	6.30732
Zm.9183.1.A1_at			5.29093	5.31005	4.48415	5.85282	5.53092	5.77014	5.59828	5.1197	5.32133	5.49358	4.92822	4.55373	6.1828	6.34772	5.22825	5.33312	4.98955	4.88477	5.21063	5.10788	5.82443	5.77682	5.13022	5.04277	5.95879	5.85027	4.0802	4.20304	5.72574	4.60577	6.32403	4.1841	5.91021	4.84134	5.16973	5.22598	5.26922	4.6283	6.04294	5.07895	6.18291	6.28612	5.58499	5.77894	6.48638	5.7054	4.36882
Zm.9218.1.A1_at	Zm00001eb167230		8.2418	8.32324	7.81103	7.30208	6.99073	7.15813	8.21004	7.72321	8.02434	8.04094	7.6645	7.71115	6.7929	6.71354	8.42671	8.12907	8.03945	8.08505	7.5268	7.51642	7.21028	7.12993	8.2866	8.40936	8.18423	8.1204	7.83732	7.77306	8.49254	8.04512	8.34269	7.02374	8.42804	8.23024	7.29271	7.52647	7.07316	7.63824	7.76591	7.33906	7.44799	7.25693	7.56622	7.72306	7.51148	7.34261	7.78798
Zm.925.1.A1_at	Zm00001eb161420	uncharacterized LOC100382448(LOC100382448)	8.60929	8.71083	8.83894	7.60127	7.91478	7.61497	7.72731	7.41112	7.4479	8.62908	8.2095	8.33508	8.71638	8.73195	8.55981	8.60667	8.01448	8.05533	8.21419	7.99173	8.24368	8.28633	8.15317	7.87045	7.0753	7.14738	7.62927	7.78149	8.27376	8.08418	8.5849	7.66048	8.38094	7.81464	8.09648	8.13967	7.93372	7.96918	8.67856	7.65535	7.34268	7.35682	7.34086	7.41863	7.34127	7.3823	7.57098
Zm.9255.1.S1_at	Zm00001eb063680	Electron transfer flavoprotein subunit alpha mitochondrial(LOC100191322)	9.2145	9.38598	9.19649	8.6654	8.88413	8.93915	9.67244	9.33891	9.37604	10.1489	10.0747	10.2343	8.51806	8.81721	9.27411	9.17142	10.1814	10.2228	9.51597	9.54935	8.71149	8.66067	9.7482	9.74707	9.7788	9.67433	9.51536	9.53977	9.38104	10.1265	9.33721	9.73008	9.54471	10.0879	8.84042	9.3875	8.88213	9.43238	9.08579	9.16587	9.08289	9.10667	8.8832	9.10816	8.56418	9.03625	10.1283
Zm.9255.2.S1_a_at	Zm00001eb063680	Electron transfer flavoprotein subunit alpha mitochondrial(LOC100191322)	7.11476	7.29144	7.08966	7.67165	7.45938	7.91194	7.36146	8.08591	7.20496	7.35611	7.34416	7.34793	7.18013	6.79452	8.33797	7.82073	7.97465	7.95186	7.23156	7.17364	7.08237	6.92398	7.70265	7.51949	7.46817	7.38599	7.15086	7.09797	7.21573	7.54712	7.38856	7.18765	7.55328	7.70954	6.95637	7.61393	7.38985	7.71988	7.64587	7.55997	7.14058	7.61649	7.35373	7.11266	6.90177	7.66699	7.74279
Zm.9287.1.A1_at			4.25405	4.4424	4.36769	2.98167	2.73955	2.85172	2.92484	3.04006	2.87419	2.58458	2.58092	2.59056	4.32871	3.92053	2.93824	2.97202	2.7168	3.12989	2.79924	2.73052	2.89611	3.04983	3.03091	2.7914	3.35287	2.58569	3.46877	3.32406	3.53534	2.35764	3.21524	2.80513	3.28398	2.78445	3.25438	3.03368	3.06207	3.25507	3.37664	3.58086	3.11776	3.77159	3.28928	2.59594	3.1477	2.98321	2.85688
Zm.9289.1.A1_at	Zm00001eb358770	putative cytochrome P450 superfamily protein(LOC100384816)	9.04926	8.83501	8.72711	8.11891	8.34047	8.23898	9.14964	7.57986	8.0298	8.76413	8.89548	8.72682	8.12438	8.17116	8.13237	8.02188	8.9687	8.83366	8.70675	8.65848	7.23016	7.18464	8.82965	8.92125	9.49608	9.37639	8.85239	8.89017	8.45261	7.68813	8.58609	7.29201	8.57971	8.12818	8.75169	8.98261	8.68319	8.92048	9.42578	8.88306	8.28053	8.0064	8.18461	8.3029	7.96544	8.20787	8.42056
Zm.93.1.A1_at	Zm00001eb052680	TATA-binding protein 1(LOC542240)	8.20438	8.34497	8.32386	7.87854	7.82046	7.69696	7.72788	7.73194	7.92559	8.48019	8.33817	8.24953	8.30402	8.54368	7.98896	7.95286	8.323	8.24499	8.18452	8.14318	8.26723	8.24686	7.74317	7.5799	8.19681	8.16872	7.56231	7.72745	8.09365	7.91398	8.21121	8.00448	8.45389	8.16921	8.00351	8.06231	7.87514	8.00153	7.92693	8.17105	8.41253	8.3271	8.23947	8.3046	8.34627	7.98376	8.16656
Zm.9343.1.A1_at	Zm00001eb073640		3.51427	3.58462	3.46659	3.66261	3.66544	3.88924	2.85753	3.16414	3.20178	2.68864	2.53414	2.46925	4.19552	3.44099	2.98613	3.09714	3.26107	3.12525	3.02347	2.94173	3.09496	3.00538	3.09298	3.45575	2.88425	3.06277	3.0566	3.36707	3.62612	2.84635	3.7222	2.78807	3.85359	3.07228	3.01498	2.92159	3.15996	2.73538	3.64112	2.91944	3.37861	3.37961	3.10092	3.33041	3.16419	3.24639	3.29525
Zm.9368.1.A1_at			5.3063	5.40437	5.15067	6.44271	6.37022	6.31655	7.20474	7.18176	7.33318	5.16558	5.23394	5.17193	7.16125	7.1558	5.72336	5.70419	6.28267	6.32847	5.20988	5.39684	6.06099	6.17194	6.68134	6.92924	5.94558	6.03085	4.31735	4.39401	5.81028	6.74792	6.11762	5.4129	5.90501	5.90141	5.92083	5.29551	5.54618	6.93989	5.92037	5.75041	5.19488	5.66324	5.81353	6.37913	4.16152	6.29915	5.36692
Zm.9414.1.A1_at	Zm00001eb195590		7.75234	7.80615	7.99375	8.47523	8.38488	8.33647	8.57562	8.83531	8.86847	7.49188	7.45586	7.69137	7.03303	6.77995	7.90212	7.95949	8.34246	8.45638	8.40261	8.46214	8.20625	8.13122	8.19933	8.38543	8.43983	8.46807	8.8677	8.68249	8.6187	8.13307	8.59569	7.57559	8.56559	8.2187	7.53738	8.20928	7.378	8.06394	8.47534	7.99745	7.51385	8.1311	7.57971	7.94066	7.7336	7.99881	8.72137
Zm.9440.1.A1_at	Zm00001eb064620	uncharacterized LOC100281219(LOC100281219)	9.91541	9.89293	9.89989	9.69262	9.96009	10.1423	10.4587	9.62571	10.3243	10.0167	9.7979	9.72172	9.60671	9.75696	9.58452	9.56613	9.94707	9.99547	10.0694	10.0918	10.2286	10.2045	10.3031	10.2791	10.2519	10.1194	9.86624	9.79735	9.74125	10.1307	9.68874	10.0402	9.41405	10.1749	10.192	10.1538	9.86249	10.0632	10.0292	10.188	10.0791	10.2512	9.91657	10.3034	9.99499	10.0895	10.0026
Zm.9485.1.A1_at	Zm00001eb047810	uncharacterized LOC100193159(LOC100193159)	7.66932	7.52922	7.507	7.35936	7.27131	7.27183	7.04699	6.83442	6.83391	6.99016	6.99556	6.94565	7.01087	7.16788	6.82342	6.83007	7.13798	7.09301	7.13107	7.07513	7.51794	7.4145	7.30843	7.40028	7.5669	7.52258	7.17139	7.1374	7.42859	7.33159	7.40939	7.16159	7.42298	7.4227	7.2723	7.01449	6.93289	6.80186	7.05903	7.0297	7.32581	7.3101	7.18533	7.05111	7.28468	6.72403	7.43368
Zm.9525.1.A1_at	Zm00001eb255830	uncharacterized LOC100274441(LOC100274441)	8.18073	8.06538	8.02102	6.9826	7.63608	7.50909	7.49659	7.40233	7.35907	8.04211	7.8676	7.87412	7.83694	8.20378	7.42297	7.55133	7.90167	7.8382	7.6402	7.55041	7.65479	7.76949	8.13091	8.0454	7.12881	7.53307	7.58349	7.47204	8.16856	7.50248	8.15837	6.92827	8.06039	7.52097	7.70448	7.5959	7.64131	7.62853	8.13648	7.55508	7.63598	7.54373	7.38073	7.62972	7.4584	7.18515	7.57597
Zm.9554.1.A1_at	Zm00001eb075660		5.91975	5.72257	5.91716	5.52962	5.60052	5.4025	6.00515	5.69429	5.90348	7.978	7.95139	8.02038	5.44966	5.95651	7.19622	7.22716	6.66793	6.67667	6.52108	6.46348	4.43391	4.49345	8.01912	8.07117	6.75847	6.80883	4.8941	4.75974	7.64838	6.00097	6.73997	5.41615	6.43474	6.16055	6.34261	5.72694	5.92172	5.92812	6.38194	6.17336	5.60092	6.1929	5.71666	5.9961	5.1587	6.27345	6.07416
Zm.960.1.S1_at	Zm00001eb009510	uncharacterized LOC100274333(LOC100274333)	9.60431	9.62758	9.64512	7.74223	8.02801	8.3374	9.14797	8.05368	8.15211	9.51431	9.55576	9.61193	7.57905	7.42924	10.1506	10.1512	8.46424	8.27194	9.27136	9.33425	9.37964	9.3092	9.51584	9.45564	7.64107	7.45078	8.9266	9.00222	8.78997	8.55523	9.43478	8.43048	9.41046	8.48721	9.02306	8.94357	9.04205	8.66282	9.52147	8.40786	9.87107	10.0875	9.71959	9.72022	9.8196	9.5519	8.79908
Zm.9822.1.A1_at			4.60696	4.59325	4.73075	4.95203	4.70966	4.91847	5.5372	5.85687	5.15468	5.44173	4.97762	5.66432	4.6457	4.8973	4.64981	4.67531	5.26001	5.11289	4.74245	4.84727	4.58399	4.54356	5.14674	5.13045	5.67642	5.45776	6.13547	6.00592	4.81085	5.15808	5.13965	4.99185	5.0956	5.04662	4.78945	5.10561	4.98635	4.96881	5.88163	5.24832	5.00135	4.821	4.89257	4.86877	4.81142	5.56063	5.17102
Zm.9828.1.A1_at	Zm00001eb010170	zinc finger protein 7(LOC100285677)	7.73524	7.88915	7.73726	8.05495	7.80539	7.73403	7.57153	7.83949	7.80777	7.15023	7.19426	7.08877	8.66274	8.57431	7.42497	7.38088	7.5098	7.49363	7.29738	7.28371	7.69105	7.63294	7.22034	7.17919	7.18202	7.14637	8.1811	8.23432	7.35197	7.50546	7.63577	7.54535	7.79026	7.29498	7.48158	7.63139	7.98425	7.70498	7.69621	7.85431	7.76159	7.66791	7.39091	7.47569	7.50126	7.15812	7.57477
Zm.9908.1.A1_at	Zm00001eb145520	cytochrome c(LOC100277932)	7.7511	7.77443	8.00217	7.14611	7.34572	7.49343	7.34539	6.41564	7.00152	7.28611	7.39804	7.31992	6.54779	6.47414	7.43351	7.58668	7.30951	7.16216	7.45586	7.49826	7.89577	7.908	7.57507	7.67187	6.81036	6.81877	7.74995	7.49784	7.02822	6.76781	7.15401	7.3186	7.23647	6.84766	8.15865	7.95639	7.55952	7.37442	7.05388	7.82002	7.75023	7.69046	7.5811	7.66022	7.65563	7.75552	6.64476
Zm.9932.1.A1_at	Zm00001eb377070	uncharacterized LOC100278059(LOC100278059)	6.71885	6.63848	6.70788	7.44821	7.05615	7.19271	7.04105	7.85507	7.76151	8.56609	8.25781	8.54785	6.57429	6.70073	8.59196	8.53428	7.25473	7.30468	7.43543	7.47947	6.74126	6.78037	9.57211	9.54066	7.50522	7.52078	6.09586	6.16754	8.19939	8.09202	7.57927	8.06397	7.51317	7.72896	6.88919	7.2074	7.14706	6.81619	6.78112	7.10521	7.20851	8.06767	7.80117	7.85642	7.56762	8.43122	6.71688
Zm.9957.1.A1_at	Zm00001eb307270	uncharacterized LOC100274378(LOC100274378)	9.93949	9.87139	9.869	8.04814	8.37702	8.50546	9.56635	8.60213	8.87483	10.3215	9.97455	10.1249	8.61103	8.62194	8.53372	8.35435	10.2208	10.1771	9.62496	9.62751	9.18521	9.14597	8.77866	8.80168	10.8034	10.6486	9.05661	9.03565	9.00836	8.88993	8.89155	8.42172	9.33307	8.97772	10.0743	9.83489	9.04598	9.49439	9.84646	10.0493	8.07182	8.54878	8.72588	9.02811	7.76779	8.78828	9.25001
Zm.9991.1.S1_at	Zm00001eb409040	uncharacterized LOC100191513(LOC100191513)	9.13172	8.74514	8.86158	8.14591	8.78874	9.01439	9.84073	9.2792	9.38257	9.98982	9.76902	9.86612	7.31498	7.52929	9.42508	9.36783	9.69756	9.59825	9.17548	9.20631	7.97306	8.0015	10.0076	10.054	9.39671	9.26366	10.3184	10.4489	9.96296	9.98048	9.87382	9.50554	10.0738	10.2368	8.33651	8.64999	7.89304	8.50219	8.94674	8.4965	8.30172	7.95216	8.27546	8.2428	8.40631	8.2648	9.77939
ZmAffx.1019.1.S1_at	Zm00001eb178890	probable alpha,alpha-trehalose-phosphate synthase [UDP-forming] 10(LOC103653427)	5.18471	4.94931	5.27938	5.10016	6.22763	5.52392	5.56064	5.81554	5.22288	5.05228	5.03881	4.94198	4.45697	4.89602	5.08417	4.92737	6.02648	5.89594	5.1638	5.01143	4.557	4.68577	6.07091	6.30263	6.30412	5.54495	4.81849	5.17917	5.32215	5.22582	5.95889	5.0975	6.36133	5.08939	4.91048	4.95919	4.97852	5.1272	5.60204	5.09877	4.95324	4.47603	4.81678	4.78635	5.21042	5.21742	6.03911
ZmAffx.1068.1.A1_at	Zm00001eb219690	dicer-like 105(LOC100192986)	6.88277	6.67057	6.89975	5.83951	6.12567	6.28676	5.97317	6.18715	5.96368	6.4488	6.30808	6.38568	7.20174	7.09897	6.58212	6.65747	6.18057	6.0748	6.42744	6.15478	6.48464	6.63686	6.15228	6.13752	6.04678	6.05546	5.88517	5.85704	6.15203	6.25273	6.15474	6.5925	5.91582	5.91671	6.59959	6.54312	6.42869	6.36156	6.36434	6.61837	6.53675	6.33015	6.26523	6.27495	6.80095	5.88197	6.80454
ZmAffx.1094.1.S1_at	Zm00001eb192490		8.9139	8.9656	8.63222	8.89958	8.75315	8.74738	7.74272	7.76459	8.43809	7.1401	6.92512	7.01225	8.27026	8.53045	7.39617	7.6276	9.2939	9.41136	7.62888	7.668	9.6264	9.65077	7.63214	7.75936	7.60627	7.50389	7.38392	7.20748	9.5355	7.51613	9.4375	6.85113	9.31367	8.13075	7.82378	7.80225	7.7112	7.50851	8.66755	7.6794	8.84124	9.06789	8.73899	8.91743	8.73133	8.27953	8.21829
ZmAffx.1098.1.A1_at	Zm00001eb203780	triacylglycerol lipase(LOC100282902)	8.10015	7.83336	7.92638	8.75721	8.61836	8.59739	7.63086	7.9262	8.07964	6.80768	7.58722	7.052	7.35854	7.39991	8.32696	8.36306	7.85988	7.81949	8.00413	7.76366	8.78041	8.80751	8.26658	8.2823	7.50019	7.76018	7.03054	7.1345	8.04773	8.05096	7.93756	7.51335	7.79912	8.02666	8.59138	8.13785	7.61884	7.78464	7.76074	7.89891	8.43789	8.45215	8.09564	8.48204	8.35907	7.69149	8.23161
ZmAffx.1151.1.A1_at	Zm00001eb342630	anaphase-promoting complex subunit 10(LOC100282264)	8.35319	8.33078	8.37485	8.63242	8.77366	8.78412	8.41012	8.54017	8.44301	7.85098	7.9849	7.75158	8.97331	8.96832	8.18806	8.44243	8.66904	8.49023	8.58799	8.59134	8.22071	8.22786	8.05308	8.0081	8.14796	8.16291	7.96926	7.96522	8.87291	8.28523	8.78415	8.29269	8.86948	8.38196	8.02017	7.91712	8.06075	8.05522	7.98511	8.14243	8.87641	8.59324	8.63776	8.51414	8.65625	8.03257	8.44543
ZmAffx.1197.1.S1_at	Zm00001eb342880		4.70264	4.32088	4.22316	4.86804	4.24852	4.52314	4.40914	4.80569	4.53036	4.36681	3.97013	4.12515	4.30523	4.05491	4.34136	4.12673	4.67446	4.73579	4.64512	4.67909	4.3389	3.9613	4.51271	4.61437	4.94913	4.88219	4.12811	4.17531	4.37325	4.39914	4.61389	4.42018	4.43077	4.53457	4.72677	4.39897	3.78741	4.49134	4.64638	4.25633	4.30504	4.38656	4.22022	4.03545	4.32371	4.71769	4.4909
ZmAffx.1198.1.A1_at	Zm00001eb150050	Osmotin-like protein OSM34(LOC100276695)	5.03508	5.33512	5.30697	5.90418	5.87398	6.01078	8.93556	9.22674	9.25093	7.38374	7.117	7.45882	4.99935	5.09289	4.23542	4.2704	8.82151	8.90783	8.12803	8.14625	5.71155	5.64853	6.62333	6.62595	9.24701	9.23892	6.91813	6.95143	8.51077	7.97538	7.45225	6.53728	7.24674	6.13126	6.40192	6.28582	6.05601	6.14856	6.39603	6.91443	5.73173	5.58304	7.22602	6.6965	4.78143	6.15114	8.08985
ZmAffx.155.1.A1_at	Zm00001eb183320	ASC1-like protein 1(LOC103653686)	10.0418	10.1533	10.1068	9.89559	10.0303	10.1219	9.80795	9.81487	9.61038	9.5016	9.55419	9.79091	10.0869	10.0626	10.0445	9.9668	9.77375	9.89834	9.82336	9.82253	9.80635	9.76897	9.95198	10.0272	9.94067	9.95532	9.49082	9.55354	10.0229	9.70806	10.002	9.84452	10.2097	9.89337	10.0385	9.89333	9.67689	9.67638	9.73569	9.68108	9.80605	9.8137	9.63017	9.67129	9.54832	9.51627	9.62496
ZmAffx.435.1.A1_at	Zm00001eb250480		8.49976	8.73472	8.72343	8.87778	8.94758	8.8605	8.45811	9.06516	8.29856	8.43299	8.58799	8.86179	9.25956	8.93422	8.71274	8.70877	8.26829	8.43749	8.56502	8.52504	8.57717	8.65101	8.85869	8.95551	8.36539	8.59037	9.05482	8.74888	8.95354	8.34468	9.04743	8.5683	9.0757	8.67593	8.52493	8.63955	8.68193	8.64007	9.16637	8.25293	8.89716	9.0574	8.92113	8.85494	9.06301	8.98597	8.76031
ZmAffx.447.1.A1_at	Zm00001eb256460	Adenine nucleotide alpha hydrolase-like superfamily protein(LOC100193673)	5.56047	5.74972	5.57521	7.19509	7.19538	7.38731	6.91356	7.18514	7.40038	6.0908	6.3531	6.66406	5.76535	5.7122	7.40284	7.39335	6.76828	6.79786	6.00809	5.91504	5.81944	5.79332	8.46117	8.45637	7.55095	7.55322	5.16393	5.09416	6.1008	5.65357	6.70559	6.11884	6.09345	6.03998	6.90256	6.75822	7.07542	7.06255	7.3946	6.75326	5.66536	5.50629	5.26779	5.60604	5.40413	5.36006	6.03001
ZmAffx.457.1.A1_at	Zm00001eb372830	23.6 kDa heat shock protein mitochondrial(LOC100276133)	4.89228	5.00537	5.13559	5.6406	5.37176	5.84362	7.69744	7.11827	7.39041	6.2311	5.98789	5.96368	4.99834	4.83365	4.91204	5.09249	6.05706	6.12995	4.9198	4.97592	7.51205	7.57524	5.62519	5.8353	6.32877	6.42729	7.30411	7.37639	5.14334	6.5459	4.51636	7.01485	4.81031	5.85481	6.13575	6.43466	6.89024	6.65052	5.35373	6.64634	5.91276	5.56042	5.75424	6.26893	5.46717	6.40907	5.03936
ZmAffx.47.1.A1_at	Zm00001eb357410	uncharacterized LOC100381597(LOC100381597)	8.74465	8.67035	8.64331	8.1225	8.32586	8.3136	8.27827	7.83436	7.97411	8.50403	8.41882	8.39682	8.71879	8.68645	8.17968	8.11889	8.19441	8.28793	8.60775	8.55102	8.42129	8.44592	8.29545	8.46873	8.2916	8.23052	8.30578	8.10558	8.57986	8.56499	8.57759	8.4117	8.68396	8.57994	8.20014	8.18905	8.28353	8.1197	8.06464	8.27055	8.85716	8.64752	8.57356	8.63752	8.74472	8.47625	8.16845
ZmAffx.49.1.A1_at	Zm00001eb170870	uncharacterized LOC100278396(LOC100278396)	9.3492	9.48249	9.34536	9.34938	9.25131	9.19371	8.64152	8.72552	8.85117	8.46433	8.48873	8.68192	8.63229	8.63215	8.89935	8.88319	8.55785	8.56535	9.1376	9.05759	8.79943	8.87101	8.80068	8.79186	8.91697	8.93502	10.1367	10.0043	9.02496	8.60096	9.02332	8.78843	9.23228	8.77581	9.14244	9.24615	8.97179	8.91304	9.57033	8.82358	9.64416	9.50213	9.41014	9.36581	9.38425	9.04589	8.96522
ZmAffx.685.1.A1_at	Zm00001eb374630	Cinnamoyl-CoA reductase 1(LOC100382657)	5.54142	5.67346	5.76489	6.57175	6.64614	6.53314	4.62169	5.1732	4.98401	4.13201	4.60012	4.60416	6.79831	6.77646	4.95007	5.13069	5.74735	5.87223	5.81777	5.75288	6.82731	6.71514	3.86659	4.07599	5.70565	5.74671	3.72717	3.6045	6.44103	4.77696	5.68095	4.07089	5.00335	4.65533	5.5442	5.30127	5.76358	5.27745	6.64451	5.37373	6.45234	5.53818	5.59085	4.90206	5.88059	6.08764	5.56222
ZmAffx.693.1.A1_at	Zm00001eb177290	putative DUF231 domain containing family protein(LOC100191981)	7.68361	7.95561	7.8724	8.21832	8.21099	8.256	8.25287	8.03808	8.21539	7.68043	7.62208	7.54933	8.32543	8.29901	7.70146	7.85141	8.13859	8.1457	8.07975	8.06199	8.21291	8.36018	7.68817	7.71157	8.06083	7.98566	7.60996	7.62123	8.24411	8.17702	8.28117	8.08836	8.20894	8.21372	7.76441	7.70219	7.74907	7.80604	7.78841	7.62365	8.44132	8.06803	8.05944	7.96953	8.05957	7.5764	8.00125
ZmAffx.71.1.A1_at	Zm00001eb281260		7.97376	8.35603	8.00891	9.28316	8.98207	8.84838	9.14757	9.60119	9.52659	9.47737	9.39971	9.64195	9.5797	9.5115	8.64495	8.42892	10.2838	10.3365	9.05156	9.16671	8.4963	8.45922	9.24586	9.26785	9.16939	9.20461	7.60966	7.64202	8.65786	9.60924	8.18927	8.39406	8.54769	9.32648	9.02076	9.15249	8.53746	9.20635	10.3525	8.97294	8.27688	8.68891	8.68128	8.95198	8.04968	8.72078	8.40303
ZmAffx.723.1.A1_at	Zm00001eb158520	DELLA protein SLN1-like(LOC103650192)	7.13877	7.03408	7.38802	6.70405	7.08186	7.0926	6.44665	6.53061	6.62383	6.11348	5.74741	6.1308	7.18668	7.02958	7.16812	7.2896	6.58121	6.73627	6.61605	6.78336	6.8054	6.97585	6.69068	6.84745	6.16193	6.30965	5.84232	5.96668	6.05818	7.41903	5.98465	7.38042	6.07092	7.23575	6.58982	6.81603	6.74338	6.95787	6.20364	6.86952	6.89195	6.93526	7.00067	6.84294	7.1666	7.00373	7.04947
ZmAffx.751.1.A1_at	Zm00001eb220850	uncharacterized LOC100278278(LOC100278278)	7.4798	7.86832	7.67467	8.40427	8.54309	8.48212	8.5725	8.57988	8.63612	8.37501	8.26267	8.2573	7.47155	7.74182	8.61084	8.6174	8.3448	8.14752	8.61307	8.61171	7.80339	7.75107	8.38921	8.4235	8.0138	8.15387	8.73845	8.69619	8.19549	8.85278	8.12314	8.98639	8.01825	8.72217	7.96378	8.17785	7.96675	8.14662	7.8207	8.16786	8.47623	8.35089	8.65685	8.4754	8.64847	8.38362	8.50873
[truncated: 41 more columns]

## Sheet: S2
ID	logFC	AveExpr	t	P.Value	adj.P.Val	B
Zm.14951.3.S1_x_at	1.0891	9.75881	7.52547	4.08e-11	7.23e-07	14.6918
Zm.4381.1.A1_at	-0.68034	8.85121	-7.01673	4.32e-10	3.83e-06	12.5204
Zm.10386.1.A1_a_at	1.73158	6.70111	6.80025	1.16e-09	6.89e-06	11.6068
Zm.12118.1.A1_at	-0.97114	6.93053	-6.54615	3.69e-09	1.36e-05	10.5444
Zm.19066.1.S1_at	0.963262	6.85059	6.5379	3.83e-09	1.36e-05	10.5102
Zm.13688.1.S1_at	1.28205	5.72771	6.41156	6.76e-09	2e-05	9.98668
Zm.1540.1.S1_a_at	0.713893	10.356	6.32913	9.78e-09	2.26e-05	9.64688
Zm.17003.1.S1_at	0.853939	7.84416	6.31971	1.02e-08	2.26e-05	9.60815
Zm.6154.2.S1_at	0.502995	10.5942	6.21433	1.63e-08	3.21e-05	9.1762
Zm.14951.2.S1_x_at	1.08252	7.89401	6.11572	2.52e-08	3.93e-05	8.77431
Zm.10386.1.A1_at	1.1733	6.37583	6.10602	2.63e-08	3.93e-05	8.73491
Zm.3237.1.S1_at	-0.43274	10.1027	-6.09676	2.74e-08	3.93e-05	8.69734
Zm.14039.2.S1_at	1.32934	7.97887	6.08222	2.92e-08	3.93e-05	8.63834
Zm.12285.1.A1_at	-0.82477	8.05388	-6.0645	3.16e-08	3.93e-05	8.56649
Zm.51.1.A1_at	-1.15536	5.75194	-6.05287	3.32e-08	3.93e-05	8.51943
Zm.2331.1.S1_x_at	1.07041	9.79032	5.99343	4.31e-08	4.78e-05	8.27927
Zm.4776.2.A1_at	-0.36677	9.61312	-5.89831	6.54e-08	6.82e-05	7.89684
Zm.14951.1.S1_x_at	0.608837	5.57617	5.86996	7.39e-08	7.21e-05	7.78336
Zm.2321.4.A1_at	1.10114	8.19007	5.85979	7.73e-08	7.21e-05	7.74269
Zm.8801.1.A1_at	1.20741	5.30395	5.74292	1.28e-07	0.000114	7.27752
Zm.2968.1.A1_at	1.12301	9.5491	5.60359	2.33e-07	0.000196	6.72816
Zm.4551.1.A1_at	-0.40755	7.75497	-5.57264	2.65e-07	0.000214	6.60695
Zm.3731.1.A1_at	-0.22798	9.06079	-5.55293	2.89e-07	0.00022	6.52991
Zm.3838.1.A1_at	-0.5451	8.449	-5.54591	2.97e-07	0.00022	6.50248
Zm.10120.1.A1_at	-1.43251	5.56649	-5.5206	3.31e-07	0.000235	6.40382
Zm.7865.1.A1_at	-1.03371	5.97059	-5.48185	3.9e-07	0.000266	6.25312
Zm.1935.1.S1_at	0.56755	8.87977	5.44628	4.53e-07	0.000298	6.11523
Zm.11185.1.S1_at	0.790895	8.26941	5.41028	5.27e-07	0.000329	5.97607
Zm.7633.1.A1_at	-1.6476	6.65907	-5.40504	5.39e-07	0.000329	5.95587
Zm.10304.1.S1_at	0.773877	5.39196	5.31615	7.81e-07	0.000447	5.61438
Zm.7657.1.A1_at	-0.81564	6.40807	-5.31615	7.81e-07	0.000447	5.61437
Zm.18496.1.S1_at	-0.59173	6.0061	-5.25132	1.02e-06	0.000553	5.36705
Zm.3535.1.S1_at	0.424942	8.95357	5.24373	1.06e-06	0.000553	5.33821
Zm.13830.1.S1_at	0.704358	7.88923	5.24245	1.06e-06	0.000553	5.33331
Zm.10386.2.S1_x_at	1.56794	6.98513	5.21842	1.17e-06	0.000583	5.24211
Zm.151.1.A1_at	-0.90671	9.13018	-5.21618	1.18e-06	0.000583	5.23364
Zm.3915.1.S1_at	-0.23557	7.31111	-5.16881	1.44e-06	0.000677	5.05446
Zm.3312.1.S1_at	0.209833	12.0192	5.16064	1.49e-06	0.000677	5.02365
Zm.10386.1.A1_x_at	0.899205	6.29563	5.16026	1.49e-06	0.000677	5.02222
Zm.13129.1.S1_at	0.692968	5.04391	5.10071	1.9e-06	0.000842	4.79838
Zm.9932.1.A1_at	0.86549	7.46238	5.0723	2.13e-06	0.000923	4.69209
Zm.12922.1.A1_at	-0.19633	8.84832	-5.05254	2.31e-06	0.000967	4.61832
Zm.12132.2.S1_at	-0.37799	10.5332	-5.04915	2.34e-06	0.000967	4.6057
Zm.3528.1.S1_at	-0.23993	9.65388	-5.04303	2.4e-06	0.000969	4.58286
Zm.19254.1.A1_at	-0.27743	11.3703	-5.03723	2.46e-06	0.00097	4.56129
Zm.1912.1.A1_at	-0.48111	7.05649	-5.01752	2.67e-06	0.00101	4.48797
Zm.9255.1.S1_at	0.501251	9.41923	5.01645	2.68e-06	0.00101	4.48399
Zm.5656.1.A1_at	-0.29246	10.8051	-4.99522	2.92e-06	0.001078	4.40522
Zm.10003.1.A1_at	0.504451	6.92034	4.96385	3.31e-06	0.001198	4.28913
Zm.2459.1.S1_at	0.604214	8.85104	4.93452	3.73e-06	0.001321	4.18097
Zm.2233.1.A1_at	-0.59185	7.6758	-4.91502	4.03e-06	0.001401	4.10927
Zm.14703.2.A1_a_at	0.454057	7.29524	4.90441	4.2e-06	0.001434	4.0703
Zm.93.1.A1_at	-0.249	8.07046	-4.84055	5.42e-06	0.001815	3.8368
Zm.8571.1.A1_at	0.989173	7.0867	4.825	5.77e-06	0.001875	3.78021
Zm.13810.1.S1_at	-0.50957	8.5283	-4.82303	5.82e-06	0.001875	3.77304
Zm.10152.1.A1_at	0.615697	8.53273	4.81844	5.92e-06	0.001876	3.75633
Zm.11657.1.A1_at	0.905173	5.82626	4.80957	6.14e-06	0.001909	3.72414
Zm.9174.1.A1_at	-0.72517	6.88508	-4.80184	6.33e-06	0.001934	3.69609
Zm.3673.1.A1_at	-0.49155	8.31921	-4.76954	7.19e-06	0.002161	3.57916
Zm.16431.1.S1_at	0.630288	6.15672	4.74824	7.82e-06	0.002278	3.50228
Zm.10423.1.S1_at	-0.77941	8.72544	-4.74623	7.88e-06	0.002278	3.49504
Zm.2863.1.A1_at	-0.47347	7.4615	-4.74248	8e-06	0.002278	3.48154
Zm.10135.1.A1_at	-0.44548	5.25243	-4.7385	8.12e-06	0.002278	3.4672
Zm.13354.1.S1_s_at	0.617741	5.40271	4.73319	8.3e-06	0.002278	3.44809
Zm.18490.1.A1_at	-0.50456	6.06532	-4.73159	8.35e-06	0.002278	3.44235
Zm.8110.1.A1_at	-0.50341	9.82141	-4.724	8.6e-06	0.002311	3.41505
Zm.10034.1.S1_at	-0.49983	8.28823	-4.69624	9.59e-06	0.002539	3.31547
Zm.8822.2.A1_at	1.37853	6.26561	4.68317	1.01e-05	0.002632	3.2687
Zm.8461.1.A1_at	-0.16531	9.36205	-4.67086	1.06e-05	0.002637	3.22475
Zm.6886.1.A1_at	0.344568	8.08599	4.6697	1.06e-05	0.002637	3.22059
Zm.12345.1.A1_a_at	-0.31212	8.44914	-4.66813	1.07e-05	0.002637	3.21499
Zm.11803.1.A1_at	0.515472	7.06038	4.66811	1.07e-05	0.002637	3.2149
Zm.12127.1.A1_at	0.458071	10.281	4.66299	1.09e-05	0.002653	3.19665
Zm.14907.1.A1_at	0.62592	8.11253	4.64271	1.18e-05	0.002823	3.12442
Zm.7031.1.A1_at	0.859288	9.01774	4.64014	1.19e-05	0.002823	3.11528
Zm.6779.2.S1_s_at	1.16007	7.99708	4.62774	1.25e-05	0.002924	3.0712
Zm.9991.1.S1_at	0.779691	9.20364	4.62168	1.28e-05	0.002954	3.0497
Zm.1449.2.S1_a_at	0.812994	11.1834	4.60473	1.37e-05	0.003098	2.98965
Zm.5794.1.S1_at	-1.27502	7.6865	-4.6028	1.38e-05	0.003098	2.98282
Zm.390.1.S1_at	-0.44347	4.90519	-4.58913	1.46e-05	0.003226	2.93446
Zm.18014.1.A1_s_at	0.845577	7.99624	4.58106	1.5e-05	0.003287	2.90597
Zm.7728.1.A1_at	-0.33032	7.42228	-4.54713	1.71e-05	0.003701	2.78649
ZmAffx.685.1.A1_at	-0.73815	5.38798	-4.53664	1.78e-05	0.003807	2.74966
Zm.3529.1.A1_x_at	0.286211	11.3096	4.52826	1.84e-05	0.00382	2.72029
Zm.6648.1.S1_at	-0.26094	9.27024	-4.52705	1.85e-05	0.00382	2.71604
Zm.13650.1.A1_at	-0.502	7.30448	-4.5265	1.85e-05	0.00382	2.71412
Zm.8802.1.A1_at	-1.00473	5.59766	-4.51999	1.9e-05	0.003872	2.6913
Zm.5887.1.S1_at	-0.44701	8.02364	-4.51399	1.94e-05	0.003913	2.67031
Zm.1595.1.S1_at	1.06875	8.12734	4.51132	1.96e-05	0.003913	2.66097
Zm.74.1.S2_at	0.567117	10.5213	4.4892	2.14e-05	0.004173	2.58373
Zm.13806.1.S1_at	-0.31586	9.91356	-4.48731	2.15e-05	0.004173	2.57714
Zm.17744.1.A1_at	0.760157	7.67194	4.48583	2.16e-05	0.004173	2.57199
Zm.275.1.S1_a_at	0.378216	8.04191	4.48247	2.19e-05	0.004182	2.56027
Zm.1419.1.S1_at	0.961672	10.3237	4.47643	2.24e-05	0.004184	2.53925
Zm.8073.1.A1_at	-0.30066	10.0593	-4.47489	2.26e-05	0.004184	2.53388
Zm.10422.1.S1_at	-0.19756	7.7485	-4.47199	2.28e-05	0.004184	2.52379
Zm.325.1.A1_at	-0.74373	7.33998	-4.47132	2.29e-05	0.004184	2.52146
Zm.800.1.S1_at	0.452117	10.2384	4.4658	2.34e-05	0.004205	2.50229
Zm.18117.1.S1_at	0.53087	7.38938	4.46462	2.35e-05	0.004205	2.49819
Zm.9255.2.S1_a_at	0.358779	7.45207	4.45984	2.39e-05	0.004219	2.48157
Zm.14501.4.S1_a_at	0.49317	10.7504	4.45685	2.42e-05	0.004219	2.47119
Zm.616.1.S1_at	1.31155	6.57383	4.45595	2.43e-05	0.004219	2.46805
Zm.19076.1.A1_at	0.89018	8.35422	4.43993	2.58e-05	0.00444	2.41254
Zm.1813.1.A1_a_at	-0.60703	6.27098	-4.42021	2.78e-05	0.004739	2.34433
Zm.5882.1.A1_at	0.690797	7.82069	4.41402	2.85e-05	0.004805	2.32295
Zm.4560.1.S1_at	-0.22385	8.71604	-4.39978	3e-05	0.005024	2.27386
Zm.14951.1.S1_a_at	0.873619	6.71235	4.39592	3.05e-05	0.00505	2.26058
Zm.11966.1.A1_at	0.700788	8.61117	4.37332	3.32e-05	0.005448	2.18294
Zm.8912.1.S1_at	-0.23524	9.65924	-4.36232	3.46e-05	0.005617	2.14524
Zm.13153.1.A1_at	-0.28623	10.3414	-4.36033	3.48e-05	0.005617	2.1384
Zm.5858.1.A1_at	0.418671	6.67221	4.34785	3.65e-05	0.005834	2.09571
Zm.12651.1.S1_at	-0.36992	6.62298	-4.34206	3.73e-05	0.005909	2.07594
Zm.1861.1.S1_at	0.480094	9.24618	4.33378	3.85e-05	0.006041	2.04768
Zm.13996.1.S1_at	0.434516	8.37846	4.3259	3.96e-05	0.006112	2.02079
Zm.4472.1.A1_at	-0.37111	7.6749	-4.32426	3.99e-05	0.006112	2.01521
Zm.16697.1.A1_at	-0.20007	8.41999	-4.32367	4e-05	0.006112	2.01321
Zm.18088.1.A1_at	0.668573	7.92278	4.32098	4.04e-05	0.006122	2.00404
Zm.10167.1.A1_at	0.859359	10.5299	4.31286	4.16e-05	0.006257	1.9764
Zm.12074.1.A1_at	-0.25653	8.93686	-4.28611	4.6e-05	0.006856	1.88561
Zm.11985.1.A1_at	-1.08147	7.87743	-4.27261	4.84e-05	0.007108	1.83994
Zm.6210.2.A1_at	0.199025	11.8716	4.27192	4.85e-05	0.007108	1.83761
Zm.2000.1.A1_at	0.409756	5.24703	4.26403	4.99e-05	0.007259	1.81097
Zm.8647.1.A1_at	-0.35808	9.7071	-4.26014	5.07e-05	0.007305	1.79783
Zm.6977.1.S1_at	0.48648	10.6196	4.25497	5.16e-05	0.007386	1.7804
Zm.7361.1.A1_at	0.809715	8.66353	4.25203	5.22e-05	0.007408	1.77047
Zm.6435.1.A1_at	-0.22024	7.9306	-4.23832	5.49e-05	0.007707	1.72434
Zm.17974.1.A1_at	-0.411	8.00202	-4.23704	5.52e-05	0.007707	1.72004
Zm.16338.1.A1_at	-0.31146	9.57475	-4.2304	5.66e-05	0.00778	1.69771
Zm.17842.1.S1_at	-0.31467	7.28229	-4.22831	5.7e-05	0.00778	1.6907
Zm.1353.1.A1_at	-0.43323	6.65972	-4.22818	5.7e-05	0.00778	1.69027
Zm.16942.1.A1_at	0.515457	5.88739	4.22213	5.83e-05	0.007895	1.66996
Zm.6307.1.A1_at	0.22893	10.1583	4.21961	5.89e-05	0.007909	1.6615
Zm.502.1.S1_at	0.293323	8.33214	4.21339	6.02e-05	0.008032	1.64065
Zm.13228.1.S1_at	0.785673	5.35483	4.19408	6.47e-05	0.008559	1.57604
Zm.4078.1.A1_at	0.247479	8.49338	4.18995	6.57e-05	0.008626	1.56225
Zm.1306.1.S1_at	0.570109	8.60904	4.17947	6.82e-05	0.008872	1.52729
Zm.14501.4.S1_x_at	0.541491	10.1767	4.17742	6.88e-05	0.008872	1.52048
ZmAffx.751.1.A1_at	0.312463	8.2644	4.17631	6.9e-05	0.008872	1.51679
ZmAffx.447.1.A1_at	0.798046	6.57662	4.17365	6.97e-05	0.008894	1.50792
Zm.3358.2.A1_at	0.4372	7.59314	4.15961	7.34e-05	0.009213	1.46123
Zm.311.1.A1_at	0.882674	8.284	4.15909	7.35e-05	0.009213	1.45948
Zm.17672.1.A1_at	1.16915	7.31883	4.15623	7.43e-05	0.009213	1.44998
Zm.17326.1.A1_at	-0.46295	7.18938	-4.1549	7.47e-05	0.009213	1.44557
Zm.6977.5.S1_a_at	0.585541	7.80013	4.15258	7.53e-05	0.009213	1.43789
Zm.14048.1.A1_at	-0.37551	10.9376	-4.15251	7.53e-05	0.009213	1.43764
Zm.3529.1.A1_a_at	0.523504	10.3871	4.14818	7.65e-05	0.009296	1.42328
Zm.26.1.A1_at	-0.90558	7.24828	-4.13957	7.9e-05	0.009528	1.39474
Zm.13365.1.A1_at	-0.375	5.7806	-4.12429	8.35e-05	0.009945	1.34421
Zm.11587.1.A1_at	0.388786	4.29888	4.12153	8.43e-05	0.009945	1.33508
Zm.19112.1.A1_at	0.617949	6.35962	4.12142	8.44e-05	0.009945	1.33472
Zm.2935.1.A1_at	-0.54085	10.0085	-4.12044	8.47e-05	0.009945	1.3315
Zm.14099.1.A1_at	0.405885	9.82731	4.11646	8.59e-05	0.009957	1.31836
Zm.11731.1.A1_at	-0.31334	7.47521	-4.11509	8.63e-05	0.009957	1.31384
Zm.7564.1.A1_at	-0.35431	6.14113	-4.11471	8.65e-05	0.009957	1.31258
Zm.2840.1.A1_at	-0.52366	9.80926	-4.1117	8.74e-05	0.009995	1.30265
Zm.15748.1.S1_at	0.394204	5.72405	4.11011	8.79e-05	0.009995	1.29741
Zm.676.1.S1_a_at	-0.28554	8.21245	-4.10422	8.98e-05	0.010146	1.278
Zm.8402.1.A1_at	-0.31055	6.91271	-4.0995	9.14e-05	0.010256	1.26249
ZmAffx.1094.1.S1_at	-0.67709	8.15282	-4.09155	9.41e-05	0.010471	1.23632
Zm.15884.1.A1_at	-0.25747	4.7001	-4.09031	9.45e-05	0.010471	1.23225
Zm.1247.1.S1_at	0.317448	8.64512	4.07728	9.9e-05	0.010866	1.1895
Zm.18649.1.A1_at	0.301911	5.20274	4.07607	9.95e-05	0.010866	1.18551
Zm.19035.1.S1_at	0.32168	6.7827	4.07438	0.0001	0.010866	1.17999
Zm.9368.1.A1_at	0.665347	5.96798	4.0729	0.000101	0.010866	1.17514
Zm.3302.1.A1_at	-0.29123	7.95513	-4.07042	0.000102	0.010866	1.16702
Zm.16320.1.S1_at	0.570248	6.71354	4.06993	0.000102	0.010866	1.16542
Zm.17503.1.A1_at	0.223701	8.06171	4.0576	0.000106	0.011292	1.12507
Zm.14923.1.S1_at	-0.21797	7.09427	-4.05046	0.000109	0.011518	1.10173
Zm.1967.1.A1_at	0.93895	7.99643	4.04643	0.000111	0.011602	1.08858
Zm.9343.1.A1_at	-0.31243	3.20096	-4.04403	0.000112	0.011602	1.08077
Zm.602.1.A1_a_at	0.494652	8.3987	4.04354	0.000112	0.011602	1.07917
Zm.9554.1.A1_at	0.789878	6.26504	4.03598	0.000115	0.01179	1.05454
Zm.13737.2.S1_at	0.310897	8.36256	4.03583	0.000115	0.01179	1.05404
Zm.16353.1.S1_at	0.853395	6.72244	4.03287	0.000116	0.011848	1.04439
Zm.3529.1.A1_at	0.288448	11.4488	4.03023	0.000117	0.011892	1.03582
Zm.19297.1.A1_at	0.213042	6.67158	4.02696	0.000119	0.011965	1.02518
Zm.2407.1.A1_a_at	-0.63324	8.23594	-4.02513	0.00012	0.011975	1.01924
Zm.13942.1.A1_at	-0.1748	11.0906	-4.0209	0.000121	0.012074	1.00549
Zm.1584.1.A1_at	-0.30289	7.60361	-4.01972	0.000122	0.012074	1.00167
Zm.4733.1.A1_at	-0.24808	8.92208	-4.01307	0.000125	0.012219	0.980068
Zm.2073.2.S1_a_at	1.5592	9.9356	4.00909	0.000127	0.012219	0.967184
Zm.4471.2.S1_at	-0.68528	5.63618	-4.00863	0.000127	0.012219	0.965692
Zm.2321.4.A1_a_at	0.872418	9.06934	4.00778	0.000127	0.012219	0.962928
Zm.10659.1.A1_at	-1.12338	6.05786	-4.0059	0.000128	0.012219	0.956817
Zm.14795.1.A1_at	0.535374	9.02535	4.00577	0.000128	0.012219	0.956412
Zm.19278.1.A1_at	-0.18494	8.0203	-4.00365	0.000129	0.012219	0.949529
Zm.8244.1.S1_at	0.367537	9.16465	4.00322	0.000129	0.012219	0.948141
Zm.9218.1.A1_at	0.443397	7.76776	4.0027	0.00013	0.012219	0.946452
Zm.17586.1.S1_at	-0.23674	9.02216	-4.00018	0.000131	0.012233	0.938314
Zm.2211.1.A1_at	0.669807	6.59616	3.99941	0.000131	0.012233	0.935811
Zm.1789.1.A1_at	-0.3545	6.86626	-3.99749	0.000132	0.012253	0.929598
Zm.11741.1.S1_at	0.657445	8.14139	3.99515	0.000133	0.012292	0.922028
Zm.10151.1.A1_at	1.12457	6.04082	3.98444	0.000138	0.012597	0.88743
Zm.14649.1.A1_at	-0.50307	5.35837	-3.98389	0.000139	0.012597	0.885659
Zm.7157.1.A1_at	0.25597	10.7631	3.98351	0.000139	0.012597	0.884426
Zm.3778.1.S1_at	0.418766	5.50672	3.9825	0.000139	0.012597	0.881171
Zm.9440.1.A1_at	0.198119	9.97421	3.97973	0.000141	0.012619	0.872215
Zm.4838.1.A1_at	0.488352	10.5711	3.97917	0.000141	0.012619	0.870434
Zm.17512.1.S1_at	-0.69758	8.24909	-3.97276	0.000144	0.012846	0.849769
Zm.12514.1.A1_at	-0.31249	8.39022	-3.9605	0.000151	0.013303	0.810296
Zm.12169.1.S1_at	-0.44033	9.84238	-3.95884	0.000151	0.013303	0.804976
Zm.10818.1.S1_at	-0.6475	5.74513	-3.95873	0.000152	0.013303	0.804601
Zm.5721.1.S1_a_at	-0.55916	6.92388	-3.95372	0.000154	0.013433	0.788532
Zm.15056.1.A1_at	-0.39293	7.96498	-3.95321	0.000155	0.013433	0.786884
Zm.13059.1.S1_at	-0.56895	9.18659	-3.9518	0.000155	0.013435	0.782359
Zm.13498.1.S1_at	0.527078	10.2523	3.94845	0.000157	0.013509	0.771595
ZmAffx.1198.1.A1_at	1.18101	6.85	3.94751	0.000158	0.013509	0.768601
Zm.10344.1.S1_at	-0.44739	4.45838	-3.93453	0.000165	0.014078	0.726997
Zm.2643.1.S1_at	-0.19159	10.6478	-3.93191	0.000167	0.014141	0.718612
Zm.13728.2.S1_a_at	0.554485	7.12118	3.92952	0.000168	0.014193	0.710984
Zm.6067.2.A1_at	-0.57071	9.39583	-3.92746	0.000169	0.014229	0.704378
Zm.6779.2.S1_a_at	0.710354	5.34888	3.92099	0.000173	0.014428	0.683724
Zm.17289.1.S1_at	-0.33568	8.2339	-3.92086	0.000173	0.014428	0.683302
Zm.1184.1.A1_at	-0.51546	9.14235	-3.91577	0.000176	0.014622	0.667056
Zm.4613.1.A1_at	0.388174	9.66957	3.91072	0.00018	0.014761	0.650961
Zm.3331.1.A1_at	-0.57949	10.8309	-3.91045	0.00018	0.014761	0.650085
Zm.12004.1.S1_at	1.01237	9.53117	3.90784	0.000181	0.014829	0.641791
Zm.393.1.S1_at	-0.36811	5.70439	-3.89996	0.000187	0.015177	0.616685
Zm.1787.1.S1_at	0.302249	8.33343	3.89792	0.000188	0.015215	0.610195
Zm.15815.1.S1_at	-0.28657	3.17138	-3.89665	0.000189	0.015215	0.60616
Zm.8899.1.A1_at	0.208129	10.7388	3.89211	0.000192	0.01539	0.591744
Zm.925.1.A1_at	-0.41776	8.0831	-3.88825	0.000194	0.01553	0.579479
Zm.15542.1.S1_at	0.612255	7.35241	3.88548	0.000196	0.015612	0.570705
Zm.12033.1.A1_at	-0.48436	4.74525	-3.88252	0.000198	0.01565	0.561301
Zm.11838.1.A1_at	0.708803	5.60463	3.88144	0.000199	0.01565	0.557884
ZmAffx.1068.1.A1_at	-0.26934	6.33214	-3.88061	0.0002	0.01565	0.555253
Zm.6067.1.S1_at	-0.47051	8.11045	-3.87973	0.0002	0.01565	0.552453
Zm.1418.1.A1_at	-0.43102	6.80092	-3.87805	0.000202	0.015673	0.547137
Zm.5743.1.A1_at	-0.27009	6.99611	-3.87622	0.000203	0.015706	0.54132
Zm.17437.1.A1_at	0.380455	6.37643	3.87126	0.000206	0.015892	0.52564
Zm.17720.1.A1_at	0.340618	3.43438	3.87038	0.000207	0.015892	0.522852
Zm.123.1.S1_at	0.335256	4.68873	3.86825	0.000209	0.015942	0.516123
Zm.2387.2.S1_a_at	-0.25838	5.40441	-3.85773	0.000216	0.016458	0.482875
Zm.3573.1.A1_at	0.626668	6.44922	3.85638	0.000217	0.016458	0.478613
Zm.2315.1.A1_at	-0.5388	6.58334	-3.85548	0.000218	0.016458	0.475769
Zm.9289.1.A1_at	0.487026	8.53483	3.85289	0.00022	0.016538	0.467584
Zm.3431.1.A1_at	-0.18996	8.8488	-3.84671	0.000225	0.016827	0.448117
Zm.1011.1.S1_at	0.518666	8.42265	3.8448	0.000226	0.016861	0.442086
Zm.3517.1.A1_at	0.312409	7.76369	3.84246	0.000228	0.016861	0.434736
Zm.2107.1.A1_at	0.295369	8.55549	3.84223	0.000228	0.016861	0.434009
Zm.8135.1.A1_at	-0.57228	8.77467	-3.84135	0.000229	0.016861	0.431238
ZmAffx.723.1.A1_at	-0.39595	6.67817	-3.83902	0.000231	0.016928	0.423904
Zm.7860.1.A1_at	-0.20446	7.90833	-3.83658	0.000233	0.017003	0.416214
Zm.1094.1.A1_at	0.333699	8.06523	3.83448	0.000235	0.017057	0.40963
Zm.359.1.S1_at	0.271964	8.2615	3.83322	0.000236	0.017062	0.405664
Zm.326.1.S1_at	-0.59998	7.76892	-3.83099	0.000238	0.017126	0.398656
Zm.15011.1.A1_at	0.285626	7.12784	3.82797	0.00024	0.017221	0.389162
Zm.2333.1.S1_at	-0.13954	8.71755	-3.82597	0.000242	0.017221	0.382872
Zm.16074.1.A1_at	0.476683	7.32744	3.82562	0.000242	0.017221	0.381772
Zm.7109.1.A1_at	0.807244	9.45899	3.82477	0.000243	0.017221	0.37912
Zm.8068.1.A1_at	-0.20635	10.316	-3.82207	0.000245	0.017314	0.370654
Zm.3304.1.S1_at	-0.22534	9.58016	-3.81733	0.000249	0.017373	0.355782
Zm.8639.1.A1_at	1.01366	5.64093	3.81698	0.000249	0.017373	0.354682
Zm.14477.1.S1_at	0.296156	6.1845	3.81599	0.00025	0.017373	0.351597
Zm.4270.2.A1_a_at	1.21725	8.53776	3.81596	0.00025	0.017373	0.351498
Zm.8772.1.A1_at	0.598349	7.47995	3.81456	0.000252	0.017373	0.347099
Zm.4864.1.A1_at	-0.30075	10.2192	-3.81303	0.000253	0.017373	0.342323
Zm.14036.1.S1_at	0.92661	5.23171	3.81227	0.000254	0.017373	0.339937
Zm.5691.1.A1_at	-0.40151	6.12275	-3.81207	0.000254	0.017373	0.339295
Zm.10185.1.A1_at	0.55083	8.96363	3.80555	0.00026	0.017703	0.318894
Zm.9287.1.A1_at	-0.32919	3.13664	-3.80342	0.000261	0.017766	0.312241
Zm.19068.1.A1_at	-0.17819	8.47993	-3.79782	0.000267	0.018045	0.294752
Zm.3888.1.S1_at	0.626479	7.76283	3.7933	0.000271	0.018234	0.280644
Zm.15418.1.A1_at	-0.18494	6.85593	-3.79262	0.000271	0.018234	0.278515
Zm.3611.1.S1_at	-0.32368	9.58345	-3.79113	0.000273	0.018259	0.273861
Zm.820.2.A1_x_at	0.17651	4.65246	3.78923	0.000275	0.01831	0.267944
Zm.6006.1.A1_at	0.290636	8.56208	3.78554	0.000278	0.018476	0.256446
Zm.17256.1.A1_at	1.06226	8.02183	3.78188	0.000282	0.018583	0.245064
Zm.17572.2.S1_at	0.127416	10.8421	3.78132	0.000282	0.018583	0.243296
Zm.4925.1.A1_at	-0.42015	7.9953	-3.77961	0.000284	0.018583	0.23797
Zm.10740.1.S1_a_at	0.621816	8.28201	3.77957	0.000284	0.018583	0.237851
Zm.9414.1.A1_at	0.387751	8.13888	3.77732	0.000286	0.01866	0.230843
Zm.17726.1.A1_at	0.726261	7.92201	3.77395	0.00029	0.018808	0.220391
Zm.6716.1.A1_at	-0.20664	9.07114	-3.7716	0.000292	0.018893	0.213063
Zm.1968.1.A1_at	-0.27465	8.51488	-3.76953	0.000294	0.018916	0.206626
Zm.5062.1.A1_at	-0.2172	8.44591	-3.76914	0.000294	0.018916	0.205429
Zm.5801.1.A1_at	-1.02413	9.6859	-3.76262	0.000301	0.019267	0.185184
Zm.8893.1.A1_at	0.451288	9.13328	3.76171	0.000302	0.019267	0.182359
Zm.561.1.A1_at	0.625769	7.91924	3.75453	0.00031	0.019678	0.160121
Zm.1920.2.A1_x_at	0.333223	7.26283	3.75153	0.000313	0.019812	0.150823
Zm.5917.1.A1_at	-0.10336	11.8115	-3.74823	0.000316	0.019967	0.140605
Zm.5925.1.A1_at	-0.30968	9.52027	-3.74321	0.000322	0.020242	0.125102
Zm.6387.1.A1_at	-0.21843	6.01783	-3.74086	0.000324	0.020288	0.117836
Zm.2926.1.A1_at	0.451129	8.94865	3.73943	0.000326	0.020288	0.113406
Zm.4015.2.A1_at	-0.29668	9.9473	-3.73885	0.000327	0.020288	0.111625
Zm.6756.1.S1_s_at	0.63459	7.61726	3.7383	0.000327	0.020288	0.109909
ZmAffx.693.1.A1_at	-0.20626	7.9728	-3.73743	0.000328	0.020288	0.107237
Zm.6715.1.S1_a_at	0.587246	6.63106	3.73601	0.00033	0.020316	0.102857
Zm.11757.1.A1_at	0.632132	5.26704	3.71888	0.00035	0.02147	0.050061
Zm.13733.1.S1_at	-0.22505	7.88027	-3.71738	0.000352	0.021506	0.045446
Zm.13728.1.S1_at	0.640138	7.7289	3.71455	0.000355	0.02164	0.036757
Zm.4839.1.S1_at	0.453699	10.0689	3.71005	0.000361	0.021901	0.022914
Zm.5046.1.S1_at	-0.1564	8.8397	-3.70708	0.000364	0.021963	0.013799
Zm.13291.1.S1_at	-0.40048	8.93615	-3.70698	0.000364	0.021963	0.01351
ZmAffx.1151.1.A1_at	-0.25451	8.33504	-3.70622	0.000365	0.021963	0.01118
Zm.1165.1.A1_at	0.495661	7.20205	3.70365	0.000369	0.022082	0.00328
Zm.11677.2.A1_at	0.440106	5.33337	3.70236	0.00037	0.022104	-0.00066
Zm.16836.1.A1_at	0.353303	7.17923	3.70117	0.000372	0.02212	-0.00432
Zm.5042.1.A1_a_at	0.567784	8.93358	3.69739	0.000377	0.022332	-0.01591
Zm.17724.3.S1_a_at	-0.19123	10.29	-3.6958	0.000379	0.022379	-0.02077
Zm.12518.1.A1_at	0.911178	6.9461	3.69055	0.000385	0.022707	-0.03686
Zm.10408.1.A1_at	0.377417	9.20858	3.6877	0.000389	0.022853	-0.04558
Zm.774.1.S1_at	-0.18861	9.17113	-3.68443	0.000394	0.022941	-0.05557
Zm.107.1.S1_at	0.902924	7.53685	3.68432	0.000394	0.022941	-0.0559
Zm.2793.1.A1_at	0.557251	6.89411	3.68365	0.000395	0.022941	-0.05793
Zm.11819.1.A1_at	-0.42998	7.15012	-3.67907	0.000401	0.023169	-0.07194
Zm.14270.2.A1_x_at	0.409727	9.00441	3.6785	0.000402	0.023169	-0.07366
Zm.5910.1.S1_at	-0.32142	8.5472	-3.67787	0.000402	0.023169	-0.0756
Zm.9908.1.A1_at	-0.33783	7.34977	-3.66842	0.000416	0.023847	-0.10443
Zm.13489.1.S1_at	0.942458	7.62637	3.65791	0.000431	0.024632	-0.13639
Zm.16838.2.A1_a_at	1.08227	9.0021	3.6563	0.000433	0.024653	-0.1413
Zm.15827.1.A1_at	0.688355	6.96944	3.65576	0.000434	0.024653	-0.14292
Zm.16584.1.S1_at	-0.16473	7.18827	-3.65289	0.000438	0.024765	-0.15166
Zm.16498.1.S1_a_at	-0.14831	12.2562	-3.65253	0.000438	0.024765	-0.15274
Zm.281.1.S1_s_at	0.694961	7.54582	3.64821	0.000445	0.024924	-0.16584
Zm.9822.1.A1_at	0.306125	5.09669	3.64817	0.000445	0.024924	-0.16597
Zm.7955.1.A1_at	0.288189	10.0627	3.64762	0.000446	0.024924	-0.16764
Zm.4870.2.S1_a_at	0.682422	11.5154	3.6469	0.000447	0.024924	-0.16984
Zm.5951.1.A1_at	0.197871	9.14625	3.64409	0.000451	0.02507	-0.17834
Zm.12517.1.A1_at	0.835335	9.1714	3.64233	0.000454	0.02507	-0.1837
Zm.10079.1.A1_a_at	0.613407	6.96508	3.64205	0.000454	0.02507	-0.18454
Zm.15550.2.A1_at	-0.18184	9.09657	-3.64147	0.000455	0.02507	-0.18628
ZmAffx.49.1.A1_at	-0.3125	8.97756	-3.64035	0.000457	0.025087	-0.18969
Zm.5616.1.A1_at	0.562577	9.00339	3.63548	0.000464	0.02528	-0.20443
Zm.16525.1.A1_at	-0.13569	11.8207	-3.63491	0.000465	0.02528	-0.20614
Zm.8548.1.A1_at	0.547564	7.94682	3.63406	0.000467	0.02528	-0.20871
Zm.15628.1.S1_at	-0.33235	6.09752	-3.63375	0.000467	0.02528	-0.20966
Zm.12538.1.A1_at	-0.49303	6.42159	-3.63353	0.000468	0.02528	-0.21034
Zm.8389.1.A1_at	-0.35027	4.74199	-3.62494	0.000481	0.025943	-0.23629
Zm.10670.1.A1_at	-0.35661	6.52585	-3.62394	0.000483	0.025952	-0.23933
Zm.1079.5.A1_a_at	-0.34208	4.98716	-3.62248	0.000485	0.025992	-0.24372
Zm.327.1.S1_at	0.341387	7.51136	3.62168	0.000487	0.025992	-0.24615
Zm.4468.2.A1_a_at	0.315486	8.28805	3.62035	0.000489	0.02603	-0.25015
Zm.5775.1.A1_at	0.830039	8.63876	3.61862	0.000492	0.026104	-0.25536
Zm.18931.1.A1_at	-0.34361	7.2988	-3.6169	0.000494	0.026177	-0.26057
Zm.12599.1.S1_at	-0.15591	5.87083	-3.616	0.000496	0.026179	-0.26328
Zm.17238.1.S1_at	-0.34871	8.10985	-3.61498	0.000498	0.026185	-0.26634
Zm.3481.1.A1_at	-0.52148	7.87067	-3.61335	0.0005	0.026185	-0.27126
Zm.2584.1.A1_at	0.487264	9.14217	3.61327	0.000501	0.026185	-0.27149
Zm.4255.1.S1_at	-0.50727	8.66684	-3.60902	0.000508	0.02642	-0.28429
Zm.3457.1.A1_at	-0.16157	8.84491	-3.60886	0.000508	0.02642	-0.28477
Zm.8146.1.A1_at	0.264101	7.77646	3.60555	0.000514	0.026515	-0.29474
Zm.13778.1.A1_at	-0.22935	3.98014	-3.60541	0.000514	0.026515	-0.29516
Zm.17254.1.A1_at	0.768231	6.88918	3.60487	0.000515	0.026515	-0.29678
Zm.719.2.S1_x_at	-0.67935	8.59843	-3.60348	0.000517	0.026515	-0.30095
Zm.3996.1.S1_at	0.306312	8.82263	3.60346	0.000517	0.026515	-0.30104
Zm.1328.1.A1_at	-0.37866	8.24864	-3.60134	0.000521	0.026627	-0.30739
Zm.8181.1.A1_at	0.89482	6.90877	3.60004	0.000523	0.026667	-0.3113
Zm.539.1.A1_at	0.506621	5.42207	3.59523	0.000532	0.027022	-0.32575
Zm.409.1.S1_at	0.568274	8.51681	3.59073	0.00054	0.027355	-0.33927
Zm.567.1.A1_at	-0.10925	12.2767	-3.58893	0.000543	0.027441	-0.34464
Zm.5546.1.A1_at	-0.23523	9.21385	-3.588	0.000545	0.027449	-0.34745
Zm.2193.1.A1_at	0.395823	8.99628	3.58247	0.000555	0.027882	-0.36401
Zm.4232.1.A1_at	0.156945	10.6127	3.58096	0.000558	0.027944	-0.36854
ZmAffx.435.1.A1_at	-0.2113	8.70093	-3.57717	0.000565	0.02822	-0.37988
Zm.9038.1.S1_at	-0.44067	10.4269	-3.57317	0.000573	0.028478	-0.39184
Zm.17295.1.A1_at	0.40546	8.35931	3.57276	0.000573	0.028478	-0.39306
Zm.10032.1.S1_at	0.603804	4.90005	3.57009	0.000578	0.028646	-0.40104
Zm.17673.1.A1_at	-0.40492	7.70054	-3.56873	0.000581	0.028646	-0.40509
Zm.8505.1.A1_at	0.323616	6.29847	3.56848	0.000582	0.028646	-0.40583
Zm.15283.1.A1_at	-0.2793	8.67733	-3.56026	0.000598	0.029361	-0.43037
Zm.17181.1.S1_at	0.595384	8.42457	3.55833	0.000602	0.029431	-0.43611
Zm.14432.1.A1_at	-0.17336	9.54277	-3.55704	0.000604	0.029431	-0.43995
Zm.6663.1.A1_at	0.838054	7.56923	3.55654	0.000605	0.029431	-0.44143
Zm.13323.1.S1_at	-0.32301	7.83364	-3.55622	0.000606	0.029431	-0.44238
Zm.12059.1.A1_at	0.362348	5.52387	3.55385	0.000611	0.029583	-0.44945
Zm.4741.2.A1_x_at	-0.269	4.15662	-3.54731	0.000624	0.030151	-0.46891
Zm.13412.1.S1_at	-0.38955	7.97811	-3.54635	0.000626	0.030165	-0.47176
Zm.10031.1.A1_at	-0.18962	9.00605	-3.54169	0.000636	0.030477	-0.48561
Zm.10549.1.A1_at	-0.46516	6.9459	-3.54143	0.000636	0.030477	-0.48636
Zm.11734.1.A1_a_at	0.621692	9.34423	3.54081	0.000638	0.030477	-0.48822
Zm.11740.1.S1_at	0.261139	6.03734	3.53782	0.000644	0.030693	-0.49707
Zm.6796.1.S1_at	0.318317	7.79994	3.53582	0.000648	0.030693	-0.50301
Zm.15771.1.S1_at	0.299893	8.71018	3.53552	0.000649	0.030693	-0.50392
Zm.3263.1.A1_at	0.296852	6.15334	3.53544	0.000649	0.030693	-0.50415
Zm.1576.1.A1_at	0.246655	4.5629	3.53464	0.000651	0.030693	-0.50652
ZmAffx.71.1.A1_at	0.537357	9.00001	3.53113	0.000658	0.030894	-0.51692
Zm.14392.1.S1_at	1.52988	9.819	3.53106	0.000659	0.030894	-0.51712
Zm.13697.1.S1_at	-0.35454	8.07355	-3.53011	0.000661	0.03091	-0.51994
Zm.7889.1.A1_at	-0.2863	8.25332	-3.5282	0.000665	0.031024	-0.52558
ZmAffx.1197.1.S1_at	0.212771	4.43011	3.52685	0.000668	0.031081	-0.52958
Zm.1450.1.S1_at	0.381889	5.91404	3.52396	0.000674	0.031298	-0.53814
Zm.655.1.A1_at	-0.65048	5.6738	-3.52242	0.000678	0.031312	-0.5427
Zm.186.1.S1_at	0.957854	6.94179	3.52224	0.000678	0.031312	-0.54322
Zm.14867.1.A1_at	-0.52584	8.05731	-3.52032	0.000682	0.031431	-0.54892
Zm.10013.1.A1_at	0.681151	6.40956	3.51835	0.000687	0.031544	-0.55474
Zm.9485.1.A1_at	-0.18643	7.18886	-3.51765	0.000688	0.031544	-0.55678
Zm.16504.2.A1_at	0.62429	6.56183	3.51663	0.000691	0.03157	-0.55982
Zm.2641.1.A1_at	-0.5282	7.87247	-3.51238	0.0007	0.031933	-0.57235
Zm.17213.1.A1_at	-0.30119	6.9994	-3.51144	0.000703	0.031933	-0.57514
Zm.5274.1.S1_at	-0.55089	10.3076	-3.51083	0.000704	0.031933	-0.57692
Zm.3132.2.S1_at	0.239196	6.92405	3.50921	0.000708	0.032022	-0.58171
Zm.5491.1.A1_at	0.183989	7.97382	3.50755	0.000712	0.032033	-0.58659
Zm.17378.2.A1_x_at	-0.409	10.3946	-3.50712	0.000713	0.032033	-0.58788
Zm.19036.1.S1_at	0.526093	7.58094	3.50614	0.000715	0.032033	-0.59077
Zm.888.1.S1_at	-0.24389	11.2472	-3.50542	0.000717	0.032033	-0.59287
Zm.12212.1.A1_at	0.39347	5.95671	3.50526	0.000717	0.032033	-0.59335
Zm.13514.2.S1_a_at	-0.4904	6.16908	-3.50318	0.000722	0.032168	-0.59947
Zm.5815.1.A1_at	0.158283	3.06987	3.50246	0.000724	0.032168	-0.6016
Zm.17176.1.S1_at	0.243049	9.0458	3.50168	0.000726	0.032171	-0.6039
Zm.2418.1.S1_at	-0.16542	9.0779	-3.50085	0.000728	0.032178	-0.60634
Zm.3699.3.S1_at	0.366677	11.5495	3.49858	0.000733	0.032293	-0.613
Zm.4442.1.A1_at	-0.22447	7.33224	-3.49826	0.000734	0.032293	-0.61397
ZmAffx.155.1.A1_at	-0.15756	9.86679	-3.48997	0.000754	0.033104	-0.63833
Zm.3968.1.A1_at	-0.47947	8.48457	-3.48724	0.000761	0.033215	-0.64633
Zm.8873.1.A1_at	0.710874	5.75042	3.48537	0.000766	0.033215	-0.65184
Zm.6614.1.A1_at	0.260072	9.93666	3.48514	0.000766	0.033215	-0.65252
Zm.9828.1.A1_at	-0.31742	7.62367	-3.48448	0.000768	0.033215	-0.65443
Zm.2899.1.A1_at	0.386356	8.71942	3.484	0.000769	0.033215	-0.65584
Zm.4479.1.A1_at	-0.47058	8.47302	-3.484	0.000769	0.033215	-0.65584
Zm.7056.5.S1_at	-0.20392	10.5657	-3.48276	0.000772	0.033215	-0.65948
Zm.7156.3.S1_a_at	-0.3712	10.6528	-3.48097	0.000777	0.033215	-0.66474
Zm.2710.1.S1_at	0.567641	8.39006	3.48095	0.000777	0.033215	-0.66478
Zm.19245.1.S1_at	-0.48499	10.4221	-3.48087	0.000777	0.033215	-0.66501
Zm.9957.1.A1_at	0.536971	9.33647	3.48056	0.000778	0.033215	-0.66593
Zm.11682.1.A1_at	-0.26509	9.6707	-3.48003	0.000779	0.033215	-0.66749
Zm.10267.1.A1_at	0.717446	7.43701	3.47503	0.000792	0.033673	-0.68212
Zm.18455.1.A1_at	0.432605	8.6691	3.47439	0.000794	0.033673	-0.68401
Zm.7040.1.S1_at	0.4064	8.53334	3.47305	0.000797	0.033741	-0.68794
Zm.17335.1.S1_at	0.94475	7.27586	3.47215	0.0008	0.03376	-0.69055
Zm.768.1.A1_at	-0.26086	7.98273	-3.47068	0.000803	0.033842	-0.69486
Zm.6115.1.A1_at	-0.2375	9.89168	-3.46926	0.000807	0.033877	-0.69901
Zm.14320.1.S1_at	0.540727	9.80653	3.46892	0.000808	0.033877	-0.7
Zm.2111.1.A1_at	-0.46012	6.77994	-3.46742	0.000812	0.033963	-0.70439
Zm.80.1.A1_at	-0.80788	8.5294	-3.46419	0.000821	0.034244	-0.71383
Zm.12087.1.A1_at	-0.22491	7.15782	-3.46255	0.000825	0.034347	-0.71863
Zm.2139.1.S1_at	0.966482	8.81268	3.46154	0.000828	0.03438	-0.72156
Zm.7068.1.A1_at	0.429427	10.5764	3.46078	0.00083	0.034385	-0.72379
Zm.8104.1.A1_at	-0.21196	6.42172	-3.45537	0.000845	0.034917	-0.73957
Zm.1524.1.A1_at	-0.5215	4.47891	-3.45408	0.000848	0.034982	-0.74332
Zm.19194.1.A1_at	-0.27228	8.95779	-3.45192	0.000854	0.035109	-0.74961
Zm.15528.1.S1_at	0.307909	8.0693	3.45155	0.000855	0.035109	-0.7507
Zm.10820.1.S1_at	0.372514	7.63096	3.44967	0.000861	0.035243	-0.75615
Zm.5065.1.S1_x_at	-0.21378	8.01231	-3.44555	0.000872	0.035638	-0.76816
Zm.847.1.S1_at	0.950545	9.01541	3.44207	0.000882	0.035962	-0.77828
Zm.17944.1.A1_at	0.197033	8.04965	3.4384	0.000893	0.036192	-0.78894
Zm.1186.1.S1_at	-0.15614	10.0572	-3.4383	0.000893	0.036192	-0.78923
Zm.16251.1.A1_at	0.558839	4.07771	3.438	0.000894	0.036192	-0.79011
Zm.11779.1.A1_at	0.365178	8.63089	3.43659	0.000898	0.036264	-0.7942
Zm.101.2.S1_a_at	-0.50947	8.2303	-3.43537	0.000902	0.036264	-0.79773
Zm.7168.1.S1_at	0.383194	10.7436	3.43529	0.000902	0.036264	-0.79795
Zm.14791.1.A1_at	-0.18486	9.11736	-3.43244	0.00091	0.03652	-0.80625
Zm.15807.1.S1_at	-0.17478	6.17906	-3.42916	0.00092	0.036827	-0.81574
Zm.5461.1.A1_at	-0.31847	8.17414	-3.42701	0.000926	0.036949	-0.82198
Zm.17156.1.A1_at	-0.2224	3.52453	-3.42676	0.000927	0.036949	-0.82271
Zm.19277.1.A1_at	-0.4321	7.20589	-3.42424	0.000935	0.037169	-0.83
Zm.4623.2.S1_at	-0.26675	9.54415	-3.42352	0.000937	0.037173	-0.83208
Zm.19039.1.S1_at	0.460109	6.87113	3.42233	0.000941	0.037209	-0.83551
Zm.2511.1.A1_at	0.355537	5.36125	3.42185	0.000942	0.037209	-0.83692
Zm.1125.2.S1_at	-0.26292	9.07917	-3.42108	0.000944	0.037219	-0.83914
Zm.12045.1.A1_at	-0.22444	7.87996	-3.41893	0.000951	0.037396	-0.84536
Zm.13412.1.S1_x_at	-0.3517	8.28594	-3.41823	0.000953	0.037398	-0.84739
Zm.43.1.S1_a_at	1.59269	8.61612	3.41728	0.000956	0.03743	-0.85013
Zm.547.1.A1_at	0.400233	8.53076	3.41646	0.000959	0.037448	-0.8525
Zm.5721.1.S1_at	-0.37295	7.40392	-3.415	0.000963	0.037543	-0.85673
Zm.1850.1.A1_at	-0.22111	9.01061	-3.41318	0.000969	0.037666	-0.86197
Zm.16498.3.A1_x_at	-0.13664	12.3336	-3.41264	0.000971	0.037666	-0.86355
Zm.17352.1.A1_at	0.276841	6.04979	3.41126	0.000975	0.037709	-0.86752
Zm.18079.1.A1_at	0.232017	8.40629	3.41093	0.000976	0.037709	-0.86847
Zm.6950.1.A1_at	-0.19214	8.27298	-3.41013	0.000979	0.037712	-0.87077
Zm.299.1.S1_a_at	0.911216	7.96599	3.40957	0.00098	0.037712	-0.8724
Zm.3332.1.A1_at	0.567178	6.84689	3.40117	0.001007	0.038645	-0.89663
Zm.10372.1.S1_at	-0.64415	5.89637	-3.40067	0.001009	0.038645	-0.89805
Zm.2329.1.S1_at	0.78946	5.05081	3.3987	0.001015	0.038808	-0.90372
Zm.17520.1.A1_a_at	0.89302	7.15685	3.39695	0.001021	0.038945	-0.90878
Zm.8940.1.A1_a_at	0.542644	4.37343	3.39618	0.001024	0.038958	-0.91099
Zm.16771.1.A1_at	-0.40881	9.05434	-3.39395	0.001031	0.039156	-0.9174
Zm.5759.1.A1_at	0.308972	7.81335	3.39256	0.001036	0.039167	-0.92141
Zm.39.1.S1_s_at	-0.40929	8.24628	-3.39197	0.001038	0.039167	-0.92309
Zm.684.1.S1_at	0.323128	7.00479	3.39188	0.001038	0.039167	-0.92337
Zm.12596.1.S1_at	-0.25978	9.12327	-3.39104	0.001041	0.039169	-0.92577
Zm.10075.1.A1_at	-0.22899	8.22484	-3.39055	0.001042	0.039169	-0.92718
Zm.545.1.S1_at	0.854676	6.56676	3.38959	0.001046	0.039207	-0.92994
Zm.11734.2.S1_x_at	0.499059	9.29968	3.38555	0.001059	0.039637	-0.94154
Zm.4723.1.A1_at	-0.45326	6.7488	-3.37748	0.001087	0.040562	-0.96466
Zm.17087.1.S1_at	0.928825	7.76441	3.37708	0.001089	0.040562	-0.96583
Zm.8365.1.A1_at	0.559916	7.80151	3.3732	0.001102	0.040985	-0.97692
Zm.14352.2.S1_at	-0.18471	12.1676	-3.37169	0.001108	0.041049	-0.98126
ZmAffx.457.1.A1_at	0.596531	5.99582	3.37141	0.001109	0.041049	-0.98204
Zm.1871.1.A1_at	0.647987	6.58636	3.36813	0.001121	0.041398	-0.99142
Zm.4134.1.A1_at	-0.33319	7.94986	-3.36704	0.001124	0.041457	-0.99454
Zm.2551.1.A1_at	0.491656	5.15797	3.36608	0.001128	0.041499	-0.99729
Zm.15937.1.A1_at	-0.58921	5.62432	-3.36511	0.001131	0.041542	-1.00006
Zm.7370.1.A1_at	-0.73526	7.10901	-3.3638	0.001136	0.041632	-1.00382
Zm.5715.1.A2_at	-0.63242	9.6939	-3.3618	0.001144	0.041813	-1.00953
Zm.7709.1.A1_at	-0.26573	9.42072	-3.36037	0.001149	0.041854	-1.0136
Zm.290.1.S1_at	-0.53246	8.12035	-3.36021	0.001149	0.041854	-1.01405
Zm.4333.1.A1_at	0.266222	10.0646	3.35922	0.001153	0.041901	-1.01687
Zm.9525.1.A1_at	-0.22037	7.71189	-3.358	0.001158	0.041945	-1.02036
Zm.13496.1.A1_at	-0.11945	7.68947	-3.35762	0.001159	0.041945	-1.02145
Zm.19006.1.S1_at	0.627058	6.76384	3.35633	0.001164	0.042033	-1.02512
Zm.632.1.S1_at	-0.28014	6.38745	-3.35392	0.001173	0.042272	-1.03199
Zm.4055.1.A1_at	0.288658	5.59098	3.35157	0.001182	0.042505	-1.03869
Zm.2132.1.S1_at	0.437585	9.20644	3.35046	0.001186	0.042571	-1.04187
Zm.6798.1.A1_at	-0.3078	9.32454	-3.34838	0.001194	0.042707	-1.04778
Zm.529.1.A1_at	-0.27089	7.14116	-3.3482	0.001194	0.042707	-1.04828
Zm.16796.1.A1_a_at	0.29965	11.1274	3.34715	0.001198	0.042765	-1.05129
ZmAffx.1098.1.A1_at	-0.37556	7.90477	-3.34486	0.001207	0.042792	-1.0578
Zm.11856.1.A1_at	0.210568	6.73444	3.34475	0.001208	0.042792	-1.0581
Zm.17942.1.A1_at	0.215318	8.85172	3.34422	0.00121	0.042792	-1.05961
Zm.6053.1.A1_at	-0.30174	7.37907	-3.34394	0.001211	0.042792	-1.0604
Zm.17227.1.S1_at	0.307507	8.04991	3.34346	0.001213	0.042792	-1.06179
Zm.11875.1.A1_at	0.54669	4.55193	3.3432	0.001214	0.042792	-1.06252
Zm.19244.1.S1_at	0.386343	5.5601	3.341	0.001222	0.043008	-1.06877
Zm.1004.1.S1_at	-0.47572	7.80608	-3.33919	0.001229	0.043172	-1.07391
Zm.13438.1.A1_at	-0.39306	6.22363	-3.33842	0.001232	0.043192	-1.07609
Zm.1489.1.A1_at	0.574943	7.66072	3.33438	0.001248	0.043634	-1.08757
Zm.15703.1.A1_at	0.448142	4.11596	3.334	0.00125	0.043634	-1.08863
Zm.1091.3.A1_at	-0.20539	8.40821	-3.33261	0.001255	0.043742	-1.09259
Zm.3042.1.S1_at	0.33978	6.48016	3.32942	0.001268	0.044102	-1.10162
Zm.19057.1.A1_at	-0.30102	7.91613	-3.32748	0.001276	0.04429	-1.10714
ZmAffx.47.1.A1_at	-0.16031	8.36986	-3.32569	0.001283	0.044456	-1.1122
Zm.17515.1.S1_at	-0.23375	5.93163	-3.32235	0.001297	0.044823	-1.12164
Zm.13645.1.S1_at	-0.3277	8.77076	-3.32153	0.001301	0.044823	-1.12398
Zm.3474.1.A1_at	-0.26219	8.26144	-3.32128	0.001302	0.044823	-1.12469
Zm.16344.1.S1_at	-0.22755	8.38999	-3.3197	0.001308	0.044961	-1.12915
Zm.30.3.S1_at	0.349144	10.3875	3.31887	0.001312	0.044992	-1.13149
Zm.12726.1.S1_at	0.615048	8.3657	3.31785	0.001316	0.045051	-1.13437
Zm.6501.1.A1_at	-0.55449	7.72582	-3.31465	0.001329	0.045389	-1.14343
Zm.1566.1.A1_at	-0.49247	6.14968	-3.31429	0.001331	0.045389	-1.14444
Zm.3054.1.S1_at	0.308527	9.24243	3.31337	0.001335	0.045435	-1.14704
Zm.18393.1.A1_at	0.507921	9.01929	3.31237	0.001339	0.045492	-1.14985
Zm.4600.1.A1_at	0.402195	7.88391	3.31126	0.001344	0.045566	-1.153
Zm.1458.1.S1_at	0.575374	6.2943	3.31042	0.001347	0.0456	-1.15536
ZmAffx.1019.1.S1_at	0.439304	5.32374	3.30652	0.001364	0.045994	-1.16635
Zm.1332.1.S1_at	-0.57137	9.30178	-3.30651	0.001364	0.045994	-1.16637
Zm.7847.1.A1_at	-0.21391	6.62734	-3.30479	0.001372	0.046129	-1.17122
Zm.6963.1.A1_at	0.376093	8.26457	3.30375	0.001376	0.046129	-1.17418
Zm.10046.1.A1_at	-0.16221	6.70743	-3.30323	0.001379	0.046129	-1.17564
Zm.162.1.A1_x_at	0.653759	6.81259	3.30288	0.00138	0.046129	-1.17661
Zm.13982.1.S1_at	-0.30095	6.17703	-3.3023	0.001383	0.046129	-1.17823
Zm.222.1.S1_at	-0.39587	7.22885	-3.30202	0.001384	0.046129	-1.17905
Zm.960.1.S1_at	-0.52512	8.87813	-3.29708	0.001406	0.046694	-1.19295
Zm.18041.1.A1_at	0.405789	8.59223	3.29681	0.001407	0.046694	-1.1937
Zm.4635.1.A1_at	-0.44216	9.16151	-3.29602	0.00141	0.046694	-1.19593
Zm.15906.1.A1_at	-0.57813	7.33678	-3.29536	0.001413	0.046694	-1.19777
Zm.7732.1.A1_at	0.340919	3.86393	3.29483	0.001416	0.046694	-1.19926
Zm.3954.1.A1_at	0.303586	9.68672	3.2944	0.001418	0.046694	-1.20047
Zm.3523.1.S1_at	-0.26193	10.3456	-3.29405	0.001419	0.046694	-1.20146
Zm.9183.1.A1_at	-0.38898	5.26959	-3.28908	0.001442	0.047344	-1.21543
Zm.2301.1.A1_at	0.664308	5.36485	3.28851	0.001444	0.047344	-1.21702
Zm.10778.1.A1_a_at	0.506524	6.01801	3.2866	0.001453	0.047503	-1.22239
Zm.6476.1.A1_at	-0.2156	7.45939	-3.28628	0.001455	0.047503	-1.22328
Zm.12297.1.A1_at	0.596507	8.27227	3.28434	0.001463	0.047708	-1.22874
Zm.3151.1.S1_at	0.263172	9.04344	3.28325	0.001469	0.047784	-1.23177
Zm.5800.1.S1_at	-0.28802	9.80441	-3.28162	0.001476	0.047901	-1.23635
Zm.6977.4.A1_at	0.204352	10.6417	3.28132	0.001478	0.047901	-1.23719
Zm.9070.1.A1_at	0.452036	7.03649	3.27951	0.001486	0.048012	-1.24225
Zm.3314.2.A1_at	0.147044	12.1776	3.27911	0.001488	0.048012	-1.24338
Zm.2360.1.S1_at	0.466748	8.95835	3.27802	0.001493	0.048012	-1.24644
Zm.11837.1.A1_at	-0.42936	6.4142	-3.27798	0.001493	0.048012	-1.24653
Zm.3707.1.A1_at	-0.28772	6.73813	-3.2777	0.001494	0.048012	-1.24732
Zm.14170.1.A1_a_at	-0.40407	9.61013	-3.27442	0.00151	0.048424	-1.2565
Zm.1356.2.S1_a_at	-0.57826	8.32586	-3.27113	0.001526	0.048806	-1.26572
Zm.2298.2.A1_a_at	0.488	7.70776	3.27032	0.00153	0.048806	-1.26796
Zm.18115.1.A1_at	0.298278	6.77625	3.27021	0.00153	0.048806	-1.26827
Zm.2934.1.S1_at	0.496244	4.88025	3.26924	0.001535	0.048869	-1.27101
Zm.1826.1.A1_at	-0.76564	8.03349	-3.26741	0.001544	0.049063	-1.27611
Zm.4812.1.S1_at	-0.28933	8.34442	-3.26528	0.001554	0.049304	-1.28204
Zm.4756.1.A1_at	-0.26031	4.65411	-3.26165	0.001572	0.049782	-1.29218

## Sheet: S3
	ID	geneSymbol	moduleColor	GS.class	p.GS.class	MM.grey	p.MM.grey	MM.red	p.MM.red	MM.green	p.MM.green	MM.turquoise	p.MM.turquoise	MM.brown	p.MM.brown	MM.blue	p.MM.blue	MM.yellow	p.MM.yellow
Zm.4381.1.A1_at	Zm.4381.1.A1_at	Zm.4381.1.A1_at	blue	-0.600395	6.28823e-10	0.711087	8.32736e-15	0.645577	1.11671e-11	-0.5993	6.87995e-10	-0.633379	3.53821e-11	0.645867	1.08581e-11	0.820584	1.32431e-22	-0.548854	3.08501e-08
Zm.12285.1.A1_at	Zm.12285.1.A1_at	Zm.12285.1.A1_at	blue	-0.542726	4.69616e-08	0.688944	1.17349e-13	0.615873	1.69869e-10	-0.661941	2.18602e-12	-0.550387	2.77355e-08	0.519925	2.08773e-07	0.722954	1.81715e-15	-0.569519	7.01732e-09
Zm.10120.1.A1_at	Zm.10120.1.A1_at	Zm.10120.1.A1_at	blue	-0.505835	4.97725e-07	0.643504	1.36352e-11	0.301608	0.00429419	-0.231879	0.0297177	-0.40836	7.82767e-05	0.647007	9.72189e-12	0.407172	8.24979e-05	-0.34946	0.000846192
Zm.11657.1.A1_at	Zm.11657.1.A1_at	Zm.11657.1.A1_at	blue	0.455319	8.30284e-06	-0.590703	1.37807e-09	-0.313518	0.00293579	0.450325	1.0711e-05	0.640439	1.8265e-11	-0.588881	1.59254e-09	-0.73932	1.94769e-16	0.491232	1.1765e-06
Zm.8073.1.A1_at	Zm.8073.1.A1_at	Zm.8073.1.A1_at	blue	-0.435145	2.26746e-05	0.509983	3.86978e-07	0.18336	0.0872653	-0.145044	0.177555	-0.258241	0.0151308	0.520226	2.04845e-07	0.646057	1.06607e-11	-0.428666	3.08949e-05
Zm.5887.1.S1_at	Zm.5887.1.S1_at	Zm.5887.1.S1_at	blue	-0.43479	2.3066e-05	0.450398	1.06717e-05	0.150124	0.162692	-0.35815	0.000612303	-0.28536	0.00704065	0.163581	0.127792	0.661879	2.19995e-12	-0.327456	0.00184431
Zm.8802.1.A1_at	Zm.8802.1.A1_at	Zm.8802.1.A1_at	blue	-0.432958	2.51884e-05	0.560135	1.39195e-08	0.437258	2.04706e-05	-0.418914	4.86425e-05	-0.323139	0.00213483	0.383725	0.000223795	0.726896	1.07694e-15	-0.387595	0.000190774
Zm.800.1.S1_at	Zm.800.1.S1_at	Zm.800.1.S1_at	blue	0.43089	2.78019e-05	-0.657202	3.54211e-12	-0.388832	0.000181211	0.371739	0.000362403	0.402667	0.00010052	-0.630418	4.64547e-11	-0.699685	3.35084e-14	0.432994	2.51451e-05
Zm.616.1.S1_at	Zm.616.1.S1_at	Zm.616.1.S1_at	blue	0.427712	3.23174e-05	-0.559173	1.49142e-08	-0.333724	0.0014857	0.464702	5.08973e-06	0.599978	6.50774e-10	-0.522098	1.8196e-07	-0.598336	7.44523e-10	0.489104	1.32925e-06
Zm.14048.1.A1_at	Zm.14048.1.A1_at	Zm.14048.1.A1_at	blue	-0.406469	8.50978e-05	0.56136	1.27449e-08	0.393037	0.000151905	-0.399076	0.000117425	-0.31666	0.00264864	0.558828	1.52875e-08	0.579511	3.30381e-09	-0.304447	0.00392757
Zm.676.1.S1_a_at	Zm.676.1.S1_a_at	Zm.676.1.S1_a_at	blue	-0.404826	9.14702e-05	0.491745	1.14224e-06	0.296873	0.00497396	-0.500198	6.97059e-07	-0.327983	0.00181135	0.347768	0.000900249	0.766744	3.09487e-18	-0.353653	0.000724719
Zm.17503.1.A1_at	Zm.17503.1.A1_at	Zm.17503.1.A1_at	blue	0.404383	9.32644e-05	-0.505736	5.00721e-07	-0.368384	0.000413393	0.528097	1.23855e-07	0.499886	7.1006e-07	-0.486832	1.51283e-06	-0.692431	7.85859e-14	0.578188	3.6557e-09
Zm.26.1.A1_at	Zm.26.1.A1_at	Zm.26.1.A1_at	blue	-0.402668	0.000100516	0.636608	2.62039e-11	0.507238	4.57266e-07	-0.481363	2.05809e-06	-0.463714	5.36256e-06	0.64315	1.41049e-11	0.84849	1.71801e-25	-0.535006	7.87934e-08
Zm.9368.1.A1_at	Zm.9368.1.A1_at	Zm.9368.1.A1_at	blue	0.397654	0.00012482	-0.476617	2.67656e-06	-0.146972	0.171802	0.347319	0.000915112	0.510854	3.66899e-07	-0.466564	4.6105e-06	-0.731533	5.75212e-16	0.403232	9.80716e-05
Zm.8244.1.S1_at	Zm.8244.1.S1_at	Zm.8244.1.S1_at	blue	0.394064	0.000145453	-0.526256	1.39481e-07	-0.382567	0.000234649	0.492656	1.08373e-06	0.561732	1.24071e-08	-0.523425	1.67216e-07	-0.667057	1.28548e-12	0.499007	7.47879e-07
Zm.4471.2.S1_at	Zm.4471.2.S1_at	Zm.4471.2.S1_at	blue	-0.392266	0.00015693	0.51113	3.60747e-07	0.466953	4.51609e-06	-0.445214	1.38429e-05	-0.28489	0.00713899	0.457988	7.23464e-06	0.750833	3.65414e-17	-0.411651	6.75969e-05
Zm.15056.1.A1_at	Zm.15056.1.A1_at	Zm.15056.1.A1_at	blue	-0.38943	0.000176746	0.547387	3.41409e-08	0.494447	9.76806e-07	-0.589032	1.57359e-09	-0.459368	6.73409e-06	0.503271	5.80565e-07	0.823119	7.60306e-23	-0.490611	1.21925e-06
Zm.5721.1.S1_a_at	Zm.5721.1.S1_a_at	Zm.5721.1.S1_a_at	blue	-0.388119	0.000186666	0.496568	8.63121e-07	0.260795	0.0141228	-0.258521	0.0150174	-0.275361	0.00941553	0.541462	5.11581e-08	0.761981	6.61214e-18	-0.317986	0.00253525
Zm.13059.1.S1_at	Zm.13059.1.S1_at	Zm.13059.1.S1_at	blue	-0.387913	0.000188274	0.577229	3.93271e-09	0.425841	3.52873e-05	-0.411699	6.74522e-05	-0.481668	2.02327e-06	0.615821	1.7064e-10	0.919746	1.09755e-36	-0.507715	4.44244e-07
Zm.13498.1.S1_at	Zm.13498.1.S1_at	Zm.13498.1.S1_at	blue	0.38784	0.000188845	-0.539187	5.96318e-08	-0.382379	0.000236458	0.520881	1.96542e-07	0.417949	5.08376e-05	-0.445968	1.33324e-05	-0.677455	4.22936e-13	0.485903	1.59467e-06
Zm.17289.1.S1_at	Zm.17289.1.S1_at	Zm.17289.1.S1_at	blue	-0.387656	0.000190293	0.498206	7.84021e-07	0.212117	0.0472537	-0.166934	0.12006	-0.248523	0.0195549	0.568436	7.60262e-09	0.8069	2.29506e-21	-0.218883	0.0404761
Zm.1184.1.A1_at	Zm.1184.1.A1_at	Zm.1184.1.A1_at	blue	-0.385149	0.00021107	0.530672	1.04768e-07	0.275309	0.00942957	-0.401978	0.000103575	-0.276176	0.00919863	0.508881	4.13864e-07	0.647363	9.3911e-12	-0.34138	0.00113387
Zm.3304.1.S1_at	Zm.3304.1.S1_at	Zm.3304.1.S1_at	blue	-0.38292	0.000231293	0.477593	2.53662e-06	0.261156	0.0139853	-0.376044	0.000305432	-0.499449	7.2863e-07	0.495591	9.13828e-07	0.744584	9.16392e-17	-0.235098	0.0274623
Zm.17437.1.A1_at	Zm.17437.1.A1_at	Zm.17437.1.A1_at	blue	0.38261	0.000234237	-0.458918	6.8938e-06	-0.429532	2.96541e-05	0.384019	0.000221107	0.447265	1.2495e-05	-0.481568	2.03465e-06	-0.588592	1.62927e-09	0.332505	0.00155006
Zm.1418.1.A1_at	Zm.1418.1.A1_at	Zm.1418.1.A1_at	blue	-0.38259	0.000234429	0.643558	1.35647e-11	0.485173	1.66181e-06	-0.521591	1.87905e-07	-0.506472	4.78957e-07	0.564252	1.03337e-08	0.601324	5.82468e-10	-0.52682	1.34508e-07
Zm.5046.1.S1_at	Zm.5046.1.S1_at	Zm.5046.1.S1_at	blue	-0.380965	0.000250479	0.42046	4.53064e-05	0.469835	3.87014e-06	-0.350565	0.000812482	-0.487537	1.45348e-06	0.437507	2.02247e-05	0.601601	5.69281e-10	-0.296508	0.00503021
Zm.4925.1.A1_at	Zm.4925.1.A1_at	Zm.4925.1.A1_at	blue	-0.374253	0.000328054	0.564902	9.8557e-09	0.606291	3.85126e-10	-0.56733	8.24837e-09	-0.638116	2.27458e-11	0.621854	1.0048e-10	0.839683	1.60462e-24	-0.582841	2.55581e-09
Zm.5801.1.A1_at	Zm.5801.1.A1_at	Zm.5801.1.A1_at	blue	-0.371082	0.000371901	0.533629	8.62971e-08	0.304035	0.00397895	-0.338617	0.00125103	-0.479029	2.34316e-06	0.67668	4.60192e-13	0.923668	1.38389e-37	-0.478709	2.38493e-06
Zm.2926.1.A1_at	Zm.2926.1.A1_at	Zm.2926.1.A1_at	blue	0.370511	0.000380346	-0.417826	5.11247e-05	-0.157048	0.143945	0.193846	0.0703511	0.440777	1.72385e-05	-0.539538	5.82425e-08	-0.746561	6.87093e-17	0.38792	0.000188216
Zm.13291.1.S1_at	Zm.13291.1.S1_at	Zm.13291.1.S1_at	blue	-0.368165	0.000416927	0.56	1.40555e-08	0.313857	0.00290356	-0.306439	0.00368716	-0.490142	1.25253e-06	0.70472	1.82671e-14	0.913869	2.02159e-35	-0.445013	1.39823e-05
ZmAffx.49.1.A1_at	ZmAffx.49.1.A1_at	ZmAffx.49.1.A1_at	blue	-0.363693	0.000495743	0.517256	2.46874e-07	0.491851	1.13524e-06	-0.460058	6.49638e-06	-0.665756	1.47273e-12	0.566248	8.93132e-09	0.802243	5.75483e-21	-0.4712	3.59562e-06
Zm.15827.1.A1_at	Zm.15827.1.A1_at	Zm.15827.1.A1_at	blue	0.362309	0.000522769	-0.48718	1.48329e-06	-0.333986	0.00147221	0.392815	0.000153336	0.663005	1.9591e-12	-0.576329	4.21097e-09	-0.662448	2.07483e-12	0.398029	0.000122828
Zm.8389.1.A1_at	Zm.8389.1.A1_at	Zm.8389.1.A1_at	blue	-0.361631	0.000536503	0.469762	3.88543e-06	0.418164	5.03413e-05	-0.165327	0.123721	-0.328114	0.00180327	0.559205	1.48803e-08	0.572565	5.59211e-09	-0.305006	0.00385873
Zm.1079.5.A1_a_at	Zm.1079.5.A1_a_at	Zm.1079.5.A1_a_at	blue	-0.361545	0.000538264	0.527281	1.30564e-07	0.472682	3.31836e-06	-0.423199	3.99146e-05	-0.355584	0.000674327	0.506467	4.7911e-07	0.710312	9.17309e-15	-0.432079	2.62698e-05
Zm.1328.1.A1_at	Zm.1328.1.A1_at	Zm.1328.1.A1_at	blue	-0.359163	0.000589291	0.543786	4.36953e-08	0.360574	0.000558565	-0.295712	0.00515467	-0.601258	5.85621e-10	0.727195	1.03476e-15	0.680628	2.9856e-13	-0.496755	8.53711e-07
Zm.3481.1.A1_at	Zm.3481.1.A1_at	Zm.3481.1.A1_at	blue	-0.359142	0.00058976	0.511512	3.52382e-07	0.32124	0.0022753	-0.555648	1.91705e-08	-0.425205	3.63532e-05	0.423406	3.95325e-05	0.874383	9.59903e-29	-0.550262	2.79782e-08
Zm.719.2.S1_x_at	Zm.719.2.S1_x_at	Zm.719.2.S1_x_at	blue	-0.357794	0.000620592	0.551202	2.6204e-08	0.367598	0.000426241	-0.427207	3.30961e-05	-0.439483	1.8367e-05	0.557028	1.73829e-08	0.888259	8.45981e-31	-0.46688	4.53364e-06
Zm.9038.1.S1_at	Zm.9038.1.S1_at	Zm.9038.1.S1_at	blue	-0.356096	0.00066151	0.51219	3.37993e-07	0.256504	0.0158511	-0.405962	8.70188e-05	-0.467944	4.28319e-06	0.499307	7.34744e-07	0.837461	2.76034e-24	-0.418165	5.03393e-05
Zm.10032.1.S1_at	Zm.10032.1.S1_at	Zm.10032.1.S1_at	blue	0.355065	0.000687532	-0.451081	1.03088e-05	-0.113915	0.290613	0.160263	0.135813	0.496544	8.64341e-07	-0.54017	5.58178e-08	-0.703756	2.05391e-14	0.261425	0.0138832
Zm.7889.1.A1_at	Zm.7889.1.A1_at	Zm.7889.1.A1_at	blue	-0.354318	0.000707002	0.498612	7.655e-07	0.231289	0.0301473	-0.198771	0.0633756	-0.287998	0.00650977	0.537874	6.5108e-08	0.535573	7.58854e-08	-0.421756	4.26764e-05
Zm.13697.1.S1_at	Zm.13697.1.S1_at	Zm.13697.1.S1_at	blue	-0.353167	0.000737923	0.579714	3.25272e-09	0.330087	0.0016852	-0.307417	0.00357408	-0.595728	9.20528e-10	0.615417	1.76736e-10	0.503456	5.7417e-07	-0.481194	2.07757e-06
Zm.655.1.A1_at	Zm.655.1.A1_at	Zm.655.1.A1_at	blue	-0.350774	0.000806254	0.578675	3.52222e-09	0.539712	5.75632e-08	-0.563559	1.08687e-08	-0.460297	6.41584e-06	0.62192	9.98975e-11	0.792718	3.50438e-20	-0.543779	4.37173e-08
Zm.17378.2.A1_x_at	Zm.17378.2.A1_x_at	Zm.17378.2.A1_x_at	blue	-0.35052	0.000813851	0.43379	2.42029e-05	0.305136	0.00384286	-0.59194	1.24861e-09	-0.228013	0.0326304	0.263402	0.0131547	0.643337	1.38548e-11	-0.451265	1.02129e-05
Zm.5274.1.S1_at	Zm.5274.1.S1_at	Zm.5274.1.S1_at	blue	-0.350037	0.000828419	0.430592	2.81988e-05	0.124131	0.249213	-0.310282	0.00326029	-0.316612	0.00265291	0.407349	8.18589e-05	0.784237	1.61957e-19	-0.241895	0.0231735
Zm.13514.2.S1_a_at	Zm.13514.2.S1_a_at	Zm.13514.2.S1_a_at	blue	-0.349622	0.000841151	0.518957	2.21895e-07	0.262706	0.0134073	-0.327435	0.00184561	-0.384181	0.000219644	0.645971	1.07498e-11	0.728962	8.15777e-16	-0.329376	0.00172693
Zm.4479.1.A1_at	Zm.4479.1.A1_at	Zm.4479.1.A1_at	blue	-0.348033	0.000891573	0.501242	6.55182e-07	0.369363	0.000397865	-0.520427	2.02265e-07	-0.400833	0.00010885	0.477124	2.60295e-06	0.896745	3.40493e-32	-0.489324	1.31263e-06
Zm.19245.1.S1_at	Zm.19245.1.S1_at	Zm.19245.1.S1_at	blue	-0.347678	0.000903212	0.511703	3.48272e-07	0.305327	0.00381965	-0.352609	0.000753377	-0.370531	0.000380046	0.571833	5.9069e-09	0.898017	2.05414e-32	-0.384255	0.000218978
Zm.10267.1.A1_at	Zm.10267.1.A1_at	Zm.10267.1.A1_at	blue	0.346483	0.000943361	-0.369266	0.000399373	-0.0215267	0.842205	0.29949	0.00458734	0.448382	1.1814e-05	-0.217787	0.0415153	-0.503175	5.83912e-07	0.294384	0.00536834
Zm.1850.1.A1_at	Zm.1850.1.A1_at	Zm.1850.1.A1_at	blue	-0.346301	0.000949653	0.502395	6.11724e-07	0.503938	5.57836e-07	-0.557394	1.69355e-08	-0.646594	1.01195e-11	0.50122	6.56041e-07	0.715912	4.52629e-15	-0.646472	1.02403e-11
Zm.1125.2.S1_at	Zm.1125.2.S1_at	Zm.1125.2.S1_at	blue	-0.345287	0.00098521	0.520392	2.0271e-07	0.566838	8.55272e-09	-0.385502	0.000208026	-0.458011	7.22594e-06	0.631124	4.35459e-11	0.78699	9.92973e-20	-0.359249	0.000587373
Zm.5461.1.A1_at	Zm.5461.1.A1_at	Zm.5461.1.A1_at	blue	-0.344497	0.00101375	0.522806	1.73951e-07	0.381124	0.00024886	-0.356046	0.000662749	-0.412137	6.61401e-05	0.526394	1.38251e-07	0.676579	4.65268e-13	-0.372753	0.00034817
Zm.101.2.S1_a_at	Zm.101.2.S1_a_at	Zm.101.2.S1_a_at	blue	-0.343527	0.00104985	0.458079	7.20057e-06	0.0722685	0.503419	-0.261855	0.013722	-0.353026	0.000741795	0.430312	2.85764e-05	0.799794	9.24272e-21	-0.446115	1.32352e-05
Zm.19277.1.A1_at	Zm.19277.1.A1_at	Zm.19277.1.A1_at	blue	-0.342963	0.00107136	0.552337	2.4206e-08	0.30342	0.00405687	-0.195476	0.0679778	-0.387016	0.000195413	0.689302	1.12641e-13	0.795497	2.08932e-20	-0.364695	0.000476993
Zm.5721.1.S1_at	Zm.5721.1.S1_at	Zm.5721.1.S1_at	blue	-0.342655	0.00108328	0.433268	2.48167e-05	0.496151	8.84434e-07	-0.456513	7.80789e-06	-0.230401	0.030804	0.362716	0.000514695	0.68688	1.4837e-13	-0.281752	0.00782844
Zm.13645.1.S1_at	Zm.13645.1.S1_at	Zm.13645.1.S1_at	blue	-0.334788	0.00143151	0.403532	9.67988e-05	0.120428	0.263723	-0.0818869	0.448176	-0.217686	0.0416118	0.485959	1.5896e-06	0.634953	3.05775e-11	-0.167907	0.117885
Zm.13982.1.S1_at	Zm.13982.1.S1_at	Zm.13982.1.S1_at	blue	-0.333488	0.00149797	0.427695	3.23429e-05	0.364479	0.000480976	-0.529304	1.14531e-07	-0.386668	0.000198247	0.361269	0.000543956	0.760775	7.99057e-18	-0.503486	5.73133e-07
Zm.1566.1.A1_at	Zm.1566.1.A1_at	Zm.1566.1.A1_at	blue	-0.332777	0.00153546	0.523343	1.68095e-07	0.619829	1.20177e-10	-0.470196	3.79576e-06	-0.37961	0.000264625	0.525942	1.4233e-07	0.450351	1.06969e-05	-0.472768	3.30283e-06
Zm.1332.1.S1_at	Zm.1332.1.S1_at	Zm.1332.1.S1_at	blue	-0.331805	0.00158811	0.37961	0.000264624	0.0108567	0.920034	0.0368123	0.733474	-0.114442	0.288372	0.324968	0.00200707	0.650404	6.97406e-12	-0.0522755	0.628594
Zm.960.1.S1_at	Zm.960.1.S1_at	Zm.960.1.S1_at	blue	-0.331101	0.00162727	0.439184	1.86374e-05	0.315503	0.00275136	-0.361587	0.000537405	-0.55554	1.93185e-08	0.596344	8.75656e-10	0.680559	3.0084e-13	-0.639393	2.01665e-11
Zm.4812.1.S1_at	Zm.4812.1.S1_at	Zm.4812.1.S1_at	blue	-0.330324	0.00167148	0.425794	3.53649e-05	0.269147	0.0112223	-0.145354	0.176621	-0.31133	0.0031519	0.443651	1.49602e-05	0.745579	7.92976e-17	-0.188242	0.0790271
Zm.14170.1.A1_a_at	Zm.14170.1.A1_a_at	Zm.14170.1.A1_a_at	blue	-0.329688	0.00170848	0.44323	1.52754e-05	0.262868	0.0133481	-0.354619	0.000699107	-0.456186	7.94065e-06	0.562566	1.16804e-08	0.82746	2.87828e-23	-0.490101	1.2555e-06
Zm.7633.1.A1_at	Zm.7633.1.A1_at	Zm.7633.1.A1_at	brown	-0.497771	8.04325e-07	0.7487	5.01643e-17	0.591414	1.30218e-09	-0.411466	6.816e-05	-0.579559	3.29173e-09	0.83715	2.97594e-24	0.597674	7.85853e-10	-0.632533	3.82533e-11
Zm.3915.1.S1_at	Zm.3915.1.S1_at	Zm.3915.1.S1_at	brown	-0.495556	9.15737e-07	0.621269	1.05831e-10	0.379791	0.000262686	-0.265292	0.0124894	-0.589688	1.49385e-09	0.676314	4.78877e-13	0.418146	5.03834e-05	-0.394607	0.000142138
Zm.3535.1.S1_at	Zm.3535.1.S1_at	Zm.3535.1.S1_at	brown	0.490691	1.21363e-06	-0.63453	3.18026e-11	-0.531715	9.78572e-08	0.340852	0.00115547	0.566827	8.5594e-09	-0.714088	5.70753e-15	-0.470768	3.68039e-06	0.568017	7.84157e-09
Zm.13830.1.S1_at	Zm.13830.1.S1_at	Zm.13830.1.S1_at	brown	0.4877	1.44004e-06	-0.667041	1.28774e-12	-0.312304	0.00305393	0.206373	0.0537194	0.492976	1.06385e-06	-0.765541	3.75554e-18	-0.614456	1.92071e-10	0.297722	0.00484551
Zm.5656.1.A1_at	Zm.5656.1.A1_at	Zm.5656.1.A1_at	brown	-0.476938	2.62973e-06	0.669287	1.01668e-12	0.489923	1.26833e-06	-0.32913	0.00174157	-0.486482	1.54324e-06	0.755406	1.83227e-17	0.5821	2.70677e-09	-0.451859	9.90929e-06
Zm.13810.1.S1_at	Zm.13810.1.S1_at	Zm.13810.1.S1_at	brown	-0.4581	7.19256e-06	0.698681	3.77632e-14	0.642474	1.5048e-11	-0.335991	0.00137243	-0.532411	9.34931e-08	0.77814	4.66852e-19	0.444611	1.42647e-05	-0.450114	1.0826e-05
Zm.10034.1.S1_at	Zm.10034.1.S1_at	Zm.10034.1.S1_at	brown	-0.448468	1.17628e-05	0.634595	3.161e-11	0.517662	2.40678e-07	-0.267801	0.0116513	-0.57827	3.63288e-09	0.725516	1.29471e-15	0.561121	1.2966e-08	-0.349169	0.000855256
Zm.3529.1.A1_x_at	Zm.3529.1.A1_x_at	Zm.3529.1.A1_x_at	brown	0.440178	1.7753e-05	-0.624264	8.1066e-11	-0.567448	8.1773e-09	0.337117	0.00131912	0.685627	1.70933e-13	-0.867038	9.41135e-28	-0.66219	2.13073e-12	0.503606	5.69053e-07
Zm.16697.1.A1_at	Zm.16697.1.A1_at	Zm.16697.1.A1_at	brown	-0.43028	2.862e-05	0.70536	1.68971e-14	0.582464	2.63164e-09	-0.399723	0.000114197	-0.60138	5.79789e-10	0.878033	2.92481e-29	0.612832	2.20919e-10	-0.562887	1.14117e-08
Zm.4472.1.A1_at	Zm.4472.1.A1_at	Zm.4472.1.A1_at	brown	-0.420736	4.47338e-05	0.664231	1.7259e-12	0.640406	1.83217e-11	-0.322084	0.00221184	-0.607954	3.34787e-10	0.855742	2.44645e-26	0.489375	1.30881e-06	-0.442621	1.57427e-05
Zm.1861.1.S1_at	Zm.1861.1.S1_at	Zm.1861.1.S1_at	brown	0.419985	4.63078e-05	-0.598317	7.45684e-10	-0.610436	2.71195e-10	0.302375	0.00419224	0.392903	0.000152771	-0.716556	4.16854e-15	-0.411398	6.83683e-05	0.291639	0.00583516
Zm.13996.1.S1_at	Zm.13996.1.S1_at	Zm.13996.1.S1_at	brown	0.419845	4.66081e-05	-0.606288	3.85245e-10	-0.455514	8.2202e-06	0.278062	0.00871331	0.457887	7.27248e-06	-0.720823	2.40233e-15	-0.557483	1.6829e-08	0.395816	0.000135019
Zm.11985.1.A1_at	Zm.11985.1.A1_at	Zm.11985.1.A1_at	brown	-0.413282	6.28241e-05	0.63553	2.89764e-11	0.458341	7.10349e-06	-0.198417	0.063857	-0.413405	6.24774e-05	0.757281	1.37473e-17	0.474698	2.9733e-06	-0.393851	0.000146768
Zm.16942.1.A1_at	Zm.16942.1.A1_at	Zm.16942.1.A1_at	brown	0.41062	7.07892e-05	-0.596744	8.47649e-10	-0.42194	4.23146e-05	0.321005	0.00229321	0.595963	9.03147e-10	-0.797422	1.45331e-20	-0.69742	4.38447e-14	0.466172	4.70771e-06
ZmAffx.447.1.A1_at	ZmAffx.447.1.A1_at	ZmAffx.447.1.A1_at	brown	0.405614	8.83623e-05	-0.579033	3.42706e-09	-0.335994	0.00137229	0.362148	0.000526011	0.598935	7.08892e-10	-0.729441	7.64572e-16	-0.669986	9.44155e-13	0.498896	7.52783e-07
Zm.8402.1.A1_at	Zm.8402.1.A1_at	Zm.8402.1.A1_at	brown	-0.403545	9.67416e-05	0.637948	2.31089e-11	0.660074	2.64642e-12	-0.318505	0.00249206	-0.43501	2.28224e-05	0.755467	1.81543e-17	0.358398	0.000606588	-0.417132	5.27685e-05
Zm.2840.1.A1_at	Zm.2840.1.A1_at	Zm.2840.1.A1_at	brown	-0.401485	0.000105818	0.581663	2.79964e-09	0.444414	1.44046e-05	-0.235087	0.0274699	-0.510501	3.74906e-07	0.734642	3.74988e-16	0.560947	1.31296e-08	-0.440443	1.75239e-05
Zm.19035.1.S1_at	Zm.19035.1.S1_at	Zm.19035.1.S1_at	brown	0.401093	0.000107628	-0.587952	1.71376e-09	-0.561801	1.23452e-08	0.298328	0.0047556	0.471076	3.61972e-06	-0.776013	6.70115e-19	-0.51555	2.74576e-07	0.309994	0.00329067
Zm.3529.1.A1_at	Zm.3529.1.A1_at	Zm.3529.1.A1_at	brown	0.398385	0.000120965	-0.592965	1.15014e-09	-0.451284	1.0203e-05	0.261579	0.0138254	0.614441	1.92309e-10	-0.860135	7.12939e-27	-0.662821	1.99664e-12	0.468736	4.10549e-06
Zm.1584.1.A1_at	Zm.1584.1.A1_at	Zm.1584.1.A1_at	brown	-0.39699	0.000128417	0.607129	3.58912e-10	0.399507	0.000115262	-0.237419	0.0259279	-0.460157	6.46283e-06	0.801778	6.30045e-21	0.721678	2.14846e-15	-0.377127	0.000292464
Zm.8899.1.A1_at	Zm.8899.1.A1_at	Zm.8899.1.A1_at	brown	0.391022	0.000165351	-0.595093	9.69005e-10	-0.360929	0.000551054	0.199649	0.0621924	0.450718	1.05002e-05	-0.791463	4.41514e-20	-0.560318	1.37382e-08	0.416525	5.4249e-05
Zm.17512.1.S1_at	Zm.17512.1.S1_at	Zm.17512.1.S1_at	brown	-0.389243	0.000178133	0.644065	1.292e-11	0.406073	8.65968e-05	-0.19043	0.0755437	-0.44131	1.67934e-05	0.781078	2.81484e-19	0.522145	1.81416e-07	-0.432405	2.5864e-05
Zm.6067.2.A1_at	Zm.6067.2.A1_at	Zm.6067.2.A1_at	brown	-0.385857	0.000205006	0.515472	2.7592e-07	0.557048	1.73583e-08	-0.396269	0.000132434	-0.622112	9.82123e-11	0.756335	1.58965e-17	0.529746	1.11287e-07	-0.603155	5.00473e-10
Zm.19068.1.A1_at	Zm.19068.1.A1_at	Zm.19068.1.A1_at	brown	-0.385848	0.00020508	0.541122	5.23481e-08	0.26184	0.0137275	-0.354467	0.000703073	-0.651584	6.20802e-12	0.652288	5.79007e-12	0.498998	7.48258e-07	-0.52756	1.28235e-07
Zm.1094.1.A1_at	Zm.1094.1.A1_at	Zm.1094.1.A1_at	brown	0.380248	0.000257872	-0.497397	8.22219e-07	-0.370107	0.000386429	0.157739	0.142165	0.401278	0.000106769	-0.707345	1.32472e-14	-0.542438	4.78862e-08	0.444008	1.46984e-05
Zm.326.1.S1_at	Zm.326.1.S1_at	Zm.326.1.S1_at	brown	-0.377576	0.000287235	0.607646	3.43592e-10	0.506901	4.6671e-07	-0.280112	0.00821145	-0.355946	0.000665239	0.71393	5.82348e-15	0.437072	2.06564e-05	-0.329705	0.00170752
Zm.6387.1.A1_at	Zm.6387.1.A1_at	Zm.6387.1.A1_at	brown	-0.376515	0.000299733	0.568205	7.73356e-09	0.536226	7.26656e-08	-0.249568	0.0190314	-0.55401	2.15228e-08	0.72331	1.73411e-15	0.433606	2.44168e-05	-0.357508	0.000627306
Zm.8639.1.A1_at	Zm.8639.1.A1_at	Zm.8639.1.A1_at	brown	0.375709	0.000309556	-0.630981	4.41222e-11	-0.46155	6.00881e-06	0.330536	0.00165934	0.59359	1.09381e-09	-0.814763	4.5863e-22	-0.552086	2.46344e-08	0.430656	2.81137e-05
Zm.10185.1.A1_at	Zm.10185.1.A1_at	Zm.10185.1.A1_at	brown	0.375602	0.000310883	-0.60423	4.57664e-10	-0.580006	3.18062e-09	0.434354	2.35547e-05	0.692819	7.51311e-14	-0.776665	6.00076e-19	-0.536338	7.21302e-08	0.698953	3.65602e-14
Zm.774.1.S1_at	Zm.774.1.S1_at	Zm.774.1.S1_at	brown	-0.373993	0.000331457	0.585928	2.00934e-09	0.371571	0.000364811	-0.320411	0.00233915	-0.620472	1.13552e-10	0.685902	1.65717e-13	0.431153	2.74565e-05	-0.432185	2.61372e-05
Zm.17726.1.A1_at	Zm.17726.1.A1_at	Zm.17726.1.A1_at	brown	0.372389	0.000353209	-0.517627	2.41207e-07	-0.406763	8.40011e-05	0.273136	0.010031	0.580887	2.97237e-09	-0.740594	1.62567e-16	-0.633889	3.37507e-11	0.664085	1.7521e-12
Zm.16836.1.A1_at	Zm.16836.1.A1_at	Zm.16836.1.A1_at	brown	0.368281	0.000415046	-0.520057	2.07053e-07	-0.460163	6.46099e-06	0.50919	4.0616e-07	0.711256	8.15322e-15	-0.625947	6.96972e-11	-0.592696	1.17525e-09	0.488156	1.40309e-06
Zm.14270.2.A1_x_at	Zm.14270.2.A1_x_at	Zm.14270.2.A1_x_at	brown	0.365587	0.000460829	-0.487937	1.42075e-06	-0.53147	9.94412e-08	0.367009	0.00043612	0.653945	4.91082e-12	-0.791471	4.40847e-20	-0.510356	3.78245e-07	0.625776	7.07806e-11
Zm.11819.1.A1_at	Zm.11819.1.A1_at	Zm.11819.1.A1_at	brown	-0.365449	0.00046331	0.588703	1.61506e-09	0.428738	3.07901e-05	-0.249284	0.0191726	-0.616517	1.60626e-10	0.761743	6.86448e-18	0.410418	7.14294e-05	-0.384193	0.000219533
ZmAffx.435.1.A1_at	ZmAffx.435.1.A1_at	ZmAffx.435.1.A1_at	brown	-0.362068	0.000527609	0.536165	7.29608e-08	0.545376	3.91999e-08	-0.36002	0.000570457	-0.536952	6.92409e-08	0.73369	4.27762e-16	0.647083	9.65041e-12	-0.522639	1.75809e-07
Zm.5775.1.A1_at	Zm.5775.1.A1_at	Zm.5775.1.A1_at	brown	0.358877	0.000595714	-0.603193	4.98901e-10	-0.433541	2.44938e-05	0.258665	0.0149594	0.640097	1.88663e-11	-0.865797	1.36556e-27	-0.476242	2.73221e-06	0.509215	4.05524e-07
Zm.17213.1.A1_at	Zm.17213.1.A1_at	Zm.17213.1.A1_at	brown	-0.352445	0.000757967	0.540514	5.45375e-08	0.498007	7.93272e-07	-0.246266	0.0207285	-0.396378	0.000131819	0.71741	3.73622e-15	0.404961	9.09323e-05	-0.441992	1.62389e-05
Zm.2111.1.A1_at	Zm.2111.1.A1_at	Zm.2111.1.A1_at	brown	-0.346624	0.000938557	0.565805	9.22588e-09	0.495035	9.43955e-07	-0.199444	0.0624678	-0.445645	1.3549e-05	0.809893	1.25434e-21	0.49905	7.4597e-07	-0.375385	0.000313581
Zm.80.1.A1_at	Zm.80.1.A1_at	Zm.80.1.A1_at	brown	-0.345409	0.000980866	0.610153	2.77818e-10	0.384342	0.000218198	-0.132773	0.217509	-0.442416	1.59028e-05	0.73991	1.79142e-16	0.543442	4.47291e-08	-0.346383	0.000946825
Zm.5759.1.A1_at	Zm.5759.1.A1_at	Zm.5759.1.A1_at	brown	0.341555	0.00112681	-0.492164	1.11493e-06	-0.440404	1.75574e-05	0.328518	0.0017785	0.622314	9.64606e-11	-0.729476	7.60925e-16	-0.721396	2.22925e-15	0.389726	0.000174574
Zm.6798.1.A1_at	Zm.6798.1.A1_at	Zm.6798.1.A1_at	brown	-0.337564	0.00129849	0.592666	1.17808e-09	0.396315	0.000132177	-0.461925	5.89188e-06	-0.408441	7.79946e-05	0.599733	6.63968e-10	0.384809	0.000214047	-0.344653	0.00100805
Zm.7370.1.A1_at	Zm.7370.1.A1_at	Zm.7370.1.A1_at	brown	-0.336608	0.00134298	0.482981	1.87998e-06	0.509864	3.89781e-07	-0.329576	0.0017151	-0.471375	3.56167e-06	0.708636	1.1296e-14	0.663118	1.93633e-12	-0.399761	0.000114008
Zm.3054.1.S1_at	Zm.3054.1.S1_at	Zm.3054.1.S1_at	brown	0.334359	0.00145316	-0.602493	5.28765e-10	-0.404767	9.1706e-05	0.361948	0.000530047	0.494082	9.97783e-07	-0.717664	3.61623e-15	-0.458877	6.90849e-06	0.391921	0.000159226
Zm.6963.1.A1_at	Zm.6963.1.A1_at	Zm.6963.1.A1_at	brown	0.332588	0.00154559	-0.569237	7.16539e-09	-0.421245	4.3697e-05	0.34356	0.00104859	0.768367	2.37964e-18	-0.842719	7.54407e-25	-0.508941	4.12349e-07	0.533264	8.83976e-08
Zm.10386.1.A1_a_at	Zm.10386.1.A1_a_at	Zm.10386.1.A1_a_at	green	0.585554	2.06897e-09	-0.714495	5.42061e-15	-0.592148	1.22798e-09	0.881709	8.49945e-30	0.638581	2.17715e-11	-0.439099	1.87148e-05	-0.631642	4.15253e-11	0.660292	2.58816e-12
Zm.17003.1.S1_at	Zm.17003.1.S1_at	Zm.17003.1.S1_at	green	0.558562	1.55816e-08	-0.668901	1.0589e-12	-0.416864	5.34172e-05	0.726251	1.17399e-15	0.761496	7.13643e-18	-0.395102	0.000139181	-0.48551	1.63054e-06	0.544099	4.27733e-08
Zm.10386.1.A1_at	Zm.10386.1.A1_at	Zm.10386.1.A1_at	green	0.544516	4.15728e-08	-0.72588	1.23352e-15	-0.65327	5.25236e-12	0.862681	3.42154e-27	0.666871	1.31084e-12	-0.547257	3.44497e-08	-0.626547	6.60317e-11	0.658246	3.18722e-12
Zm.1935.1.S1_at	Zm.1935.1.S1_at	Zm.1935.1.S1_at	green	0.503056	5.88085e-07	-0.653705	5.02964e-12	-0.70693	1.39412e-14	0.827806	2.66078e-23	0.743221	1.11583e-16	-0.480578	2.1501e-06	-0.393513	0.000148883	0.725169	1.35586e-15
Zm.11185.1.S1_at	Zm.11185.1.S1_at	Zm.11185.1.S1_at	green	0.499207	7.3912e-07	-0.543358	4.49862e-08	-0.29492	0.00528121	0.640183	1.87136e-11	0.638789	2.13499e-11	-0.362993	0.00050926	-0.636179	2.7275e-11	0.568282	7.68989e-09
Zm.151.1.A1_at	Zm.151.1.A1_at	Zm.151.1.A1_at	green	-0.485175	1.66161e-06	0.674541	5.80138e-13	0.724401	1.50121e-15	-0.64639	1.03223e-11	-0.415676	5.63802e-05	0.60572	4.04046e-10	0.540625	5.4134e-08	-0.411504	6.80432e-05
Zm.10386.2.S1_x_at	Zm.10386.2.S1_x_at	Zm.10386.2.S1_x_at	green	0.484686	1.70815e-06	-0.599733	6.64008e-10	-0.500677	6.77523e-07	0.89027	4.04683e-31	0.574927	4.68224e-09	-0.254087	0.0169027	-0.514843	2.86897e-07	0.627326	6.15431e-11
Zm.10386.1.A1_x_at	Zm.10386.1.A1_x_at	Zm.10386.1.A1_x_at	green	0.481178	2.07937e-06	-0.68605	1.62981e-13	-0.601436	5.77114e-10	0.822057	9.60263e-23	0.670719	8.73525e-13	-0.573025	5.40293e-09	-0.685839	1.66893e-13	0.620135	1.16987e-10
Zm.10423.1.S1_at	Zm.10423.1.S1_at	Zm.10423.1.S1_at	green	-0.450799	1.04571e-05	0.655804	4.07714e-12	0.680067	3.17604e-13	-0.722571	1.91115e-15	-0.403778	9.57632e-05	0.535858	7.44654e-08	0.624161	8.1816e-11	-0.56547	9.4549e-09
Zm.2935.1.A1_at	Zm.2935.1.A1_at	Zm.2935.1.A1_at	green	-0.402103	0.000103014	0.577971	3.71667e-09	0.588644	1.6226e-09	-0.80232	5.66977e-21	-0.452549	9.56742e-06	0.228129	0.0325396	0.322804	0.00215907	-0.625273	7.4055e-11
Zm.2211.1.A1_at	Zm.2211.1.A1_at	Zm.2211.1.A1_at	green	0.391539	0.0001618	-0.424364	3.78083e-05	-0.436789	2.09412e-05	0.815789	3.6961e-22	0.367528	0.000427415	-0.126006	0.242077	-0.296658	0.00500702	0.608675	3.14985e-10
Zm.4613.1.A1_at	Zm.4613.1.A1_at	Zm.4613.1.A1_at	green	0.385878	0.000204827	-0.476248	2.73139e-06	-0.519804	2.1038e-07	0.811944	8.24033e-22	0.633062	3.6431e-11	-0.293839	0.00545822	-0.488693	1.36079e-06	0.705862	1.5891e-14
Zm.925.1.A1_at	Zm.925.1.A1_at	Zm.925.1.A1_at	green	-0.383597	0.000224967	0.531139	1.01615e-07	0.561006	1.30742e-08	-0.772925	1.12458e-18	-0.336769	0.0013354	0.277374	0.00888775	0.41504	5.80298e-05	-0.542692	4.70695e-08
Zm.327.1.S1_at	Zm.327.1.S1_at	Zm.327.1.S1_at	green	0.361485	0.000539489	-0.422804	4.06543e-05	-0.460685	6.28725e-06	0.67907	3.54419e-13	0.546288	3.68227e-08	-0.130354	0.226079	-0.292798	0.0056338	0.333297	0.00150795
Zm.17176.1.S1_at	Zm.17176.1.S1_at	Zm.17176.1.S1_at	green	0.353386	0.000731961	-0.463321	5.47466e-06	-0.593756	1.07932e-09	0.788991	6.92697e-20	0.66379	1.80646e-12	-0.319934	0.00237661	-0.515655	2.72783e-07	0.716535	4.17976e-15
Zm.10549.1.A1_at	Zm.10549.1.A1_at	Zm.10549.1.A1_at	green	-0.353138	0.000738737	0.458479	7.05251e-06	0.562917	1.13873e-08	-0.738752	2.11051e-16	-0.326457	0.00190815	0.111505	0.301005	0.17105	0.111068	-0.629668	4.97485e-11
Zm.9828.1.A1_at	Zm.9828.1.A1_at	Zm.9828.1.A1_at	green	-0.34969	0.00083906	0.501227	6.55769e-07	0.661927	2.18917e-12	-0.793099	3.2657e-20	-0.521634	1.8739e-07	0.227666	0.0329038	0.34019	0.00118305	-0.659094	2.92434e-12
Zm.7068.1.A1_at	Zm.7068.1.A1_at	Zm.7068.1.A1_at	green	0.346238	0.000951806	-0.455124	8.38654e-06	-0.605007	4.28893e-10	0.700576	3.01254e-14	0.654095	4.83783e-12	-0.343849	0.00103774	-0.152061	0.157272	0.609833	2.85486e-10
Zm.18079.1.A1_at	Zm.18079.1.A1_at	Zm.18079.1.A1_at	green	0.345545	0.000976028	-0.497669	8.09189e-07	-0.627046	6.3122e-11	0.791628	4.28278e-20	0.4287	3.08449e-05	-0.247512	0.0200738	-0.451709	9.98541e-06	0.604817	4.3577e-10
Zm.7168.1.S1_at	Zm.7168.1.S1_at	Zm.7168.1.S1_at	green	0.344366	0.00101857	-0.426758	3.38016e-05	-0.621634	1.02467e-10	0.809411	1.38368e-21	0.646761	9.95683e-12	-0.186851	0.0813086	-0.257138	0.0155851	0.656179	3.92646e-12
Zm.3314.2.A1_at	Zm.3314.2.A1_at	Zm.3314.2.A1_at	green	0.340753	0.00115957	-0.446646	1.28886e-05	-0.443259	1.52537e-05	0.733403	4.45027e-16	0.45319	9.25963e-06	-0.237711	0.0257398	-0.443725	1.49055e-05	0.557879	1.63602e-08
Zm.632.1.S1_at	Zm.632.1.S1_at	Zm.632.1.S1_at	green	-0.338664	0.00124895	0.395769	0.000135287	0.596299	8.7882e-10	-0.803196	4.77762e-21	-0.517046	2.50125e-07	0.102739	0.340831	0.164765	0.12502	-0.579409	3.32986e-09
Zm.290.1.S1_at	Zm.290.1.S1_at	Zm.290.1.S1_at	green	-0.336738	0.00133683	0.553404	2.24597e-08	0.616806	1.56634e-10	-0.771171	1.50369e-18	-0.449573	1.11258e-05	0.294133	0.00540957	0.252399	0.0176726	-0.630462	4.62674e-11
Zm.13438.1.A1_at	Zm.13438.1.A1_at	Zm.13438.1.A1_at	green	-0.335568	0.00139296	0.425021	3.66676e-05	0.463236	5.49932e-06	-0.682803	2.34552e-13	-0.691194	9.06514e-14	0.290888	0.00596893	0.225232	0.0348722	-0.475105	2.90787e-06
Zm.3042.1.S1_at	Zm.3042.1.S1_at	Zm.3042.1.S1_at	green	0.335334	0.00140443	-0.426024	3.49866e-05	-0.669895	9.53269e-13	0.804631	3.60312e-21	0.571441	6.08261e-09	-0.153152	0.154282	-0.127122	0.2379	0.524087	1.60298e-07
Zm.2298.2.A1_a_at	Zm.2298.2.A1_a_at	Zm.2298.2.A1_a_at	green	0.328834	0.00175934	-0.4431	1.53739e-05	-0.669736	9.69449e-13	0.734015	4.09009e-16	0.31922	0.0024337	-0.276357	0.00915113	-0.435529	2.22578e-05	0.596009	8.99794e-10
Zm.14951.3.S1_x_at	Zm.14951.3.S1_x_at	Zm.14951.3.S1_x_at	grey	0.625377	7.33658e-11	-0.765002	4.09395e-18	-0.665367	1.53367e-12	0.661152	2.37037e-12	0.539795	5.72446e-08	-0.496685	8.57254e-07	-0.622543	9.45146e-11	0.657786	3.33901e-12
Zm.12118.1.A1_at	Zm.12118.1.A1_at	Zm.12118.1.A1_at	grey	-0.571816	5.9147e-09	0.634109	3.30696e-11	0.486658	1.52792e-06	-0.449652	1.10816e-05	-0.337208	0.00131491	0.402321	0.000102044	0.359599	0.000579628	-0.454397	8.70533e-06
Zm.19066.1.S1_at	Zm.19066.1.S1_at	Zm.19066.1.S1_at	grey	0.57135	6.12391e-09	-0.58441	2.26227e-09	-0.10731	0.319666	0.4097	7.37501e-05	0.485366	1.64384e-06	-0.238352	0.0253316	-0.318645	0.00248057	0.342812	0.00107717
Zm.13688.1.S1_at	Zm.13688.1.S1_at	Zm.13688.1.S1_at	grey	0.563198	1.11569e-08	-0.629886	4.87667e-11	-0.496001	8.92245e-07	0.409249	7.52463e-05	0.400745	0.000109261	-0.518483	2.28599e-07	-0.510238	3.80994e-07	0.514744	2.88676e-07
Zm.1540.1.S1_a_at	Zm.1540.1.S1_a_at	Zm.1540.1.S1_a_at	grey	0.559866	1.41911e-08	-0.702277	2.45588e-14	-0.4585	7.04501e-06	0.388618	0.000182832	0.552996	2.31121e-08	-0.574228	4.93556e-09	-0.51996	2.08321e-07	0.496767	8.53112e-07
Zm.6154.2.S1_at	Zm.6154.2.S1_at	Zm.6154.2.S1_at	grey	0.555126	1.9892e-08	-0.651256	6.41212e-12	-0.572097	5.79149e-09	0.63491	3.06979e-11	0.442239	1.60418e-05	-0.315496	0.00275194	-0.510944	3.64884e-07	0.628312	5.62828e-11
Zm.3237.1.S1_at	Zm.3237.1.S1_at	Zm.3237.1.S1_at	grey	-0.549228	3.00621e-08	0.616331	1.63246e-10	0.266859	0.0119599	-0.207452	0.0524526	-0.279895	0.00826321	0.491344	1.1689e-06	0.516264	2.62643e-07	-0.153943	0.15214
Zm.14951.2.S1_x_at	Zm.14951.2.S1_x_at	Zm.14951.2.S1_x_at	grey	0.545271	3.94813e-08	-0.664051	1.75825e-12	-0.494277	9.86501e-07	0.602712	5.19266e-10	0.575664	4.42875e-09	-0.486246	1.56397e-06	-0.625988	6.94423e-11	0.617394	1.4879e-10
Zm.4776.2.A1_at	Zm.4776.2.A1_at	Zm.4776.2.A1_at	grey	-0.538444	6.26725e-08	0.601753	5.62176e-10	0.369356	0.000397979	-0.324982	0.00200614	-0.424244	3.80213e-05	0.662892	1.98199e-12	0.575448	4.5014e-09	-0.514506	2.92972e-07
Zm.14951.1.S1_x_at	Zm.14951.1.S1_x_at	Zm.14951.1.S1_x_at	grey	0.531456	9.95315e-08	-0.666914	1.30491e-12	-0.436195	2.1553e-05	0.558406	1.57561e-08	0.530111	1.08669e-07	-0.481403	2.05342e-06	-0.629088	5.24505e-11	0.547049	3.49466e-08
Zm.3731.1.A1_at	Zm.3731.1.A1_at	Zm.3731.1.A1_at	grey	-0.52626	1.39446e-07	0.559991	1.40652e-08	0.378698	0.000274557	-0.202814	0.0580788	-0.334752	0.00143332	0.419902	4.64845e-05	0.192973	0.0716497	-0.221748	0.0378602
Zm.8801.1.A1_at	Zm.8801.1.A1_at	Zm.8801.1.A1_at	grey	0.520994	1.95141e-07	-0.68958	1.09114e-13	-0.378608	0.000275552	0.339014	0.00123353	0.492125	1.11749e-06	-0.53462	8.08293e-08	-0.475155	2.89996e-06	0.190426	0.0755492
Zm.4551.1.A1_at	Zm.4551.1.A1_at	Zm.4551.1.A1_at	grey	-0.514599	2.91285e-07	0.491355	1.16816e-06	-0.00428915	0.968364	-0.0686192	0.525265	-0.162534	0.130284	0.221464	0.0381131	0.340482	0.0011708	0.011381	0.916185
Zm.3838.1.A1_at	Zm.3838.1.A1_at	Zm.3838.1.A1_at	grey	-0.510228	3.81223e-07	0.613484	2.08866e-10	0.237594	0.025815	-0.0929311	0.389143	-0.315844	0.00272074	0.521616	1.87611e-07	0.405534	8.8671e-05	-0.325964	0.00194043
Zm.7865.1.A1_at	Zm.7865.1.A1_at	Zm.7865.1.A1_at	grey	-0.503582	5.69867e-07	0.493959	1.00489e-06	0.439866	1.8026e-05	-0.406531	8.48642e-05	-0.558921	1.51862e-08	0.461789	5.934e-06	0.559973	1.4083e-08	-0.41985	4.65971e-05
Zm.3312.1.S1_at	Zm.3312.1.S1_at	Zm.3312.1.S1_at	grey	0.498962	7.49869e-07	-0.655819	4.07124e-12	-0.223235	0.0365598	0.489896	1.27031e-06	0.60656	3.7651e-10	-0.53717	6.82425e-08	-0.571116	6.23183e-09	0.630848	4.46608e-11
Zm.12922.1.A1_at	Zm.12922.1.A1_at	Zm.12922.1.A1_at	grey	-0.492935	1.06638e-06	0.393915	0.000146374	0.303953	0.0039892	-0.143686	0.181691	-0.0912408	0.397864	0.1562	0.146148	0.0803581	0.456724	0.00878962	0.935222
Zm.7657.1.A1_at	Zm.7657.1.A1_at	Zm.7657.1.A1_at	grey	-0.492515	1.09256e-06	0.619633	1.22278e-10	0.560041	1.40139e-08	-0.458206	7.15314e-06	-0.522448	1.77948e-07	0.412148	6.61098e-05	0.190291	0.0757615	-0.491425	1.16348e-06
Zm.3528.1.S1_at	Zm.3528.1.S1_at	Zm.3528.1.S1_at	grey	-0.485119	1.66688e-06	0.553876	2.17254e-08	0.353789	0.000721064	-0.346948	0.000927564	-0.251371	0.0181562	0.394612	0.00014211	0.429219	3.00969e-05	-0.2135	0.0457969
Zm.13129.1.S1_at	Zm.13129.1.S1_at	Zm.13129.1.S1_at	grey	0.477517	2.54717e-06	-0.497815	8.02266e-07	-0.0924837	0.39144	0.195209	0.0683617	0.359046	0.000591915	-0.316609	0.00265312	-0.310221	0.00326675	0.332001	0.00157738
Zm.12132.2.S1_at	Zm.12132.2.S1_at	Zm.12132.2.S1_at	grey	-0.477465	2.55456e-06	0.631027	4.39347e-11	0.316657	0.00264892	-0.463393	5.45408e-06	-0.28555	0.00700104	0.360272	0.00056502	0.466686	4.58078e-06	-0.419006	4.84377e-05
Zm.9932.1.A1_at	Zm.9932.1.A1_at	Zm.9932.1.A1_at	grey	0.47488	2.94398e-06	-0.637924	2.3162e-11	-0.365694	0.000458929	0.486079	1.57881e-06	0.574541	4.82045e-09	-0.405121	9.02938e-05	-0.518201	2.32687e-07	0.299487	0.00458771
Zm.1912.1.A1_at	Zm.1912.1.A1_at	Zm.1912.1.A1_at	grey	-0.473077	3.24783e-06	0.391595	0.000161425	0.291274	0.00589992	-0.19319	0.0713259	-0.28719	0.00666835	0.421249	4.3688e-05	0.522622	1.76e-07	-0.146241	0.173966
Zm.10003.1.A1_at	Zm.10003.1.A1_at	Zm.10003.1.A1_at	grey	0.468784	4.09493e-06	-0.473369	3.19669e-06	-0.294292	0.00538342	0.200316	0.0613066	0.133908	0.213567	-0.203686	0.0569846	-0.17618	0.1006	0.0780178	0.469981
Zm.8461.1.A1_at	Zm.8461.1.A1_at	Zm.8461.1.A1_at	grey	-0.468406	4.17865e-06	0.485716	1.61161e-06	0.406125	8.63976e-05	-0.554644	2.05806e-08	-0.281858	0.00780415	0.119743	0.266469	0.344564	0.00101131	-0.257927	0.0152587
Zm.93.1.A1_at	Zm.93.1.A1_at	Zm.93.1.A1_at	grey	-0.468038	4.26191e-06	0.497981	7.94474e-07	0.17986	0.0935777	-0.134134	0.212786	-0.241036	0.0236815	0.286445	0.00681769	0.22322	0.0365722	-0.208484	0.0512641
Zm.2459.1.S1_at	Zm.2459.1.S1_at	Zm.2459.1.S1_at	grey	0.465737	4.81777e-06	-0.523959	1.61619e-07	-0.472314	3.38528e-06	0.667242	1.26088e-12	0.569682	6.93274e-09	-0.22543	0.0347081	-0.278709	0.00855205	0.37678	0.000296563
Zm.14703.2.A1_a_at	Zm.14703.2.A1_a_at	Zm.14703.2.A1_a_at	grey	0.464969	5.01823e-06	-0.58482	2.19109e-09	-0.483863	1.78912e-06	0.2234	0.0364179	0.478089	2.46812e-06	-0.470512	3.73154e-06	-0.290696	0.00600365	0.207284	0.0526478
Zm.2233.1.A1_at	Zm.2233.1.A1_at	Zm.2233.1.A1_at	grey	-0.464361	5.18232e-06	0.583348	2.45721e-09	0.470999	3.63481e-06	-0.235021	0.0275143	-0.273963	0.00979813	0.481822	2.00594e-06	0.358156	0.000612179	-0.469248	3.99422e-06
Zm.9174.1.A1_at	Zm.9174.1.A1_at	Zm.9174.1.A1_at	grey	-0.455187	8.35942e-06	0.638032	2.29276e-11	0.673668	6.37332e-13	-0.702993	2.25267e-14	-0.4062	8.61116e-05	0.359695	0.000577519	0.40092	0.000108441	-0.536023	7.36538e-08
Zm.10135.1.A1_at	Zm.10135.1.A1_at	Zm.10135.1.A1_at	grey	-0.452402	9.63911e-06	0.552884	2.32957e-08	0.511947	3.43085e-07	-0.604702	4.39962e-10	-0.408296	7.84979e-05	0.265436	0.0124398	0.176763	0.0994601	-0.379445	0.000266397
Zm.18490.1.A1_at	Zm.18490.1.A1_at	Zm.18490.1.A1_at	grey	-0.451149	1.0273e-05	0.543617	4.42014e-08	0.262752	0.0133906	-0.44052	1.74574e-05	-0.244139	0.0218894	0.229819	0.0312409	0.437602	2.01313e-05	-0.34323	0.00106113
Zm.8110.1.A1_at	Zm.8110.1.A1_at	Zm.8110.1.A1_at	grey	-0.450576	1.0576e-05	0.686587	1.53382e-13	0.612298	2.31282e-10	-0.507684	4.45092e-07	-0.420617	4.4981e-05	0.675684	5.12751e-13	0.565163	9.66948e-09	-0.544169	4.25685e-08
Zm.13354.1.S1_s_at	Zm.13354.1.S1_s_at	Zm.13354.1.S1_s_at	grey	0.45043	1.06543e-05	-0.603197	4.98768e-10	-0.221503	0.0380785	0.232569	0.0292215	0.452321	9.67913e-06	-0.420736	4.47339e-05	-0.34523	0.000987233	0.300622	0.00442849
Zm.12345.1.A1_a_at	Zm.12345.1.A1_a_at	Zm.12345.1.A1_a_at	grey	-0.450255	1.07491e-05	0.541153	5.22392e-08	0.473885	3.10813e-06	-0.185923	0.08286	-0.422648	4.095e-05	0.594683	1.00166e-09	0.504319	5.45248e-07	-0.373238	0.000341547
Zm.6886.1.A1_at	Zm.6886.1.A1_at	Zm.6886.1.A1_at	grey	0.449202	1.13363e-05	-0.551122	2.63518e-08	-0.60194	5.53538e-10	0.486192	1.5688e-06	0.518032	2.35157e-07	-0.51383	3.05486e-07	-0.436574	2.11605e-05	0.47267	3.32048e-06
Zm.12127.1.A1_at	Zm.12127.1.A1_at	Zm.12127.1.A1_at	grey	0.446367	1.30696e-05	-0.386174	0.000202333	-0.289267	0.0062671	0.235702	0.0270558	0.439615	1.82486e-05	-0.135678	0.20752	0.0285739	0.791573	0.285832	0.0069429
Zm.11803.1.A1_at	Zm.11803.1.A1_at	Zm.11803.1.A1_at	grey	0.446139	1.32195e-05	-0.47156	3.52628e-06	-0.186148	0.0824807	0.212061	0.0473135	0.298452	0.00473732	-0.296902	0.00496959	-0.172458	0.108114	0.0535919	0.619962
Zm.10422.1.S1_at	Zm.10422.1.S1_at	Zm.10422.1.S1_at	grey	-0.443579	1.50138e-05	0.380844	0.000251711	0.453216	9.24726e-06	-0.485035	1.67485e-06	-0.225737	0.0344556	0.00397992	0.970643	-0.0431007	0.690096	-0.319355	0.00242276
Zm.14907.1.A1_at	Zm.14907.1.A1_at	Zm.14907.1.A1_at	grey	0.443422	1.51312e-05	-0.588061	1.69905e-09	-0.634026	3.33224e-11	0.548603	3.13908e-08	0.577328	3.90321e-09	-0.501274	6.53957e-07	-0.422775	4.07096e-05	0.405026	9.06712e-05
Zm.6648.1.S1_at	Zm.6648.1.S1_at	Zm.6648.1.S1_at	grey	-0.441571	1.65787e-05	0.652694	5.56181e-12	0.594952	9.80155e-10	-0.549562	2.93736e-08	-0.51396	3.03044e-07	0.461329	6.07887e-06	0.290803	0.00598432	-0.474844	2.94978e-06
Zm.390.1.S1_at	Zm.390.1.S1_at	Zm.390.1.S1_at	grey	-0.440777	1.72385e-05	0.572955	5.43106e-09	0.463498	5.42387e-06	-0.364422	0.000482026	-0.276735	0.00905246	0.517817	2.38357e-07	0.348946	0.000862288	-0.463037	5.55737e-06
Zm.7728.1.A1_at	Zm.7728.1.A1_at	Zm.7728.1.A1_at	grey	-0.439884	1.80104e-05	0.617579	1.46405e-10	0.609246	3.00098e-10	-0.507988	4.36948e-07	-0.450892	1.0408e-05	0.510766	3.68877e-07	0.398385	0.000120967	-0.407309	8.20018e-05
Zm.5794.1.S1_at	Zm.5794.1.S1_at	Zm.5794.1.S1_at	grey	-0.439167	1.86527e-05	0.487808	1.43124e-06	0.390778	0.000167053	-0.390896	0.000166233	-0.329697	0.00170795	0.293443	0.00552442	0.526015	1.41661e-07	-0.302572	0.00416641
Zm.13806.1.S1_at	Zm.13806.1.S1_at	Zm.13806.1.S1_at	grey	-0.435554	2.22313e-05	0.544483	4.16678e-08	0.252149	0.0177891	-0.342695	0.00108172	-0.390965	0.000165748	0.351509	0.000784691	0.322702	0.0021665	-0.346439	0.000944892
ZmAffx.685.1.A1_at	ZmAffx.685.1.A1_at	ZmAffx.685.1.A1_at	grey	-0.434744	2.31174e-05	0.528825	1.1815e-07	0.48051	2.15814e-06	-0.406031	8.67542e-05	-0.404906	9.11486e-05	0.377055	0.000293315	0.150623	0.161282	-0.461752	5.94557e-06
Zm.4560.1.S1_at	Zm.4560.1.S1_at	Zm.4560.1.S1_at	grey	-0.434007	2.39519e-05	0.498636	7.64429e-07	0.28962	0.0062012	-0.273663	0.00988196	-0.111498	0.301035	0.405666	8.8159e-05	0.477585	2.53774e-06	-0.160413	0.135443
Zm.9255.2.S1_a_at	Zm.9255.2.S1_a_at	Zm.9255.2.S1_a_at	grey	0.432035	2.63247e-05	-0.645395	1.13654e-11	-0.481899	1.99731e-06	0.530792	1.03946e-07	0.633713	3.43045e-11	-0.585412	2.0922e-09	-0.571483	6.06353e-09	0.594379	1.02655e-09
Zm.18117.1.S1_at	Zm.18117.1.S1_at	Zm.18117.1.S1_at	grey	0.430043	2.89445e-05	-0.443955	1.47368e-05	-0.222575	0.0371321	0.445365	1.37397e-05	0.524361	1.57515e-07	-0.329144	0.00174074	-0.413995	6.08372e-05	0.278847	0.0085181
Zm.8912.1.S1_at	Zm.8912.1.S1_at	Zm.8912.1.S1_at	grey	-0.429752	2.93474e-05	0.542111	4.8962e-08	0.252953	0.0174169	-0.266796	0.0119808	-0.520597	2.001e-07	0.48754	1.45322e-06	0.351623	0.000781386	-0.51481	2.87489e-07
Zm.13153.1.A1_at	Zm.13153.1.A1_at	Zm.13153.1.A1_at	grey	-0.42635	3.44545e-05	0.573879	5.06711e-09	0.552987	2.31267e-08	-0.45279	9.45081e-06	-0.469653	3.90827e-06	0.560174	1.38811e-08	0.406464	8.51182e-05	-0.53408	8.37648e-08
Zm.1813.1.A1_a_at	Zm.1813.1.A1_a_at	Zm.1813.1.A1_a_at	grey	-0.426053	3.49386e-05	0.551692	2.53233e-08	0.433447	2.46047e-05	-0.280163	0.00819918	-0.48773	1.43761e-06	0.650694	6.77758e-12	0.536539	7.11723e-08	-0.517139	2.48684e-07
Zm.14951.1.S1_a_at	Zm.14951.1.S1_a_at	Zm.14951.1.S1_a_at	grey	0.423367	3.96056e-05	-0.570151	6.69541e-09	-0.428332	3.13865e-05	0.519205	2.1846e-07	0.502434	6.10323e-07	-0.504164	5.50344e-07	-0.559071	1.50245e-08	0.482693	1.91052e-06
Zm.11966.1.A1_at	Zm.11966.1.A1_at	Zm.11966.1.A1_at	grey	0.421954	4.22877e-05	-0.58501	2.15893e-09	-0.523762	1.63659e-07	0.531454	9.95465e-08	0.227695	0.0328804	-0.386406	0.000200404	-0.391199	0.00016413	0.422083	4.20355e-05
Zm.12074.1.A1_at	Zm.12074.1.A1_at	Zm.12074.1.A1_at	grey	-0.42173	4.2728e-05	0.547658	3.35094e-08	0.201596	0.0596346	-0.278112	0.00870062	-0.637918	2.31734e-11	0.508217	4.30909e-07	0.475971	2.77313e-06	-0.458997	6.86539e-06
Zm.6435.1.A1_at	Zm.6435.1.A1_at	Zm.6435.1.A1_at	grey	-0.420481	4.5264e-05	0.653299	5.23723e-12	0.511549	3.51591e-07	-0.42132	4.35449e-05	-0.467337	4.4245e-06	0.681906	2.59162e-13	0.561768	1.23742e-08	-0.369197	0.000400463
Zm.6307.1.A1_at	Zm.6307.1.A1_at	Zm.6307.1.A1_at	grey	0.418065	5.05695e-05	-0.336714	0.00133797	-0.110848	0.30388	0.391641	0.000161108	0.374267	0.000327871	-0.0299433	0.781827	-0.215075	0.0441827	0.326024	0.00193647
Zm.8647.1.A1_at	Zm.8647.1.A1_at	Zm.8647.1.A1_at	grey	-0.415742	5.62122e-05	0.340896	0.00115367	-0.0877569	0.4162	-0.00955112	0.929624	0.0202704	0.851305	0.115015	0.285946	0.151725	0.158204	0.129902	0.227706
Zm.2000.1.A1_at	Zm.2000.1.A1_at	Zm.2000.1.A1_at	grey	0.415134	5.77841e-05	-0.447917	1.20933e-05	-0.261144	0.0139896	0.492599	1.08729e-06	0.116354	0.280338	-0.0539998	0.617297	-0.367074	0.000435029	0.262593	0.0134488
Zm.16338.1.A1_at	Zm.16338.1.A1_at	Zm.16338.1.A1_at	grey	-0.414533	5.93752e-05	0.551322	2.59863e-08	0.35014	0.000825295	-0.181976	0.0897207	-0.225842	0.0343694	0.380642	0.000253779	0.302173	0.00421886	-0.199265	0.0627084
Zm.17842.1.S1_at	Zm.17842.1.S1_at	Zm.17842.1.S1_at	grey	-0.414254	6.01282e-05	0.46425	5.21292e-06	0.255933	0.0160942	-0.0922667	0.392558	-0.361419	0.000540864	0.572086	5.79628e-09	0.22858	0.0321889	-0.25305	0.0173723
Zm.4078.1.A1_at	Zm.4078.1.A1_at	Zm.4078.1.A1_at	grey	0.414117	6.05019e-05	-0.449187	1.13449e-05	-0.213326	0.0459783	0.265348	0.0124699	0.292863	0.00562279	-0.382914	0.000231344	-0.44055	1.74322e-05	0.316807	0.00263587
Zm.502.1.S1_at	Zm.502.1.S1_at	Zm.502.1.S1_at	grey	0.413763	6.14763e-05	-0.500675	6.77615e-07	-0.513169	3.18206e-07	0.638394	2.21596e-11	0.16681	0.12034	-0.143917	0.180983	-0.425144	3.6457e-05	0.483552	1.82066e-06
Zm.17974.1.A1_at	Zm.17974.1.A1_at	Zm.17974.1.A1_at	grey	-0.4129	6.39131e-05	0.668313	1.1267e-12	0.548549	3.1509e-08	-0.357842	0.000619469	-0.447655	1.22533e-05	0.671838	7.75348e-13	0.542868	4.6509e-08	-0.395441	0.000137187
Zm.1353.1.A1_at	Zm.1353.1.A1_at	Zm.1353.1.A1_at	grey	-0.41188	6.69078e-05	0.422973	4.03368e-05	0.222116	0.0375354	-0.473755	3.13018e-06	-0.0144084	0.894006	0.00282429	0.979165	0.258185	0.0151534	-0.24898	0.0193248
ZmAffx.751.1.A1_at	ZmAffx.751.1.A1_at	ZmAffx.751.1.A1_at	grey	0.409968	7.28774e-05	-0.409034	7.59692e-05	-0.243365	0.0223252	0.459577	6.66132e-06	0.148113	0.168462	-0.0360713	0.738644	-0.0761751	0.480565	0.472724	3.31079e-06
Zm.5917.1.A1_at	Zm.5917.1.A1_at	Zm.5917.1.A1_at	grey	-0.407979	7.9609e-05	0.554204	2.12303e-08	0.510305	3.79425e-07	-0.434991	2.28434e-05	-0.41638	5.46072e-05	0.433577	2.44512e-05	0.220748	0.0387563	-0.399858	0.000113531
Zm.13942.1.A1_at	Zm.13942.1.A1_at	Zm.13942.1.A1_at	grey	-0.407061	8.29063e-05	0.539432	5.86575e-08	0.226091	0.0341664	-0.462043	5.85547e-06	-0.616159	1.657e-10	0.434265	2.36566e-05	0.368148	0.00041721	-0.521274	1.91718e-07
Zm.1306.1.S1_at	Zm.1306.1.S1_at	Zm.1306.1.S1_at	grey	0.406799	8.38704e-05	-0.606174	3.8894e-10	-0.445169	1.38739e-05	0.261661	0.0137946	0.367736	0.000423955	-0.605709	4.0442e-10	-0.46878	4.09587e-06	0.481636	2.02691e-06
Zm.17326.1.A1_at	Zm.17326.1.A1_at	Zm.17326.1.A1_at	grey	-0.405526	8.87029e-05	0.484258	1.74979e-06	0.550461	2.75945e-08	-0.256286	0.0159439	-0.378079	0.000281492	0.511566	3.51214e-07	0.223351	0.0364599	-0.42163	4.29267e-05
Zm.15884.1.A1_at	Zm.15884.1.A1_at	Zm.15884.1.A1_at	grey	-0.404949	9.09781e-05	0.489164	1.32467e-06	0.453899	8.93033e-06	-0.393318	0.000150115	-0.384673	0.000215245	0.38177	0.0002424	0.441126	1.69457e-05	-0.350427	0.000816639
Zm.11731.1.A1_at	Zm.11731.1.A1_at	Zm.11731.1.A1_at	grey	-0.404779	9.16581e-05	0.460243	6.43406e-06	0.324228	0.00205793	-0.13127	0.222806	-0.234603	0.0277991	0.605318	4.17878e-10	0.410696	7.05467e-05	-0.276833	0.00902683
Zm.6977.5.S1_a_at	Zm.6977.5.S1_a_at	Zm.6977.5.S1_a_at	grey	0.404519	9.27111e-05	-0.59232	1.21113e-09	-0.563569	1.08602e-08	0.588288	1.66898e-09	0.368774	0.00040714	-0.451828	9.92504e-06	-0.589583	1.50638e-09	0.417976	5.07744e-05
Zm.311.1.A1_at	Zm.311.1.A1_at	Zm.311.1.A1_at	grey	0.404292	9.36371e-05	-0.485698	1.61323e-06	-0.303223	0.00408198	0.352674	0.00075156	0.512504	3.31534e-07	-0.409401	7.47387e-05	-0.390739	0.000167329	0.523929	1.61926e-07
Zm.14923.1.S1_at	Zm.14923.1.S1_at	Zm.14923.1.S1_at	grey	-0.404248	9.38162e-05	0.567721	8.01428e-09	0.569988	6.77694e-09	-0.242635	0.0227431	-0.344082	0.00102905	0.586188	1.96886e-09	0.280114	0.00821095	-0.353843	0.000719625
Zm.13365.1.A1_at	Zm.13365.1.A1_at	Zm.13365.1.A1_at	grey	-0.404123	9.43291e-05	0.494154	9.93604e-07	0.300873	0.00439399	-0.0915337	0.396345	-0.370017	0.000387806	0.498559	7.67903e-07	0.333143	0.00151603	-0.233499	0.0285639
Zm.19278.1.A1_at	Zm.19278.1.A1_at	Zm.19278.1.A1_at	grey	-0.403844	9.54876e-05	0.460803	6.24841e-06	0.344656	0.00100796	-0.132996	0.216729	-0.340293	0.00117871	0.362141	0.000526153	0.233839	0.0283266	-0.144422	0.179442
Zm.17672.1.A1_at	Zm.17672.1.A1_at	Zm.17672.1.A1_at	grey	0.403803	9.56607e-05	-0.395035	0.000139579	-0.392281	0.000156827	0.483045	1.87323e-06	0.420076	4.61149e-05	-0.177029	0.098945	-0.245684	0.0210409	0.405166	9.01176e-05
Zm.11587.1.A1_at	Zm.11587.1.A1_at	Zm.11587.1.A1_at	grey	0.403663	9.62458e-05	-0.409415	7.46916e-05	-0.260909	0.0140791	0.409919	7.3037e-05	0.565585	9.37539e-09	-0.367571	0.000426697	-0.430915	2.77697e-05	0.336885	0.00132995
Zm.14099.1.A1_at	Zm.14099.1.A1_at	Zm.14099.1.A1_at	grey	0.402989	9.91194e-05	-0.411479	6.812e-05	-0.0680608	0.528649	0.218822	0.0405331	0.47273	3.30964e-06	-0.216981	0.0422933	-0.0718181	0.506089	0.3566	0.000649115
Zm.15748.1.S1_at	Zm.15748.1.S1_at	Zm.15748.1.S1_at	grey	0.402626	0.000100696	-0.427751	3.22579e-05	-0.347036	0.000924575	0.487154	1.48547e-06	0.210524	0.0489784	-0.120879	0.261924	-0.0284496	0.792459	0.223976	0.0359254
Zm.19297.1.A1_at	Zm.19297.1.A1_at	Zm.19297.1.A1_at	grey	0.402621	0.000100718	-0.502155	6.20573e-07	-0.549151	3.02221e-08	0.672297	7.38268e-13	0.442917	1.55136e-05	-0.36118	0.000545806	-0.385605	0.000207142	0.554883	2.02363e-08
Zm.18649.1.A1_at	Zm.18649.1.A1_at	Zm.18649.1.A1_at	grey	0.401831	0.00010424	-0.541031	5.26701e-08	-0.35575	0.000670149	0.535591	7.57987e-08	0.565692	9.30255e-09	-0.491683	1.14628e-06	-0.392217	0.000157249	0.562967	1.13454e-08
Zm.3302.1.A1_at	Zm.3302.1.A1_at	Zm.3302.1.A1_at	grey	-0.401723	0.000104727	0.578243	3.6403e-09	0.300857	0.00439623	-0.298735	0.004696	-0.468489	4.16021e-06	0.471995	3.44429e-06	0.472871	3.28448e-06	-0.489137	1.3267e-06
Zm.1247.1.S1_at	Zm.1247.1.S1_at	Zm.1247.1.S1_at	grey	0.401457	0.000105944	-0.482896	1.88893e-06	-0.333269	0.00150941	0.500227	6.95833e-07	0.64435	1.25706e-11	-0.497392	8.22455e-07	-0.430872	2.78257e-05	0.443421	1.51318e-05
Zm.9440.1.A1_at	Zm.9440.1.A1_at	Zm.9440.1.A1_at	grey	0.399959	0.000113039	-0.386982	0.000195684	-0.451937	9.86992e-06	0.528704	1.19081e-07	0.201131	0.0602377	-0.152899	0.154971	-0.381864	0.000241478	0.314838	0.00281194
ZmAffx.1094.1.S1_at	ZmAffx.1094.1.S1_at	ZmAffx.1094.1.S1_at	grey	-0.399159	0.000117004	0.575703	4.41539e-09	0.558606	1.55321e-08	-0.258921	0.0148563	-0.400594	0.000109978	0.625634	7.16919e-11	0.388039	0.000187292	-0.337546	0.00129929
Zm.4733.1.A1_at	Zm.4733.1.A1_at	Zm.4733.1.A1_at	grey	-0.398784	0.000118911	0.534966	7.90032e-08	0.661439	2.30148e-12	-0.633199	3.59752e-11	-0.462096	5.83911e-06	0.441923	1.62939e-05	0.416379	5.46106e-05	-0.479595	2.2708e-06
Zm.17586.1.S1_at	Zm.17586.1.S1_at	Zm.17586.1.S1_at	grey	-0.398366	0.000121067	0.570875	6.34442e-09	0.488919	1.34334e-06	-0.260461	0.0142511	-0.592976	1.14915e-09	0.711009	8.40881e-15	0.295495	0.00518904	-0.415386	5.71285e-05
Zm.2333.1.S1_at	Zm.2333.1.S1_at	Zm.2333.1.S1_at	grey	-0.396919	0.000128808	0.353967	0.000716299	0.219709	0.0397063	-0.177797	0.0974648	-0.366814	0.000439444	0.329428	0.00172386	0.193413	0.0709926	-0.247738	0.0199564
Zm.17572.2.S1_at	Zm.17572.2.S1_at	Zm.17572.2.S1_at	grey	0.396913	0.000128844	-0.524114	1.60026e-07	-0.358072	0.000614113	0.29353	0.00550997	0.346206	0.000952926	-0.560944	1.31324e-08	-0.471127	3.60991e-06	0.357854	0.000619197
Zm.2643.1.S1_at	Zm.2643.1.S1_at	Zm.2643.1.S1_at	grey	-0.39641	0.000131643	0.521811	1.85295e-07	0.397201	0.000127266	-0.440124	1.78e-05	-0.253922	0.0169769	0.37846	0.000277203	0.551504	2.56577e-08	-0.21148	0.0479375
Zm.602.1.A1_a_at	Zm.602.1.A1_a_at	Zm.602.1.A1_a_at	grey	0.396018	0.000133861	-0.478738	2.38121e-06	-0.226498	0.0338364	0.283678	0.00739879	0.562534	1.17072e-08	-0.380017	0.000260292	-0.282295	0.00770504	0.244032	0.0219492
Zm.7157.1.A1_at	Zm.7157.1.A1_at	Zm.7157.1.A1_at	grey	0.395773	0.000135266	-0.520015	2.07597e-07	-0.434237	2.3688e-05	0.670582	8.86314e-13	0.264931	0.0126141	-0.2438	0.0220792	-0.327157	0.00186316	0.56245	1.1779e-08
Zm.2407.1.A1_a_at	Zm.2407.1.A1_a_at	Zm.2407.1.A1_a_at	grey	-0.393794	0.000147121	0.55058	2.73669e-08	0.659559	2.78917e-12	-0.592907	1.15556e-09	-0.470757	3.68255e-06	0.508679	4.18974e-07	0.405294	8.96102e-05	-0.590878	1.35896e-09
Zm.14795.1.A1_at	Zm.14795.1.A1_at	Zm.14795.1.A1_at	grey	0.392604	0.000154706	-0.403543	9.67531e-05	0.0709514	0.511248	0.174651	0.103635	0.283116	0.00752185	-0.180316	0.0927368	-0.41385	6.12347e-05	0.103978	0.33501
Zm.2321.4.A1_a_at	Zm.2321.4.A1_a_at	Zm.2321.4.A1_a_at	grey	0.391849	0.000159704	-0.561695	1.24399e-08	-0.644573	1.23036e-11	0.270215	0.0108917	0.50841	4.25907e-07	-0.652198	5.84178e-12	-0.230846	0.0304738	0.469256	3.99243e-06
Zm.12514.1.A1_at	Zm.12514.1.A1_at	Zm.12514.1.A1_at	grey	-0.391628	0.000161198	0.604143	4.60961e-10	0.509961	3.8748e-07	-0.282608	0.00763471	-0.554321	2.10557e-08	0.745788	7.69191e-17	0.486497	1.54192e-06	-0.528455	1.21013e-07
Zm.10659.1.A1_at	Zm.10659.1.A1_at	Zm.10659.1.A1_at	grey	-0.391473	0.000162254	0.440517	1.74598e-05	0.305602	0.00378652	-0.328259	0.00179437	-0.0594024	0.582483	0.0810677	0.452746	0.047061	0.663272	-0.282002	0.00777145
Zm.11741.1.S1_at	Zm.11741.1.S1_at	Zm.11741.1.S1_at	grey	0.39122	0.000163987	-0.514989	2.84322e-07	-0.506865	4.67728e-07	0.449999	1.08893e-05	0.616014	1.67799e-10	-0.576763	4.07465e-09	-0.536479	7.14575e-08	0.359553	0.000580645
Zm.10818.1.S1_at	Zm.10818.1.S1_at	Zm.10818.1.S1_at	grey	-0.388205	0.000186005	0.461839	5.91831e-06	0.258064	0.0152028	-0.43454	2.33451e-05	-0.192721	0.0720285	0.158552	0.140096	0.274139	0.00974931	-0.287069	0.00669242
Zm.10344.1.S1_at	Zm.10344.1.S1_at	Zm.10344.1.S1_at	grey	-0.387236	0.000193637	0.450751	1.04826e-05	0.416703	5.38115e-05	-0.286141	0.00687959	-0.268045	0.0115724	0.302522	0.00417296	0.0499165	0.644188	-0.287998	0.00650973
Zm.15815.1.S1_at	Zm.15815.1.S1_at	Zm.15815.1.S1_at	grey	-0.386912	0.000196256	0.446553	1.29483e-05	0.484617	1.71482e-06	-0.221878	0.0377455	-0.262832	0.0133613	0.541607	5.06608e-08	0.36277	0.000513617	-0.251232	0.0182222
Zm.7860.1.A1_at	Zm.7860.1.A1_at	Zm.7860.1.A1_at	grey	-0.386347	0.000200898	0.531424	9.9743e-08	0.597984	7.66239e-10	-0.363241	0.000504425	-0.552666	2.36538e-08	0.535613	7.56877e-08	0.528437	1.21159e-07	-0.389484	0.000176346
ZmAffx.1068.1.A1_at	ZmAffx.1068.1.A1_at	ZmAffx.1068.1.A1_at	grey	-0.386165	0.00020241	0.469195	4.00559e-06	0.214438	0.0448298	-0.370212	0.00038485	-0.433937	2.40317e-05	0.419898	4.64947e-05	0.24604	0.0208492	-0.370773	0.00037645
Zm.13728.2.S1_a_at	Zm.13728.2.S1_a_at	Zm.13728.2.S1_a_at	grey	0.386104	0.000202919	-0.460121	6.47503e-06	-0.177389	0.0982478	-0.0814472	0.450626	0.124844	0.246483	-0.382305	0.00023717	-0.303371	0.00406311	-0.009124	0.932763
Zm.567.1.A1_at	Zm.567.1.A1_at	Zm.567.1.A1_at	grey	-0.38577	0.000205743	0.491446	1.16206e-06	0.328993	0.00174976	-0.389741	0.000174465	-0.256461	0.0158695	0.181599	0.0903978	0.0618346	0.567109	-0.392724	0.000153926
Zm.5743.1.A1_at	Zm.5743.1.A1_at	Zm.5743.1.A1_at	grey	-0.38575	0.000205914	0.378574	0.000275925	0.375184	0.000316114	-0.304639	0.00390372	-0.180405	0.0925719	0.19242	0.0724822	0.415923	5.57524e-05	-0.213219	0.0460894
Zm.820.2.A1_x_at	Zm.820.2.A1_x_at	Zm.820.2.A1_x_at	grey	0.385289	0.000209864	-0.541151	5.22463e-08	-0.367846	0.000422145	0.52538	1.47562e-07	0.528662	1.19401e-07	-0.325519	0.00196995	-0.386897	0.000196372	0.492613	1.08639e-06
Zm.6779.2.S1_a_at	Zm.6779.2.S1_a_at	Zm.6779.2.S1_a_at	grey	0.384875	0.00021347	-0.629766	4.93058e-11	-0.398488	0.000120432	0.515418	2.76836e-07	0.570276	6.63373e-09	-0.57093	6.31873e-09	-0.504325	5.45053e-07	0.608728	3.13551e-10
Zm.8068.1.A1_at	Zm.8068.1.A1_at	Zm.8068.1.A1_at	grey	-0.384855	0.000213646	0.50707	4.61948e-07	0.490256	1.24437e-06	-0.394202	0.000144602	-0.332542	0.00154807	0.413821	6.13167e-05	0.26876	0.0113444	-0.426705	3.38853e-05
Zm.2387.2.S1_a_at	Zm.2387.2.S1_a_at	Zm.2387.2.S1_a_at	grey	-0.384637	0.000215568	0.25801	0.0152251	0.317671	0.00256185	-0.184934	0.0845379	-0.16485	0.124823	0.0643626	0.551336	0.231739	0.0298189	-0.0943334	0.381996
Zm.15418.1.A1_at	Zm.15418.1.A1_at	Zm.15418.1.A1_at	grey	-0.384458	0.000217161	0.505375	5.11722e-07	0.495829	9.01235e-07	-0.580848	2.98122e-09	-0.24743	0.0201161	0.139784	0.193968	0.295229	0.00523139	-0.419173	4.80678e-05
Zm.3331.1.A1_at	Zm.3331.1.A1_at	Zm.3331.1.A1_at	grey	-0.384385	0.000217809	0.399163	0.000116986	0.0525498	0.626791	-0.343335	0.0010571	-0.31121	0.00316409	0.158316	0.140695	0.398651	0.000119591	-0.10542	0.328312
Zm.17720.1.A1_at	Zm.17720.1.A1_at	Zm.17720.1.A1_at	grey	0.383209	0.000228568	-0.379895	0.000261585	-0.183563	0.0869092	0.306509	0.00367903	0.494838	9.5484e-07	-0.454591	8.61906e-06	-0.483882	1.7872e-06	0.364618	0.000478406
Zm.123.1.S1_at	Zm.123.1.S1_at	Zm.123.1.S1_at	grey	0.383136	0.000229258	-0.557579	1.67139e-08	-0.21304	0.0462772	0.207026	0.0529496	0.494658	9.64898e-07	-0.473022	3.25763e-06	-0.23648	0.0265392	0.25755	0.0154138
Zm.6067.1.S1_at	Zm.6067.1.S1_at	Zm.6067.1.S1_at	grey	-0.382393	0.000236328	0.411004	6.95826e-05	0.429187	3.0143e-05	-0.577242	3.9289e-09	-0.410868	7.00094e-05	0.23568	0.0270705	0.35629	0.000656704	-0.467386	4.41298e-06
Zm.2107.1.A1_at	Zm.2107.1.A1_at	Zm.2107.1.A1_at	grey	0.381887	0.000241253	-0.443932	1.47533e-05	-0.286392	0.00682861	0.460272	6.42422e-06	0.270265	0.0108765	-0.332572	0.00154646	-0.492168	1.11468e-06	0.307901	0.00351922
Zm.11838.1.A1_at	Zm.11838.1.A1_at	Zm.11838.1.A1_at	grey	0.381548	0.000244607	-0.579161	3.39349e-09	-0.323489	0.00210986	0.324171	0.00206185	0.566603	8.70149e-09	-0.491313	1.17102e-06	-0.401778	0.00010448	0.238717	0.0251016
Zm.3517.1.A1_at	Zm.3517.1.A1_at	Zm.3517.1.A1_at	grey	0.381432	0.000245766	-0.565278	9.58874e-09	-0.366896	0.000438039	0.465326	4.92413e-06	0.618388	1.36399e-10	-0.605632	4.07026e-10	-0.602187	5.42357e-10	0.376497	0.000299947
Zm.6716.1.A1_at	Zm.6716.1.A1_at	Zm.6716.1.A1_at	grey	-0.380243	0.000257927	0.392197	0.000157387	0.446235	1.31557e-05	-0.188001	0.0794195	-0.0622255	0.564656	0.359126	0.000590132	0.0837719	0.437761	-0.216544	0.042721
Zm.3573.1.A1_at	Zm.3573.1.A1_at	Zm.3573.1.A1_at	grey	0.379644	0.000264257	-0.477298	2.57818e-06	-0.15094	0.160393	0.0547656	0.612308	0.333215	0.00151224	-0.36285	0.00051206	-0.235516	0.0271805	0.129269	0.230003
Zm.14477.1.S1_at	Zm.14477.1.S1_at	Zm.14477.1.S1_at	grey	0.379572	0.000265031	-0.2863	0.00684718	0.0123508	0.909073	-0.0132341	0.9026	-0.0720808	0.50453	0.0576673	0.593565	-0.0129079	0.90499	-0.109736	0.308784
Zm.4864.1.A1_at	Zm.4864.1.A1_at	Zm.4864.1.A1_at	grey	-0.37918	0.000269259	0.487398	1.46497e-06	0.444513	1.4334e-05	-0.4117	6.745e-05	-0.0549686	0.610988	0.244882	0.0214777	0.384871	0.000213501	-0.128084	0.234337
Zm.5062.1.A1_at	Zm.5062.1.A1_at	Zm.5062.1.A1_at	grey	-0.379164	0.000269431	0.328596	0.00177377	0.0901885	0.403351	-0.324013	0.00207291	-0.323593	0.00210244	0.160956	0.134107	0.122003	0.257484	-0.336357	0.00135488
Zm.16525.1.A1_at	Zm.16525.1.A1_at	Zm.16525.1.A1_at	grey	-0.379034	0.000270858	0.604735	4.38758e-10	0.510767	3.68858e-07	-0.498815	7.56382e-07	-0.627528	6.04303e-11	0.583972	2.34083e-09	0.330371	0.00166881	-0.336855	0.00133135
Zm.8135.1.A1_at	Zm.8135.1.A1_at	Zm.8135.1.A1_at	grey	-0.378562	0.00027606	0.333947	0.00147421	0.208612	0.0511182	-0.138722	0.197411	-0.171866	0.109348	0.113366	0.292959	0.371547	0.000365156	-0.326286	0.00191926
Zm.9287.1.A1_at	Zm.9287.1.A1_at	Zm.9287.1.A1_at	grey	-0.377646	0.000286432	0.486179	1.56989e-06	0.303838	0.00400379	-0.393546	0.000148673	-0.316281	0.00268193	0.228905	0.0319379	0.332088	0.00157262	-0.32339	0.0021169
Zm.1968.1.A1_at	Zm.1968.1.A1_at	Zm.1968.1.A1_at	grey	-0.376192	0.000303635	0.50774	4.43566e-07	0.437464	2.02665e-05	-0.286849	0.00673651	-0.558409	1.57521e-08	0.576004	4.31596e-09	0.202743	0.0581678	-0.545815	3.80387e-08
Zm.14036.1.S1_at	Zm.14036.1.S1_at	Zm.14036.1.S1_at	grey	0.375381	0.000313634	-0.52135	1.90795e-07	-0.419039	4.83648e-05	0.538513	6.23851e-08	0.555166	1.9836e-08	-0.538029	6.44402e-08	-0.523981	1.61386e-07	0.597112	8.22628e-10
Zm.17724.3.S1_a_at	Zm.17724.3.S1_a_at	Zm.17724.3.S1_a_at	grey	-0.374767	0.000321415	0.543261	4.52854e-08	0.628784	5.39209e-11	-0.558026	1.61894e-08	-0.473907	3.10447e-06	0.385068	0.00021178	0.357736	0.000621948	-0.578012	3.70518e-09
Zm.9414.1.A1_at	Zm.9414.1.A1_at	Zm.9414.1.A1_at	grey	0.374419	0.000325899	-0.420513	4.51972e-05	-0.299882	0.00453171	0.547093	3.48388e-08	0.457687	7.34823e-06	-0.218246	0.0410775	-0.210022	0.0495334	0.587845	1.72835e-09
Zm.16584.1.S1_at	Zm.16584.1.S1_at	Zm.16584.1.S1_at	grey	-0.374238	0.000328245	0.532132	9.52175e-08	0.389849	0.000173677	-0.172694	0.107624	-0.442566	1.57855e-05	0.710497	8.96376e-15	0.525645	1.45077e-07	-0.392922	0.000152649
Zm.4015.2.A1_at	Zm.4015.2.A1_at	Zm.4015.2.A1_at	grey	-0.372787	0.000347692	0.522164	1.81189e-07	0.503198	5.8311e-07	-0.513776	3.06508e-07	-0.419866	4.65623e-05	0.48967	1.28687e-06	0.441193	1.68899e-05	-0.343655	0.001045
Zm.12599.1.S1_at	Zm.12599.1.S1_at	Zm.12599.1.S1_at	grey	-0.372255	0.000355092	0.45427	8.76201e-06	0.539642	5.78343e-08	-0.519773	2.10784e-07	-0.356017	0.000663468	0.318514	0.00249135	0.413486	6.2249e-05	-0.582917	2.54081e-09
ZmAffx.1151.1.A1_at	ZmAffx.1151.1.A1_at	ZmAffx.1151.1.A1_at	grey	-0.371369	0.00036773	0.484533	1.72294e-06	0.520749	1.98199e-07	-0.125428	0.244261	-0.274763	0.00957756	0.48759	1.44911e-06	0.185955	0.0828058	-0.113421	0.292723
Zm.15550.2.A1_at	Zm.15550.2.A1_at	Zm.15550.2.A1_at	grey	-0.370757	0.000376693	0.370118	0.000386272	0.227959	0.0326731	0.12892	0.231271	-0.110425	0.305739	0.342807	0.00107738	0.00222466	0.983588	-0.0358199	0.740401
Zm.3457.1.A1_at	Zm.3457.1.A1_at	Zm.3457.1.A1_at	grey	-0.370548	0.000379805	0.552579	2.37983e-08	0.348097	0.00088949	-0.362337	0.00052221	-0.460975	6.19242e-06	0.329525	0.00171808	0.291288	0.00589746	-0.195666	0.0677041
Zm.6756.1.S1_s_at	Zm.6756.1.S1_s_at	Zm.6756.1.S1_s_at	grey	0.369548	0.000394992	-0.450387	1.06773e-05	-0.174234	0.104474	0.0646868	0.549328	0.135552	0.207948	-0.367776	0.0004233	-0.321141	0.00228281	0.257119	0.0155929
Zm.5951.1.A1_at	Zm.5951.1.A1_at	Zm.5951.1.A1_at	grey	0.369327	0.000398432	-0.426099	3.48637e-05	-0.593988	1.05939e-09	0.508599	4.21019e-07	0.331613	0.00159874	-0.375857	0.00030773	-0.434634	2.32403e-05	0.355035	0.000688326
Zm.4232.1.A1_at	Zm.4232.1.A1_at	Zm.4232.1.A1_at	grey	0.368665	0.00040887	-0.404497	9.27966e-05	-0.493571	1.02781e-06	0.463503	5.42242e-06	0.456702	7.73217e-06	-0.233546	0.0285309	-0.199157	0.0628538	0.524179	1.59358e-07
Zm.11757.1.A1_at	Zm.11757.1.A1_at	Zm.11757.1.A1_at	grey	0.367887	0.000421481	-0.543491	4.45812e-08	-0.205062	0.0552932	0.196012	0.067211	0.407264	8.21641e-05	-0.547626	3.35836e-08	-0.441852	1.63508e-05	0.136796	0.203765
Zm.13728.1.S1_at	Zm.13728.1.S1_at	Zm.13728.1.S1_at	grey	0.367493	0.000427994	-0.39313	0.000151313	0.0203907	0.850433	-0.124863	0.246412	0.0896244	0.406311	-0.268067	0.0115656	-0.255595	0.0162399	-0.0114994	0.915317
Zm.11677.2.A1_at	Zm.11677.2.A1_at	Zm.11677.2.A1_at	grey	0.367389	0.000429727	-0.461284	6.09302e-06	-0.0800675	0.458359	0.111014	0.303152	0.219581	0.0398249	-0.323795	0.00208821	-0.299813	0.00454146	-0.0205994	0.84892
Zm.1165.1.A1_at	Zm.1165.1.A1_at	Zm.1165.1.A1_at	grey	0.36712	0.000434246	-0.284621	0.00719607	-0.019549	0.85654	-0.115889	0.282276	-0.102091	0.343902	-0.0743351	0.491259	-0.143683	0.1817	-0.221972	0.0376617
Zm.5910.1.S1_at	Zm.5910.1.S1_at	Zm.5910.1.S1_at	grey	-0.366817	0.000439387	0.548067	3.25767e-08	0.568193	7.74046e-09	-0.493992	1.00298e-06	-0.56938	7.08957e-09	0.466828	4.54622e-06	0.211725	0.0476735	-0.558547	1.55981e-08
Zm.10408.1.A1_at	Zm.10408.1.A1_at	Zm.10408.1.A1_at	grey	0.366757	0.00044041	-0.577671	3.80249e-09	-0.654555	4.62093e-12	0.60087	6.04675e-10	0.453597	9.06895e-06	-0.406089	8.65352e-05	-0.427158	3.3171e-05	0.262464	0.0134961
Zm.5042.1.A1_a_at	Zm.5042.1.A1_a_at	Zm.5042.1.A1_a_at	grey	0.366243	0.000449275	-0.396321	0.000132142	-0.233186	0.0287837	0.199237	0.0627457	0.463687	5.37017e-06	-0.318286	0.00251028	-0.287792	0.00654987	0.374141	0.000329522
Zm.2793.1.A1_at	Zm.2793.1.A1_at	Zm.2793.1.A1_at	grey	0.365097	0.000469648	-0.423952	3.85409e-05	-0.113677	0.291627	-0.0631617	0.558802	0.255632	0.016224	-0.40055	0.000110189	-0.398229	0.00012178	-0.000896826	0.993383
Zm.12518.1.A1_at	Zm.12518.1.A1_at	Zm.12518.1.A1_at	grey	0.365002	0.000471372	-0.560822	1.32486e-08	-0.290766	0.00599104	0.394295	0.00014403	0.576433	4.17782e-09	-0.43464	2.32333e-05	-0.471644	3.51028e-06	0.261868	0.0137173
Zm.9822.1.A1_at	Zm.9822.1.A1_at	Zm.9822.1.A1_at	grey	0.364533	0.000479982	-0.570449	6.54898e-09	-0.54882	3.09228e-08	0.520827	1.97224e-07	0.621499	1.03695e-10	-0.576738	4.08227e-09	-0.275462	0.00938844	0.516097	2.6539e-07
Zm.107.1.S1_at	Zm.107.1.S1_at	Zm.107.1.S1_at	grey	0.364474	0.00048107	-0.465004	5.009e-06	-0.177249	0.0985189	0.111933	0.299143	0.462599	5.68689e-06	-0.548459	3.17051e-08	-0.361463	0.000539945	0.388514	0.000183628
Zm.14432.1.A1_at	Zm.14432.1.A1_at	Zm.14432.1.A1_at	grey	-0.36384	0.00049295	0.49467	9.64211e-07	0.61153	2.47014e-10	-0.606148	3.898e-10	-0.224158	0.035771	0.20322	0.057567	0.184411	0.085437	-0.516045	2.66246e-07
Zm.13778.1.A1_at	Zm.13778.1.A1_at	Zm.13778.1.A1_at	grey	-0.363519	0.000499078	0.307881	0.00352147	0.269169	0.0112155	-0.209057	0.0506133	-0.20492	0.0554656	0.205497	0.0547664	0.174161	0.104623	-0.166718	0.120548
Zm.15628.1.S1_at	Zm.15628.1.S1_at	Zm.15628.1.S1_at	grey	-0.36271	0.000514811	0.469664	3.90589e-06	0.561026	1.30552e-08	-0.462014	5.86423e-06	-0.213587	0.0457064	0.210861	0.0486096	0.114473	0.28824	-0.208335	0.0514341
Zm.4468.2.A1_a_at	Zm.4468.2.A1_a_at	Zm.4468.2.A1_a_at	grey	0.361856	0.000531914	-0.547041	3.49656e-08	-0.64905	7.96514e-12	0.463996	5.28318e-06	0.580668	3.02292e-09	-0.6422	1.54472e-11	-0.442981	1.54651e-05	0.557708	1.6561e-08
Zm.281.1.S1_s_at	Zm.281.1.S1_s_at	Zm.281.1.S1_s_at	grey	0.361643	0.000536255	-0.509892	3.89119e-07	-0.324853	0.00201489	0.526168	1.4028e-07	0.625909	6.99421e-11	-0.427842	3.21198e-05	-0.483967	1.77876e-06	0.455023	8.43038e-06
Zm.5546.1.A1_at	Zm.5546.1.A1_at	Zm.5546.1.A1_at	grey	-0.36162	0.000536729	0.22246	0.0372328	-0.107442	0.319071	0.139343	0.195392	0.0639207	0.554077	0.164311	0.126078	0.42101	4.41734e-05	0.0887193	0.411086
Zm.10670.1.A1_at	Zm.10670.1.A1_at	Zm.10670.1.A1_at	grey	-0.361447	0.000540286	0.452433	9.62417e-06	0.558853	1.526e-08	-0.363575	0.000498012	-0.430961	2.7708e-05	0.467485	4.38977e-06	0.286567	0.00679321	-0.393182	0.000150982
Zm.10079.1.A1_a_at	Zm.10079.1.A1_a_at	Zm.10079.1.A1_a_at	grey	0.361304	0.000543244	-0.442068	1.61778e-05	-0.329436	0.00172339	0.458167	7.16763e-06	0.554938	2.01583e-08	-0.196712	0.0662207	-0.0884017	0.412769	0.30041	0.00445792
Zm.12538.1.A1_at	Zm.12538.1.A1_at	Zm.12538.1.A1_at	grey	-0.361045	0.000548626	0.51774	2.39511e-07	0.515183	2.80918e-07	-0.327373	0.00184954	-0.582805	2.56292e-09	0.663127	1.93468e-12	0.446103	1.32432e-05	-0.640561	1.80554e-11
Zm.18931.1.A1_at	Zm.18931.1.A1_at	Zm.18931.1.A1_at	grey	-0.361026	0.000549019	0.427576	3.2525e-05	0.455251	8.33206e-06	-0.142708	0.184716	-0.44177	1.64174e-05	0.558452	1.57039e-08	0.342149	0.00110311	-0.35521	0.000683818
Zm.5616.1.A1_at	Zm.5616.1.A1_at	Zm.5616.1.A1_at	grey	0.360899	0.000551681	-0.515732	2.71484e-07	-0.434253	2.36697e-05	0.518625	2.26579e-07	0.124063	0.249472	-0.33225	0.00156384	-0.438022	1.97239e-05	0.484353	1.74048e-06
Zm.5815.1.A1_at	Zm.5815.1.A1_at	Zm.5815.1.A1_at	grey	0.360815	0.000553451	-0.351407	0.000787659	-0.187056	0.0809687	0.445202	1.38513e-05	0.436417	2.13227e-05	-0.274943	0.00952863	-0.378452	0.000277284	0.352774	0.000748767
Zm.17238.1.S1_at	Zm.17238.1.S1_at	Zm.17238.1.S1_at	grey	-0.360776	0.000554276	0.409683	7.38067e-05	0.20047	0.0611034	-0.0716755	0.506936	-0.00447962	0.96696	0.37944	0.000266451	0.404224	9.39149e-05	0.0225457	0.834838
Zm.10031.1.A1_at	Zm.10031.1.A1_at	Zm.10031.1.A1_at	grey	-0.360567	0.000558711	0.484371	1.73868e-06	0.587921	1.71799e-09	-0.588287	1.66902e-09	-0.408082	7.92457e-05	0.315118	0.00278627	0.304043	0.00397792	-0.531579	9.87319e-08
Zm.3996.1.S1_at	Zm.3996.1.S1_at	Zm.3996.1.S1_at	grey	0.360557	0.000558919	-0.478164	2.45794e-06	-0.442741	1.56494e-05	0.499488	7.26959e-07	0.200207	0.0614503	-0.28521	0.00707194	-0.374168	0.000329157	0.21617	0.0430888
Zm.2584.1.A1_at	Zm.2584.1.A1_at	Zm.2584.1.A1_at	grey	0.35931	0.000586027	-0.54923	3.00565e-08	-0.248476	0.0195791	0.154511	0.150615	0.314341	0.00285804	-0.542457	4.78247e-08	-0.365052	0.000470467	0.238505	0.0252351
Zm.9485.1.A1_at	Zm.9485.1.A1_at	Zm.9485.1.A1_at	grey	-0.358622	0.000601474	0.494782	9.5799e-07	0.293542	0.00550796	-0.116761	0.278645	-0.292943	0.00560911	0.456131	7.96316e-06	0.333981	0.00147244	-0.114488	0.288175
Zm.5491.1.A1_at	Zm.5491.1.A1_at	Zm.5491.1.A1_at	grey	0.357919	0.000617671	-0.536598	7.08914e-08	-0.5793	3.35764e-09	0.371456	0.000366466	0.335397	0.00140134	-0.530158	1.0834e-07	-0.43546	2.23319e-05	0.346815	0.000932051
Zm.17254.1.A1_at	Zm.17254.1.A1_at	Zm.17254.1.A1_at	grey	0.357762	0.000621327	-0.399007	0.000117776	-0.142609	0.185022	0.0901016	0.403807	0.273146	0.0100281	-0.385582	0.000207345	-0.450299	1.0725e-05	0.198217	0.0641306
Zm.539.1.A1_at	Zm.539.1.A1_at	Zm.539.1.A1_at	grey	0.357631	0.000624425	-0.415877	5.58702e-05	-0.234182	0.0280885	0.264896	0.0126263	0.553019	2.30747e-08	-0.403588	9.65607e-05	-0.42799	3.18971e-05	0.220528	0.0389564
Zm.15283.1.A1_at	Zm.15283.1.A1_at	Zm.15283.1.A1_at	grey	-0.357396	0.000629969	0.438284	1.94737e-05	0.437806	1.9932e-05	-0.272512	0.0102095	-0.12496	0.246041	0.297468	0.00488359	0.0774697	0.473116	-0.342835	0.0010763
ZmAffx.1197.1.S1_at	ZmAffx.1197.1.S1_at	ZmAffx.1197.1.S1_at	grey	0.357326	0.000631636	-0.398303	0.000121394	-0.339969	0.0011924	0.456715	7.72713e-06	0.512171	3.38395e-07	-0.396185	0.000132912	-0.461888	5.90341e-06	0.396605	0.000130546
Zm.8181.1.A1_at	Zm.8181.1.A1_at	Zm.8181.1.A1_at	grey	0.3572	0.000634633	-0.464484	5.1487e-06	-0.347679	0.00090318	0.224005	0.0359007	0.498087	7.89538e-07	-0.518425	2.2944e-07	-0.276276	0.0091722	0.308895	0.00340897
Zm.8505.1.A1_at	Zm.8505.1.A1_at	Zm.8505.1.A1_at	grey	0.357084	0.00063742	-0.571742	5.94751e-09	-0.330152	0.00168141	0.356581	0.000649567	0.622924	9.13632e-11	-0.695901	5.24341e-14	-0.549386	2.97335e-08	0.325292	0.00198515
Zm.409.1.S1_at	Zm.409.1.S1_at	Zm.409.1.S1_at	grey	0.356981	0.000639893	-0.42058	4.50566e-05	-0.279687	0.00831327	0.506798	4.69625e-07	0.651791	6.08216e-12	-0.234406	0.0279342	-0.414144	6.04301e-05	0.331173	0.00162323
Zm.4741.2.A1_x_at	Zm.4741.2.A1_x_at	Zm.4741.2.A1_x_at	grey	-0.35655	0.000650341	0.506228	4.86077e-07	0.587379	1.79286e-09	-0.46087	6.22664e-06	-0.473583	3.1598e-06	0.562172	1.20186e-08	0.270361	0.0108472	-0.392896	0.000152816
Zm.17295.1.A1_at	Zm.17295.1.A1_at	Zm.17295.1.A1_at	grey	0.356356	0.000655077	-0.475689	2.81638e-06	-0.448791	1.1573e-05	0.439876	1.80173e-05	0.177527	0.0979824	-0.407648	8.07814e-05	-0.540681	5.3927e-08	0.234496	0.0278725
Zm.1576.1.A1_at	Zm.1576.1.A1_at	Zm.1576.1.A1_at	grey	0.356235	0.000658066	-0.359824	0.000574703	-0.0474508	0.660654	0.188884	0.0779926	-0.0307892	0.775824	-0.134008	0.213223	-0.353588	0.000726486	-0.0327745	0.761785
Zm.17673.1.A1_at	Zm.17673.1.A1_at	Zm.17673.1.A1_at	grey	-0.356007	0.000663732	0.548547	3.15135e-08	0.275873	0.00927881	-0.24803	0.0198064	-0.263814	0.0130071	0.53582	7.46528e-08	0.333016	0.00152279	-0.452082	9.79757e-06
Zm.11740.1.S1_at	Zm.11740.1.S1_at	Zm.11740.1.S1_at	grey	0.355961	0.000664857	-0.428381	3.13137e-05	-0.232157	0.0295167	0.160585	0.135019	0.28116	0.00796481	-0.4988	7.57085e-07	-0.569084	7.24713e-09	0.0872259	0.419037
Zm.13496.1.A1_at	Zm.13496.1.A1_at	Zm.13496.1.A1_at	grey	-0.355888	0.000666688	0.52565	1.45029e-07	0.351418	0.000787336	-0.188437	0.0787117	-0.313499	0.00293764	0.558331	1.5841e-08	0.415126	5.78032e-05	-0.294514	0.00534701
Zm.12059.1.A1_at	Zm.12059.1.A1_at	Zm.12059.1.A1_at	grey	0.35517	0.000684848	-0.427547	3.25699e-05	-0.145718	0.175527	0.249654	0.0189887	0.187899	0.0795858	-0.2259	0.0343219	-0.394777	0.000141115	0.142582	0.185106
Zm.1186.1.S1_at	Zm.1186.1.S1_at	Zm.1186.1.S1_at	grey	-0.354919	0.0006913	0.53554	7.60559e-08	0.239403	0.0246745	-0.220719	0.0387831	-0.433417	2.46393e-05	0.531542	9.89751e-08	0.439257	1.85708e-05	-0.122893	0.254
Zm.3263.1.A1_at	Zm.3263.1.A1_at	Zm.3263.1.A1_at	grey	0.354701	0.000696966	-0.491627	1.15005e-06	-0.428096	3.1738e-05	0.40417	9.41349e-05	0.58698	1.85005e-09	-0.560742	1.3325e-08	-0.458998	6.8651e-06	0.533989	8.42681e-08
Zm.3132.2.S1_at	Zm.3132.2.S1_at	Zm.3132.2.S1_at	grey	0.354245	0.000708923	-0.345092	0.000992201	-0.208121	0.0516793	0.380585	0.000254369	0.258897	0.0148662	0.1058	0.326564	-0.138388	0.198501	0.127541	0.236343
Zm.13412.1.S1_at	Zm.13412.1.S1_at	Zm.13412.1.S1_at	grey	-0.354183	0.000710543	0.389142	0.000178885	0.421009	4.41754e-05	-0.176425	0.100119	-0.258122	0.0151793	0.299426	0.00459651	0.00177564	0.9869	-0.0123351	0.909187
Zm.4442.1.A1_at	Zm.4442.1.A1_at	Zm.4442.1.A1_at	grey	-0.353979	0.000715969	0.569378	7.09072e-09	0.283964	0.00733672	-0.272873	0.0101057	-0.457295	7.49867e-06	0.628473	5.54669e-11	0.46639	4.65352e-06	-0.446167	1.32008e-05
Zm.7056.5.S1_at	Zm.7056.5.S1_at	Zm.7056.5.S1_at	grey	-0.353854	0.000719319	0.313278	0.00295877	0.130602	0.225191	-0.206748	0.0532763	-0.11318	0.293756	0.0905012	0.401716	0.508742	4.17394e-07	0.0665168	0.538064
Zm.888.1.S1_at	Zm.888.1.S1_at	Zm.888.1.S1_at	grey	-0.353691	0.000723695	0.396349	0.000131983	0.0714245	0.508429	-0.478549	2.40621e-06	-0.320811	0.00230809	0.0127956	0.905813	0.129923	0.227634	-0.251085	0.0182927
Zm.11734.1.A1_a_at	Zm.11734.1.A1_a_at	Zm.11734.1.A1_a_at	grey	0.352455	0.000757692	-0.319122	0.00244159	-0.519287	2.17335e-07	0.381112	0.000248988	0.0312818	0.772334	-0.0196792	0.855594	-0.0889564	0.409832	0.171237	0.110671
Zm.1450.1.S1_at	Zm.1450.1.S1_at	Zm.1450.1.S1_at	grey	0.352282	0.000762553	-0.330428	0.0016655	-0.187842	0.0796788	0.284736	0.00717164	0.414739	5.88248e-05	-0.232004	0.0296267	-0.343785	0.00104012	0.157597	0.142529
ZmAffx.71.1.A1_at	ZmAffx.71.1.A1_at	ZmAffx.71.1.A1_at	grey	0.351874	0.000774156	-0.452564	9.55986e-06	-0.199081	0.0629557	0.160052	0.136336	0.522167	1.8116e-07	-0.58699	1.84862e-09	-0.586463	1.92672e-09	0.237011	0.0261922
Zm.15807.1.S1_at	Zm.15807.1.S1_at	Zm.15807.1.S1_at	grey	-0.351471	0.000785783	0.433756	2.42425e-05	0.247398	0.0201328	-0.0869627	0.420447	-0.392206	0.000157322	0.41233	6.55696e-05	0.189989	0.076235	-0.231785	0.0297858
Zm.8104.1.A1_at	Zm.8104.1.A1_at	Zm.8104.1.A1_at	grey	-0.350754	0.000806842	0.452167	9.75545e-06	0.301301	0.00433569	-0.207489	0.0524095	-0.151304	0.159374	0.444455	1.43755e-05	0.510326	3.78936e-07	-0.224036	0.0358743
Zm.14791.1.A1_at	Zm.14791.1.A1_at	Zm.14791.1.A1_at	grey	-0.350726	0.000807672	0.513773	3.0656e-07	0.271623	0.010469	-0.0527991	0.625154	-0.309675	0.00332467	0.461423	6.04881e-06	0.213589	0.0457044	-0.189273	0.0773696
Zm.11682.1.A1_at	Zm.11682.1.A1_at	Zm.11682.1.A1_at	grey	-0.350587	0.000811834	0.442006	1.62277e-05	0.338837	0.00124132	-0.289952	0.00613957	-0.0765094	0.478635	0.304708	0.00389528	0.24903	0.0192993	-0.15973	0.137137
Zm.12212.1.A1_at	Zm.12212.1.A1_at	Zm.12212.1.A1_at	grey	0.3505	0.000814425	-0.243512	0.0222419	0.164213	0.126307	0.0762176	0.480319	0.0956441	0.375387	0.0979288	0.364035	-0.103258	0.338386	-0.0846133	0.433157
Zm.186.1.S1_at	Zm.186.1.S1_at	Zm.186.1.S1_at	grey	0.350373	0.000818256	-0.38538	0.000209072	-0.270483	0.0108103	0.582196	2.68671e-09	0.35896	0.000593848	0.0305217	0.77772	-0.132551	0.218285	0.327982	0.00181146
Zm.10013.1.A1_at	Zm.10013.1.A1_at	Zm.10013.1.A1_at	grey	0.350354	0.000818835	-0.399533	0.000115137	-0.348621	0.000872618	0.453412	9.15539e-06	0.601816	5.59235e-10	-0.316756	0.00264036	-0.508427	4.25455e-07	0.576435	4.1774e-09
Zm.16504.2.A1_at	Zm.16504.2.A1_at	Zm.16504.2.A1_at	grey	0.350327	0.000819649	-0.463202	5.50915e-06	-0.306758	0.00364994	0.280523	0.00811382	0.331646	0.00159687	-0.391109	0.000164748	-0.419985	4.63088e-05	0.360727	0.000555324
Zm.2641.1.A1_at	Zm.2641.1.A1_at	Zm.2641.1.A1_at	grey	-0.350261	0.000821635	0.544629	4.12531e-08	0.458339	7.10405e-06	-0.398512	0.000120305	-0.239511	0.0246078	0.55772	1.65466e-08	0.430506	2.83145e-05	-0.350991	0.000799835
Zm.5065.1.S1_x_at	Zm.5065.1.S1_x_at	Zm.5065.1.S1_x_at	grey	-0.349728	0.000837886	0.535917	7.41748e-08	0.501264	6.54347e-07	-0.224755	0.0352686	-0.274442	0.00966543	0.566856	8.54123e-09	0.228414	0.0323177	-0.339728	0.00120265
Zm.19036.1.S1_at	Zm.19036.1.S1_at	Zm.19036.1.S1_at	grey	0.349719	0.000838162	-0.232439	0.0293144	-0.116818	0.27841	0.343129	0.00106498	0.0242692	0.822412	0.256505	0.0158509	0.0866064	0.42236	0.183394	0.0872051
Zm.7156.3.S1_a_at	Zm.7156.3.S1_a_at	Zm.7156.3.S1_a_at	grey	-0.348577	0.000874001	0.440558	1.7425e-05	0.00991747	0.926932	-0.213338	0.0459652	-0.348439	0.00087843	0.279918	0.00825784	0.551619	2.54534e-08	-0.284266	0.00727173
Zm.3968.1.A1_at	Zm.3968.1.A1_at	Zm.3968.1.A1_at	grey	-0.348271	0.00088386	0.506191	4.87169e-07	0.564196	1.03764e-08	-0.67675	4.56727e-13	-0.232784	0.0290679	0.21442	0.0448482	0.330149	0.00168158	-0.464195	5.22795e-06
Zm.19194.1.A1_at	Zm.19194.1.A1_at	Zm.19194.1.A1_at	grey	-0.347811	0.00089883	0.470504	3.73323e-06	0.663579	1.84625e-12	-0.61669	1.58217e-10	-0.203705	0.0569611	0.27766	0.00881481	0.253364	0.017229	-0.426801	3.37329e-05
Zm.7040.1.S1_at	Zm.7040.1.S1_at	Zm.7040.1.S1_at	grey	0.347515	0.000908582	-0.426021	3.49909e-05	-0.205045	0.0553136	0.177945	0.0971823	0.456115	7.96968e-06	-0.418606	4.93336e-05	-0.130749	0.224663	0.463527	5.41574e-06
Zm.17156.1.A1_at	Zm.17156.1.A1_at	Zm.17156.1.A1_at	grey	-0.34749	0.000909432	0.499694	7.18156e-07	0.465756	4.81292e-06	-0.456524	7.8035e-06	-0.433947	2.40203e-05	0.396686	0.000130095	0.267908	0.0116167	-0.394109	0.00014517
Zm.18455.1.A1_at	Zm.18455.1.A1_at	Zm.18455.1.A1_at	grey	0.347425	0.000911583	-0.506751	4.70959e-07	-0.413961	6.09291e-05	0.409016	7.60288e-05	0.260283	0.0143202	-0.498371	7.76431e-07	-0.45432	8.73958e-06	0.535565	7.59256e-08
Zm.12045.1.A1_at	Zm.12045.1.A1_at	Zm.12045.1.A1_at	grey	-0.346657	0.000937423	0.44726	1.24983e-05	0.394738	0.000141354	-0.329525	0.00171813	-0.568251	7.7074e-09	0.496905	8.46271e-07	0.448021	1.203e-05	-0.400497	0.000110443
Zm.14320.1.S1_at	Zm.14320.1.S1_at	Zm.14320.1.S1_at	grey	0.346376	0.000947058	-0.282359	0.0076906	-0.0581676	0.59036	0.161911	0.131784	0.369595	0.000394263	-0.0343442	0.75074	-0.0753745	0.485202	0.184477	0.0853218
Zm.17335.1.S1_at	Zm.17335.1.S1_at	Zm.17335.1.S1_at	grey	0.34599	0.00096042	-0.463647	5.38158e-06	-0.275882	0.00927646	0.244019	0.0219564	0.443256	1.52561e-05	-0.497598	8.12544e-07	-0.303569	0.00403786	0.413491	6.22345e-05
Zm.10820.1.S1_at	Zm.10820.1.S1_at	Zm.10820.1.S1_at	grey	0.345767	0.000968229	-0.416757	5.36775e-05	-0.177871	0.0973237	0.176543	0.0998899	0.624543	7.90638e-11	-0.401531	0.000105604	-0.341906	0.00111275	0.352045	0.000769278
Zm.4623.2.S1_at	Zm.4623.2.S1_at	Zm.4623.2.S1_at	grey	-0.345391	0.000981518	0.226321	0.0339789	0.200736	0.0607537	-0.0846419	0.433001	0.12827	0.233654	-0.108587	0.313911	-0.165658	0.12296	0.189505	0.0770016
Zm.1524.1.A1_at	Zm.1524.1.A1_at	Zm.1524.1.A1_at	grey	-0.345136	0.000990592	0.602502	5.28361e-10	0.548638	3.13156e-08	-0.496066	8.88872e-07	-0.343218	0.00106158	0.462691	5.65937e-06	0.300136	0.00449606	-0.360476	0.00056065
Zm.14352.2.S1_at	Zm.14352.2.S1_at	Zm.14352.2.S1_at	grey	-0.344971	0.000996528	0.242372	0.0228949	-0.218686	0.0406607	-0.00542305	0.960006	0.00451822	0.966675	-0.000831727	0.993864	0.257069	0.0156138	0.00185678	0.986302
Zm.11779.1.A1_at	Zm.11779.1.A1_at	Zm.11779.1.A1_at	grey	0.34468	0.00100709	-0.338427	0.00125946	-0.309601	0.00333262	0.410326	7.17222e-05	0.480471	2.16288e-06	-0.0894633	0.407158	-0.125429	0.244259	0.272087	0.0103329
Zm.17352.1.A1_at	Zm.17352.1.A1_at	Zm.17352.1.A1_at	grey	0.343983	0.00103273	-0.420881	4.44354e-05	-0.142651	0.184893	0.108545	0.314098	0.239894	0.024372	-0.374435	0.000325686	-0.504266	5.46971e-07	0.290148	0.00610361
Zm.10075.1.A1_at	Zm.10075.1.A1_at	Zm.10075.1.A1_at	grey	-0.343802	0.00103948	0.444672	1.42217e-05	0.202	0.059115	-0.354504	0.000702089	-0.361067	0.000548175	0.407349	8.18577e-05	0.498911	7.52127e-07	-0.314913	0.00280499
Zm.2511.1.A1_at	Zm.2511.1.A1_at	Zm.2511.1.A1_at	grey	0.343475	0.00105181	-0.314906	0.00280565	-0.185265	0.0839728	0.300194	0.00448798	-0.0500687	0.643177	-0.126446	0.240425	-0.313131	0.002973	0.19179	0.0734413
Zm.847.1.S1_at	Zm.847.1.S1_at	Zm.847.1.S1_at	grey	0.343338	0.00105702	-0.36328	0.000503675	-0.119771	0.266357	0.348636	0.000872143	0.512258	3.36599e-07	-0.213601	0.0456915	-0.280448	0.00813157	0.246854	0.0204171
ZmAffx.47.1.A1_at	ZmAffx.47.1.A1_at	ZmAffx.47.1.A1_at	grey	-0.343287	0.00105895	0.497893	7.986e-07	0.345954	0.000961686	-0.21672	0.0425488	-0.3556	0.000673925	0.506543	4.76917e-07	0.383015	0.000230396	-0.415469	5.69139e-05
Zm.13412.1.S1_x_at	Zm.13412.1.S1_x_at	Zm.13412.1.S1_x_at	grey	-0.343199	0.00106231	0.371561	0.000364954	0.381509	0.000244996	-0.141184	0.189498	-0.246973	0.0203545	0.301461	0.00431404	-0.000493333	0.99636	0.0132841	0.902234
Zm.12596.1.S1_at	Zm.12596.1.S1_at	Zm.12596.1.S1_at	grey	-0.342639	0.00108388	0.363666	0.000496266	0.397801	0.000124036	-0.0288664	0.789489	-0.0769617	0.476031	0.237182	0.0260809	0.0258463	0.81108	-0.216916	0.0423566
Zm.684.1.S1_at	Zm.684.1.S1_at	Zm.684.1.S1_at	grey	0.341242	0.00113948	-0.19211	0.0729532	-0.119681	0.266717	0.126619	0.239776	0.0387201	0.720218	0.249923	0.0188562	0.228735	0.0320692	-0.0713248	0.509023
Zm.9525.1.A1_at	Zm.9525.1.A1_at	Zm.9525.1.A1_at	grey	-0.341208	0.00114087	0.291935	0.00578321	0.166251	0.121605	-0.222103	0.0375463	0.102486	0.342031	0.0173754	0.872348	0.152606	0.155773	-0.103182	0.338746
Zm.10046.1.A1_at	Zm.10046.1.A1_at	Zm.10046.1.A1_at	grey	-0.340838	0.00115605	0.297856	0.00482554	0.144683	0.178647	-0.194962	0.068718	-0.00657445	0.951524	-0.00104092	0.99232	0.0802012	0.457606	-0.0707485	0.51246
Zm.11856.1.A1_at	Zm.11856.1.A1_at	Zm.11856.1.A1_at	grey	0.340516	0.00116941	-0.469661	3.90664e-06	-0.303528	0.00404299	0.515478	2.75802e-07	0.611335	2.51172e-10	-0.251437	0.0181248	-0.291034	0.00594274	0.3138	0.00290889
Zm.3332.1.A1_at	Zm.3332.1.A1_at	Zm.3332.1.A1_at	grey	0.340277	0.00117941	-0.314471	0.00284586	-0.177172	0.0986682	0.25318	0.0173129	0.374381	0.000326388	-0.158204	0.14098	-0.190127	0.0760192	0.146787	0.172348
Zm.39.1.S1_s_at	Zm.39.1.S1_s_at	Zm.39.1.S1_s_at	grey	-0.340248	0.00118063	0.351174	0.000794445	0.0701199	0.516223	-0.00358541	0.973552	0.0251161	0.816322	0.260861	0.0140974	0.14908	0.165668	-0.206183	0.0539454
Zm.17942.1.A1_at	Zm.17942.1.A1_at	Zm.17942.1.A1_at	grey	0.340193	0.00118293	-0.319331	0.00242472	-0.168471	0.11664	0.152045	0.157316	0.0505843	0.639758	-0.07629	0.479901	-0.196929	0.0659153	0.1638	0.127278
Zm.10372.1.S1_at	Zm.10372.1.S1_at	Zm.10372.1.S1_at	grey	-0.34004	0.0011894	0.275805	0.0092967	0.031042	0.774032	0.0491554	0.649253	-0.0083941	0.938131	0.305566	0.00379081	0.439836	1.80528e-05	0.0163337	0.879942
Zm.8940.1.A1_a_at	Zm.8940.1.A1_a_at	Zm.8940.1.A1_a_at	grey	0.339912	0.00119481	-0.522259	1.801e-07	-0.353655	0.000724657	0.307331	0.0035839	0.478232	2.44871e-06	-0.519418	2.15552e-07	-0.36492	0.00047286	0.448769	1.1586e-05
Zm.1091.3.A1_at	Zm.1091.3.A1_at	Zm.1091.3.A1_at	grey	-0.339693	0.00120414	0.366991	0.000436426	0.192872	0.0718022	-0.434172	2.37623e-05	-0.568743	7.43224e-09	0.270457	0.0108182	0.29699	0.00495616	-0.395788	0.000135176
Zm.7709.1.A1_at	Zm.7709.1.A1_at	Zm.7709.1.A1_at	grey	-0.339644	0.00120627	0.522105	1.81875e-07	0.333946	0.00147422	-0.162618	0.130083	-0.246705	0.0204959	0.542639	4.72401e-08	0.290068	0.00611815	-0.208132	0.051667
Zm.2329.1.S1_at	Zm.2329.1.S1_at	Zm.2329.1.S1_at	grey	0.339643	0.00120632	-0.181856	0.0899354	0.135941	0.206632	0.0734679	0.496342	-0.181516	0.0905481	0.306648	0.00366277	0.112287	0.297604	-0.205219	0.0551028
Zm.11734.2.S1_x_at	Zm.11734.2.S1_x_at	Zm.11734.2.S1_x_at	grey	0.339134	0.00122828	-0.395771	0.000135275	-0.447027	1.26453e-05	0.3651	0.000469595	0.0582779	0.589654	-0.195904	0.0673647	-0.249871	0.0188819	0.211298	0.0481337
Zm.4134.1.A1_at	Zm.4134.1.A1_at	Zm.4134.1.A1_at	grey	-0.338837	0.00124129	0.381922	0.000240907	0.513443	3.12887e-07	-0.303585	0.00403581	-0.165351	0.123666	0.256151	0.0160011	0.131691	0.221314	-0.150988	0.160259
Zm.4723.1.A1_at	Zm.4723.1.A1_at	Zm.4723.1.A1_at	grey	-0.338646	0.00124972	0.269892	0.010991	0.14949	0.164494	-0.122315	0.256259	0.119762	0.266391	0.0465804	0.666506	0.265772	0.0123249	0.0660971	0.540637
Zm.529.1.A1_at	Zm.529.1.A1_at	Zm.529.1.A1_at	grey	-0.338381	0.0012615	0.301372	0.00432603	0.204653	0.0557915	-0.0608092	0.573567	-0.223349	0.0364617	0.19244	0.0724526	0.215014	0.0442443	-0.0484164	0.654186
Zm.4055.1.A1_at	Zm.4055.1.A1_at	Zm.4055.1.A1_at	grey	0.338247	0.00126751	-0.318543	0.00248893	-0.015206	0.888175	-0.23262	0.029185	-0.0563495	0.602045	-0.243561	0.0222141	-0.118427	0.271799	-0.0792556	0.462943
Zm.17087.1.S1_at	Zm.17087.1.S1_at	Zm.17087.1.S1_at	grey	0.337603	0.00129671	-0.478608	2.39839e-06	-0.147261	0.170952	0.439827	1.80606e-05	0.463502	5.42293e-06	-0.319603	0.00240294	-0.239295	0.0247414	0.47081	3.67221e-06
ZmAffx.457.1.A1_at	ZmAffx.457.1.A1_at	ZmAffx.457.1.A1_at	grey	0.337545	0.00129934	-0.425965	3.5083e-05	-0.352943	0.000744089	0.249035	0.0192971	0.156223	0.146088	-0.320427	0.0023379	-0.27499	0.00951581	0.306562	0.00367273
Zm.2551.1.A1_at	Zm.2551.1.A1_at	Zm.2551.1.A1_at	grey	0.337427	0.00130475	-0.352081	0.000768253	-0.329428	0.00172384	0.384792	0.000214194	0.407742	8.04465e-05	-0.193844	0.0703537	-0.35206	0.000768846	0.255093	0.016458
Zm.16344.1.S1_at	Zm.16344.1.S1_at	Zm.16344.1.S1_at	grey	-0.337287	0.00131122	0.34799	0.000892985	0.162612	0.130096	-0.430647	2.81261e-05	-0.591037	1.34188e-09	0.353433	0.000730687	0.499812	7.13158e-07	-0.304558	0.00391373
Zm.6053.1.A1_at	Zm.6053.1.A1_at	Zm.6053.1.A1_at	grey	-0.337275	0.00131177	0.458803	6.93504e-06	0.598506	7.342e-10	-0.314805	0.00281495	-0.287005	0.00670521	0.399572	0.000114943	0.358465	0.000605068	-0.171692	0.109712
Zm.17515.1.S1_at	Zm.17515.1.S1_at	Zm.17515.1.S1_at	grey	-0.337262	0.00131239	0.461189	6.12353e-06	0.483389	1.83741e-06	-0.4275	3.26419e-05	-0.486193	1.56865e-06	0.415574	5.66415e-05	0.39941	0.000115747	-0.492974	1.06396e-06
Zm.1871.1.A1_at	Zm.1871.1.A1_at	Zm.1871.1.A1_at	grey	0.337137	0.00131818	-0.349841	0.000834437	-0.541738	5.02124e-08	0.442222	1.60558e-05	0.496985	8.42314e-07	-0.308825	0.00341661	-0.190285	0.0757699	0.437349	2.03799e-05
Zm.17227.1.S1_at	Zm.17227.1.S1_at	Zm.17227.1.S1_at	grey	0.337121	0.00131894	-0.393538	0.000148723	-0.209814	0.0497643	0.199621	0.0622311	0.132783	0.217474	-0.272825	0.0101197	-0.450387	1.06777e-05	0.137841	0.200301
Zm.15937.1.A1_at	Zm.15937.1.A1_at	Zm.15937.1.A1_at	grey	-0.337002	0.00132447	0.227005	0.0334284	0.136764	0.203871	0.074304	0.491441	-0.0220078	0.838725	0.123807	0.250461	-0.11776	0.274526	0.158922	0.139161
Zm.5715.1.A2_at	Zm.5715.1.A2_at	Zm.5715.1.A2_at	grey	-0.336604	0.00134315	0.513244	3.16745e-07	0.270818	0.010709	-0.274777	0.00957388	-0.242979	0.0225454	0.402264	0.000102296	0.210401	0.0491139	-0.2264	0.0339156
Zm.7847.1.A1_at	Zm.7847.1.A1_at	Zm.7847.1.A1_at	grey	-0.336577	0.00134445	0.24636	0.0206783	0.201693	0.0595092	0.0439309	0.68444	-0.18288	0.0881107	0.224274	0.0356735	0.019686	0.855545	-0.0163904	0.879528
Zm.3474.1.A1_at	Zm.3474.1.A1_at	Zm.3474.1.A1_at	grey	-0.336154	0.00136457	0.284174	0.00729151	0.158649	0.139851	0.0886795	0.411297	-0.356696	0.000646765	0.31884	0.00246462	-0.0862435	0.424314	-0.0923406	0.392177
Zm.19006.1.S1_at	Zm.19006.1.S1_at	Zm.19006.1.S1_at	grey	0.336128	0.00136582	-0.436647	2.10863e-05	-0.448632	1.16662e-05	0.369638	0.000393613	0.589037	1.57291e-09	-0.412717	6.44409e-05	-0.153303	0.153871	0.264916	0.0126194
Zm.19244.1.S1_at	Zm.19244.1.S1_at	Zm.19244.1.S1_at	grey	0.33586	0.00137874	-0.254522	0.0167091	0.0194228	0.857456	-0.0124557	0.908304	0.187754	0.0798224	-0.250106	0.0187666	-0.255627	0.0162259	0.0755298	0.484301
Zm.15703.1.A1_at	Zm.15703.1.A1_at	Zm.15703.1.A1_at	grey	0.334774	0.00143221	-0.530628	1.05065e-07	-0.166124	0.121894	0.292664	0.00565689	0.459472	6.69798e-06	-0.432896	2.52632e-05	-0.571305	6.14465e-09	0.282474	0.00766488
Zm.6476.1.A1_at	Zm.6476.1.A1_at	Zm.6476.1.A1_at	grey	-0.334748	0.0014335	0.34651	0.000942462	0.253373	0.017225	0.151315	0.159344	-0.154143	0.151602	0.442365	1.59423e-05	0.072903	0.499669	-0.143399	0.182575
Zm.1489.1.A1_at	Zm.1489.1.A1_at	Zm.1489.1.A1_at	grey	0.334293	0.00145647	-0.222456	0.0372359	0.182502	0.0887797	-0.0896951	0.405939	-0.110717	0.304456	0.114077	0.289919	0.0164512	0.879085	-0.208358	0.0514079
Zm.3523.1.S1_at	Zm.3523.1.S1_at	Zm.3523.1.S1_at	grey	-0.333651	0.00148946	0.451145	1.0275e-05	0.244808	0.0215183	-0.187161	0.0807965	-0.449736	1.1035e-05	0.57531	4.54859e-09	0.370629	0.000378598	-0.350751	0.000806951
Zm.3954.1.A1_at	Zm.3954.1.A1_at	Zm.3954.1.A1_at	grey	0.332715	0.00153878	-0.408632	7.73372e-05	-0.0719213	0.505476	0.260394	0.0142772	0.561978	1.21881e-08	-0.414502	5.946e-05	-0.54346	4.46744e-08	0.238755	0.0250781
Zm.12726.1.S1_at	Zm.12726.1.S1_at	Zm.12726.1.S1_at	grey	0.332714	0.00153884	-0.383719	0.000223847	-0.623114	8.9832e-11	0.390116	0.000171749	0.418694	4.91343e-05	-0.451751	9.96414e-06	-0.249939	0.0188484	0.568077	7.80698e-09
Zm.222.1.S1_at	Zm.222.1.S1_at	Zm.222.1.S1_at	grey	-0.332253	0.00156363	0.418891	4.86936e-05	0.434369	2.35386e-05	-0.639763	1.94731e-11	-0.310906	0.00319535	0.130812	0.224439	0.238522	0.0252243	-0.510381	3.77672e-07
Zm.7732.1.A1_at	Zm.7732.1.A1_at	Zm.7732.1.A1_at	grey	0.332174	0.00156793	-0.408748	7.69395e-05	-0.312353	0.00304908	0.472652	3.32364e-06	0.463361	5.46318e-06	-0.394959	0.000140028	-0.420102	4.60592e-05	0.294031	0.00542651
Zm.1458.1.S1_at	Zm.1458.1.S1_at	Zm.1458.1.S1_at	grey	0.332145	0.00156954	-0.386355	0.000200826	-0.00108564	0.99199	0.219241	0.0401409	0.270146	0.0109129	-0.199675	0.0621587	-0.31659	0.00265482	0.125202	0.245119
Zm.18041.1.A1_at	Zm.18041.1.A1_at	Zm.18041.1.A1_at	grey	0.331703	0.00159374	-0.318494	0.00249299	-0.196214	0.066923	0.329478	0.00172086	0.415421	5.7037e-05	-0.361477	0.000539665	-0.514161	2.99295e-07	0.517595	2.41684e-07
Zm.3707.1.A1_at	Zm.3707.1.A1_at	Zm.3707.1.A1_at	grey	-0.3315	0.00160497	0.451574	1.00538e-05	0.410977	6.96668e-05	-0.208264	0.0515154	-0.509419	4.00532e-07	0.464481	5.14948e-06	0.12017	0.264755	-0.249201	0.0192137
Zm.4635.1.A1_at	Zm.4635.1.A1_at	Zm.4635.1.A1_at	grey	-0.331386	0.00161133	0.429628	2.95203e-05	0.427044	3.33507e-05	-0.396807	0.000129426	-0.235321	0.0273119	0.23255	0.0292349	0.294306	0.00538118	-0.340511	0.00116962
Zm.162.1.A1_x_at	Zm.162.1.A1_x_at	Zm.162.1.A1_x_at	grey	0.331294	0.00161646	-0.398607	0.00011982	-0.313098	0.00297622	0.334478	0.00144713	0.248875	0.0193775	-0.186039	0.0826639	-0.203786	0.0568604	0.319938	0.00237627
Zm.9183.1.A1_at	Zm.9183.1.A1_at	Zm.9183.1.A1_at	grey	-0.33114	0.0016251	0.508448	4.24915e-07	0.592891	1.15703e-09	-0.352499	0.000756463	-0.436751	2.09801e-05	0.472548	3.34258e-06	0.261037	0.0140305	-0.612887	2.19883e-10
Zm.4756.1.A1_at	Zm.4756.1.A1_at	Zm.4756.1.A1_at	grey	-0.330702	0.00164983	0.403678	9.6183e-05	0.497734	8.06086e-07	-0.134096	0.212918	-0.352794	0.00074822	0.586891	1.86309e-09	0.470088	3.81774e-06	-0.21791	0.0413976
Zm.2301.1.A1_at	Zm.2301.1.A1_at	Zm.2301.1.A1_at	grey	0.329986	0.00169107	-0.507539	4.49018e-07	-0.328425	0.00178418	0.365497	0.00046245	0.546161	3.71446e-08	-0.405403	8.91851e-05	-0.354807	0.000694211	0.375835	0.000308
Zm.9070.1.A1_at	Zm.9070.1.A1_at	Zm.9070.1.A1_at	grey	0.329839	0.00169965	-0.410706	7.05166e-05	-0.0321485	0.766203	0.157663	0.142361	0.500378	6.89647e-07	-0.325016	0.00200379	-0.0244045	0.821439	0.229311	0.0316265
Zm.12297.1.A1_at	Zm.12297.1.A1_at	Zm.12297.1.A1_at	grey	0.329748	0.00170496	-0.302831	0.0041327	-0.0310641	0.773875	0.044896	0.677886	0.424353	3.78279e-05	-0.179701	0.0938745	-0.0600304	0.578495	0.314254	0.00286616
Zm.2360.1.S1_at	Zm.2360.1.S1_at	Zm.2360.1.S1_at	grey	0.329627	0.00171208	-0.502064	6.2392e-07	-0.442456	1.58713e-05	0.395776	0.000135246	0.185429	0.0836943	-0.444325	1.44684e-05	-0.400054	0.000112575	0.417336	5.228e-05
Zm.1356.2.S1_a_at	Zm.1356.2.S1_a_at	Zm.1356.2.S1_a_at	grey	-0.328605	0.00177322	0.319228	0.00243302	0.19042	0.0755596	-0.325142	0.00199524	0.0411723	0.7033	0.0647799	0.548752	0.154814	0.149806	-0.0553725	0.608367
Zm.1826.1.A1_at	Zm.1826.1.A1_at	Zm.1826.1.A1_at	grey	-0.327951	0.00181335	0.491362	1.16769e-06	0.461148	6.13683e-06	-0.307619	0.00355106	-0.261011	0.0140405	0.636443	2.66107e-11	0.478764	2.37775e-06	-0.32967	0.00170956
Zm.51.1.A1_at	Zm.51.1.A1_at	Zm.51.1.A1_at	red	-0.54118	5.21429e-08	0.749279	4.6039e-17	0.770324	1.72863e-18	-0.592348	1.20846e-09	-0.476922	2.63205e-06	0.608695	3.1443e-10	0.443213	1.52885e-05	-0.480466	2.16343e-06
Zm.18496.1.S1_at	Zm.18496.1.S1_at	Zm.18496.1.S1_at	red	-0.489024	1.33533e-06	0.669648	9.78543e-13	0.82196	9.809e-23	-0.580332	3.10209e-09	-0.569848	6.84783e-09	0.648278	8.58964e-12	0.40458	9.24607e-05	-0.550358	2.77924e-08
Zm.19254.1.A1_at	Zm.19254.1.A1_at	Zm.19254.1.A1_at	red	-0.481195	2.07746e-06	0.673242	6.67195e-13	0.790741	5.03872e-20	-0.61599	1.68156e-10	-0.505448	5.09471e-07	0.585392	2.09541e-09	0.57545	4.50086e-09	-0.44656	1.29437e-05
Zm.3673.1.A1_at	Zm.3673.1.A1_at	Zm.3673.1.A1_at	red	-0.454204	8.79181e-06	0.623368	8.78212e-11	0.853402	4.64143e-26	-0.687666	1.35725e-13	-0.489464	1.30211e-06	0.439463	1.83853e-05	0.29201	0.00577009	-0.599524	6.75485e-10
Zm.2863.1.A1_at	Zm.2863.1.A1_at	Zm.2863.1.A1_at	red	-0.452334	9.67289e-06	0.559813	1.42452e-08	0.734048	4.07158e-16	-0.415677	5.63787e-05	-0.451214	1.02395e-05	0.562688	1.15779e-08	0.301459	0.00431421	-0.383354	0.00022722
Zm.13650.1.A1_at	Zm.13650.1.A1_at	Zm.13650.1.A1_at	red	-0.435181	2.26352e-05	0.603804	4.74186e-10	0.740024	1.7629e-16	-0.576674	4.1022e-09	-0.632069	3.99232e-11	0.583894	2.3551e-09	0.394102	0.000145219	-0.664059	1.75692e-12
Zm.74.1.S2_at	Zm.74.1.S2_at	Zm.74.1.S2_at	red	0.431742	2.66953e-05	-0.493106	1.05588e-06	-0.813319	6.19986e-22	0.573895	5.06109e-09	0.460569	6.32532e-06	-0.485083	1.67033e-06	-0.44555	1.36131e-05	0.582457	2.63298e-09
Zm.14501.4.S1_a_at	Zm.14501.4.S1_a_at	Zm.14501.4.S1_a_at	red	0.429739	2.93647e-05	-0.601296	5.83824e-10	-0.846066	3.22168e-25	0.614285	1.94923e-10	0.506765	4.70543e-07	-0.520901	1.963e-07	-0.473699	3.13987e-06	0.510931	3.65174e-07
Zm.325.1.A1_at	Zm.325.1.A1_at	Zm.325.1.A1_at	red	-0.429601	2.9558e-05	0.622168	9.77176e-11	0.771352	1.45952e-18	-0.577466	3.86249e-09	-0.401092	0.000107636	0.467742	4.3299e-06	0.330141	0.00168207	-0.530157	1.08346e-07
Zm.6210.2.A1_at	Zm.6210.2.A1_at	Zm.6210.2.A1_at	red	0.425882	3.5219e-05	-0.583161	2.49313e-09	-0.803355	4.63093e-21	0.615475	1.75842e-10	0.489942	1.26694e-06	-0.506244	4.85593e-07	-0.321708	0.00223993	0.599355	6.84905e-10
Zm.6977.1.S1_at	Zm.6977.1.S1_at	Zm.6977.1.S1_at	red	0.413527	6.21329e-05	-0.600205	6.38732e-10	-0.735938	3.13185e-16	0.636959	2.5356e-11	0.668732	1.07801e-12	-0.515192	2.80762e-07	-0.529153	1.15656e-07	0.623487	8.68957e-11
Zm.14501.4.S1_x_at	Zm.14501.4.S1_x_at	Zm.14501.4.S1_x_at	red	0.406789	8.39056e-05	-0.564388	1.02323e-08	-0.861332	5.05803e-27	0.612707	2.23309e-10	0.521189	1.92757e-07	-0.497709	8.07247e-07	-0.413877	6.11602e-05	0.502018	6.25626e-07
Zm.3529.1.A1_a_at	Zm.3529.1.A1_a_at	Zm.3529.1.A1_a_at	red	0.404497	9.27983e-05	-0.506212	4.86535e-07	-0.752141	3.00404e-17	0.43332	2.47548e-05	0.575537	4.47143e-09	-0.595537	9.34836e-10	-0.432272	2.60288e-05	0.382179	0.000238392
Zm.9343.1.A1_at	Zm.9343.1.A1_at	Zm.9343.1.A1_at	red	-0.398775	0.000118953	0.564158	1.04053e-08	0.763523	5.18152e-18	-0.545134	3.98533e-08	-0.460368	6.39207e-06	0.570111	6.71567e-09	0.489973	1.26471e-06	-0.483264	1.85039e-06
Zm.14649.1.A1_at	Zm.14649.1.A1_at	Zm.14649.1.A1_at	red	-0.390966	0.00016574	0.549745	2.90021e-08	0.758124	1.20704e-17	-0.677926	4.01725e-13	-0.373513	0.00033784	0.443377	1.51647e-05	0.452336	9.67157e-06	-0.525234	1.48949e-07
Zm.5691.1.A1_at	Zm.5691.1.A1_at	Zm.5691.1.A1_at	red	-0.377251	0.000291015	0.468757	4.10086e-06	0.796094	1.86773e-20	-0.588557	1.63378e-09	-0.426239	3.46352e-05	0.310357	0.00325247	0.108309	0.315155	-0.531848	9.70083e-08
ZmAffx.693.1.A1_at	ZmAffx.693.1.A1_at	ZmAffx.693.1.A1_at	red	-0.37716	0.000292079	0.558824	1.52916e-08	0.769185	2.08288e-18	-0.466149	4.7135e-06	-0.459632	6.64234e-06	0.468222	4.22017e-06	0.229291	0.0316424	-0.412285	6.57041e-05
Zm.6006.1.A1_at	Zm.6006.1.A1_at	Zm.6006.1.A1_at	red	0.37707	0.00029314	-0.499653	7.19887e-07	-0.72769	9.68229e-16	0.577465	3.86268e-09	0.500709	6.76255e-07	-0.36237	0.000521564	-0.246547	0.0205792	0.635641	2.86782e-11
Zm.13733.1.S1_at	Zm.13733.1.S1_at	Zm.13733.1.S1_at	red	-0.373938	0.000332186	0.409644	7.39347e-05	0.727566	9.84518e-16	-0.485457	1.6354e-06	-0.378367	0.00027824	0.338147	0.00127199	0.119008	0.269435	-0.287765	0.0065551
Zm.4870.2.S1_a_at	Zm.4870.2.S1_a_at	Zm.4870.2.S1_a_at	red	0.361554	0.000538075	-0.510933	3.65117e-07	-0.726893	1.07737e-15	0.595382	9.46646e-10	0.483119	1.86545e-06	-0.4642	5.22662e-06	-0.363583	0.000497844	0.682473	2.43321e-13
ZmAffx.155.1.A1_at	ZmAffx.155.1.A1_at	ZmAffx.155.1.A1_at	red	-0.359722	0.000576931	0.500967	6.65976e-07	0.692412	7.87601e-14	-0.607735	3.41031e-10	-0.326612	0.00189809	0.238624	0.0251604	0.236046	0.0268262	-0.33034	0.00167058
Zm.17944.1.A1_at	Zm.17944.1.A1_at	Zm.17944.1.A1_at	red	0.350229	0.000822611	-0.453366	9.17679e-06	-0.714603	5.34705e-15	0.618239	1.38201e-10	0.412451	6.52161e-05	-0.404733	9.18448e-05	-0.395013	0.000139707	0.431738	2.67014e-05
Zm.768.1.A1_at	Zm.768.1.A1_at	Zm.768.1.A1_at	red	-0.349877	0.000833309	0.398242	0.000121711	0.637626	2.38194e-11	-0.312002	0.00308405	-0.267572	0.0117258	0.370115	0.000386319	0.221836	0.0377826	-0.202614	0.058331
Zm.2331.1.S1_x_at	Zm.2331.1.S1_x_at	Zm.2331.1.S1_x_at	turquoise	0.537525	6.66473e-08	-0.637546	2.39976e-11	-0.66048	2.5389e-12	0.527482	1.28885e-07	0.707037	1.37588e-14	-0.625634	7.16898e-11	-0.585053	2.15168e-09	0.622444	9.53544e-11
Zm.2968.1.A1_at	Zm.2968.1.A1_at	Zm.2968.1.A1_at	turquoise	0.511762	3.47012e-07	-0.714697	5.28355e-15	-0.51338	3.1409e-07	0.589938	1.46452e-09	0.840791	1.22043e-24	-0.704213	1.9429e-14	-0.692951	7.39905e-14	0.69125	9.00739e-14
Zm.10304.1.S1_at	Zm.10304.1.S1_at	Zm.10304.1.S1_at	turquoise	0.492655	1.08374e-06	-0.616661	1.58627e-10	-0.358898	0.000595236	0.545844	3.79622e-08	0.660911	2.42949e-12	-0.51166	3.49187e-07	-0.739217	1.97635e-16	0.480899	2.11197e-06
Zm.9255.1.S1_at	Zm.9255.1.S1_at	Zm.9255.1.S1_at	turquoise	0.472745	3.30707e-06	-0.655074	4.38715e-12	-0.684347	1.97375e-13	0.678185	3.9053e-13	0.843321	6.4828e-25	-0.58535	2.10223e-09	-0.447807	1.21603e-05	0.819194	1.78882e-22
Zm.10152.1.A1_at	Zm.10152.1.A1_at	Zm.10152.1.A1_at	turquoise	0.456935	7.63979e-06	-0.622292	9.66464e-11	-0.448971	1.14685e-05	0.520677	1.99101e-07	0.622131	9.80387e-11	-0.421145	4.38989e-05	-0.531069	1.02082e-07	0.417312	5.23378e-05
Zm.8571.1.A1_at	Zm.8571.1.A1_at	Zm.8571.1.A1_at	turquoise	0.456349	7.87434e-06	-0.679298	3.45656e-13	-0.356138	0.000660457	0.569837	6.85379e-09	0.787569	8.9507e-20	-0.556727	1.77585e-08	-0.519123	2.196e-07	0.655364	4.26152e-12
Zm.16431.1.S1_at	Zm.16431.1.S1_at	Zm.16431.1.S1_at	turquoise	0.451514	1.00844e-05	-0.608328	3.2437e-10	-0.425972	3.50711e-05	0.574558	4.81444e-09	0.673631	6.39903e-13	-0.566135	9.00509e-09	-0.54809	3.25257e-08	0.441225	1.68631e-05
Zm.8822.2.A1_at	Zm.8822.2.A1_at	Zm.8822.2.A1_at	turquoise	0.445283	1.37957e-05	-0.696103	5.12065e-14	-0.427422	3.27621e-05	0.425272	3.62388e-05	0.696044	5.15651e-14	-0.598938	7.0871e-10	-0.509558	3.97151e-07	0.436685	2.10473e-05
Zm.7031.1.A1_at	Zm.7031.1.A1_at	Zm.7031.1.A1_at	turquoise	0.442491	1.58435e-05	-0.665128	1.57237e-12	-0.428695	3.08523e-05	0.495374	9.25497e-07	0.775979	6.73927e-19	-0.606242	3.86732e-10	-0.368188	0.000416557	0.504708	5.32659e-07
Zm.9991.1.S1_at	Zm.9991.1.S1_at	Zm.9991.1.S1_at	turquoise	0.441243	1.68487e-05	-0.667341	1.24788e-12	-0.572056	5.80936e-09	0.661986	2.17596e-12	0.852815	5.44137e-26	-0.542482	4.77447e-08	-0.327781	0.00182389	0.751011	3.55815e-17
Zm.6779.2.S1_s_at	Zm.6779.2.S1_s_at	Zm.6779.2.S1_s_at	turquoise	0.441166	1.69127e-05	-0.622456	9.52486e-11	-0.352275	0.000762747	0.503217	5.82432e-07	0.610115	2.78718e-10	-0.526057	1.41277e-07	-0.485639	1.61866e-06	0.62308	9.01078e-11
Zm.1449.2.S1_a_at	Zm.1449.2.S1_a_at	Zm.1449.2.S1_a_at	turquoise	0.439852	1.80381e-05	-0.52931	1.14485e-07	-0.44794	1.20792e-05	0.517068	2.49783e-07	0.817573	2.53187e-22	-0.596829	8.41834e-10	-0.492312	1.10547e-06	0.619683	1.21737e-10
Zm.18014.1.A1_s_at	Zm.18014.1.A1_s_at	Zm.18014.1.A1_s_at	turquoise	0.437949	1.97943e-05	-0.603585	4.82905e-10	-0.580206	3.13208e-09	0.598483	7.35616e-10	0.877553	3.427e-29	-0.59263	1.18149e-09	-0.421663	4.28603e-05	0.686746	1.50641e-13
Zm.275.1.S1_a_at	Zm.275.1.S1_a_at	Zm.275.1.S1_a_at	turquoise	0.433415	2.46425e-05	-0.581976	2.7328e-09	-0.406469	8.50985e-05	0.577228	3.93308e-09	0.667255	1.25912e-12	-0.379964	0.000260859	-0.430045	2.8941e-05	0.341502	0.00112894
Zm.1595.1.S1_at	Zm.1595.1.S1_at	Zm.1595.1.S1_at	turquoise	0.432215	2.60994e-05	-0.472904	3.27859e-06	-0.417114	5.28115e-05	0.619698	1.21578e-10	0.630202	4.73817e-11	-0.261943	0.0136893	-0.395515	0.000136757	0.445817	1.34334e-05
Zm.17744.1.A1_at	Zm.17744.1.A1_at	Zm.17744.1.A1_at	turquoise	0.4307	2.80546e-05	-0.46118	6.12651e-06	-0.486532	1.53887e-06	0.558271	1.59083e-08	0.600108	6.4386e-10	-0.189154	0.0775594	-0.125791	0.242888	0.598285	7.47592e-10
Zm.1419.1.S1_at	Zm.1419.1.S1_at	Zm.1419.1.S1_at	turquoise	0.429598	2.95616e-05	-0.598431	7.38749e-10	-0.454299	8.74936e-06	0.593708	1.08351e-09	0.825384	4.59526e-23	-0.449799	1.09995e-05	-0.427311	3.29334e-05	0.538588	6.20745e-08
Zm.19076.1.A1_at	Zm.19076.1.A1_at	Zm.19076.1.A1_at	turquoise	0.426824	3.36963e-05	-0.595991	9.01061e-10	-0.39029	0.000170504	0.398121	0.000122345	0.779608	3.62899e-19	-0.660068	2.64804e-12	-0.355673	0.000672086	0.585303	2.10996e-09
Zm.5882.1.A1_at	Zm.5882.1.A1_at	Zm.5882.1.A1_at	turquoise	0.425225	3.63187e-05	-0.587786	1.73637e-09	-0.390661	0.000167878	0.540788	5.3542e-08	0.732404	5.10576e-16	-0.493497	1.03222e-06	-0.608761	3.12674e-10	0.474511	3.00387e-06
Zm.12651.1.S1_at	Zm.12651.1.S1_at	Zm.12651.1.S1_at	turquoise	-0.422216	4.17766e-05	0.595064	9.71261e-10	0.396339	0.00013204	-0.537901	6.49905e-08	-0.720532	2.49517e-15	0.449928	1.09281e-05	0.409685	7.38014e-05	-0.417718	5.13764e-05
Zm.5858.1.A1_at	Zm.5858.1.A1_at	Zm.5858.1.A1_at	turquoise	0.421841	4.25098e-05	-0.542318	4.82776e-08	-0.614306	1.94571e-10	0.524233	1.58812e-07	0.654815	4.50201e-12	-0.616609	1.59347e-10	-0.380529	0.000254947	0.565719	9.28435e-09
Zm.10167.1.A1_at	Zm.10167.1.A1_at	Zm.10167.1.A1_at	turquoise	0.416764	5.36613e-05	-0.649767	7.42446e-12	-0.489328	1.31233e-06	0.457132	7.56232e-06	0.86919	4.89096e-28	-0.7679	2.56731e-18	-0.511875	3.44616e-07	0.636831	2.56615e-11
Zm.7361.1.A1_at	Zm.7361.1.A1_at	Zm.7361.1.A1_at	turquoise	0.411954	6.66865e-05	-0.647651	9.13124e-12	-0.535129	7.81553e-08	0.590497	1.40086e-09	0.916669	5.18091e-36	-0.660823	2.45147e-12	-0.449324	1.12663e-05	0.721815	2.11019e-15
Zm.13228.1.S1_at	Zm.13228.1.S1_at	Zm.13228.1.S1_at	turquoise	0.407301	8.20307e-05	-0.611206	2.53959e-10	-0.557824	1.64241e-08	0.514496	2.9314e-07	0.798136	1.26911e-20	-0.671204	8.29564e-13	-0.527344	1.30033e-07	0.530884	1.03324e-07
Zm.3358.2.A1_at	Zm.3358.2.A1_at	Zm.3358.2.A1_at	turquoise	0.406182	8.6182e-05	-0.456777	7.70234e-06	-0.475982	2.77156e-06	0.440361	1.75946e-05	0.669541	9.89657e-13	-0.511465	3.534e-07	-0.445963	1.33359e-05	0.359449	0.000582938
Zm.7564.1.A1_at	Zm.7564.1.A1_at	Zm.7564.1.A1_at	turquoise	-0.403717	9.60204e-05	0.57117	6.20661e-09	0.577725	3.78688e-09	-0.553007	2.30953e-08	-0.64161	1.6341e-11	0.522286	1.79795e-07	0.393251	0.000150537	-0.660423	2.55392e-12
Zm.19112.1.A1_at	Zm.19112.1.A1_at	Zm.19112.1.A1_at	turquoise	0.401819	0.000104295	-0.55391	2.16741e-08	-0.32081	0.0023082	0.467748	4.32836e-06	0.718384	3.29613e-15	-0.512561	3.30363e-07	-0.495827	9.01362e-07	0.523172	1.69945e-07
Zm.13737.2.S1_at	Zm.13737.2.S1_at	Zm.13737.2.S1_at	turquoise	0.398121	0.000122343	-0.529106	1.16009e-07	-0.375784	0.00030863	0.49889	7.53049e-07	0.761047	7.65702e-18	-0.566067	9.05012e-09	-0.475766	2.80458e-06	0.587773	1.73812e-09
Zm.16320.1.S1_at	Zm.16320.1.S1_at	Zm.16320.1.S1_at	turquoise	0.397769	0.000124205	-0.620646	1.11821e-10	-0.377475	0.000288403	0.431117	2.75038e-05	0.660705	2.48123e-12	-0.563765	1.07069e-08	-0.543137	4.56693e-08	0.410742	7.04042e-05
Zm.1967.1.A1_at	Zm.1967.1.A1_at	Zm.1967.1.A1_at	turquoise	0.394974	0.000139944	-0.557655	1.66234e-08	-0.38782	0.000189001	0.448438	1.17805e-05	0.733884	4.16494e-16	-0.499532	7.25044e-07	-0.579137	3.39988e-09	0.48344	1.83215e-06
Zm.9554.1.A1_at	Zm.9554.1.A1_at	Zm.9554.1.A1_at	turquoise	0.394312	0.000143931	-0.479125	2.33065e-06	-0.414721	5.88733e-05	0.469506	3.93915e-06	0.649233	7.82401e-12	-0.351263	0.000791832	-0.33983	0.00119831	0.514283	2.97043e-07
Zm.16353.1.S1_at	Zm.16353.1.S1_at	Zm.16353.1.S1_at	turquoise	0.393955	0.000146124	-0.571081	6.2478e-09	-0.257038	0.0156267	0.45802	7.22276e-06	0.694968	5.84967e-14	-0.45969	6.62218e-06	-0.476126	2.74975e-06	0.376139	0.000304275
Zm.9218.1.A1_at	Zm.9218.1.A1_at	Zm.9218.1.A1_at	turquoise	0.393027	0.000151971	-0.567068	8.40898e-09	-0.502821	5.96404e-07	0.637641	2.3786e-11	0.800581	7.94315e-21	-0.515927	2.68216e-07	-0.389576	0.000175673	0.542826	4.66421e-08
Zm.3778.1.S1_at	Zm.3778.1.S1_at	Zm.3778.1.S1_at	turquoise	0.391586	0.00016148	-0.612892	2.19786e-10	-0.394469	0.000142972	0.407956	7.96872e-05	0.756165	1.63165e-17	-0.639426	2.01031e-11	-0.35018	0.000824083	0.424619	3.73618e-05
Zm.2073.2.S1_a_at	Zm.2073.2.S1_a_at	Zm.2073.2.S1_a_at	turquoise	0.391577	0.000161544	-0.581514	2.83204e-09	-0.541324	5.16383e-08	0.510351	3.7835e-07	0.732378	5.12395e-16	-0.578651	3.52851e-09	-0.40839	7.81721e-05	0.748277	5.33923e-17
Zm.4838.1.A1_at	Zm.4838.1.A1_at	Zm.4838.1.A1_at	turquoise	0.390671	0.000167804	-0.492537	1.09116e-06	-0.394006	0.000145805	0.650999	6.5772e-12	0.777285	5.40112e-19	-0.3214	0.0022631	-0.321012	0.00229269	0.708708	1.11951e-14
Zm.12169.1.S1_at	Zm.12169.1.S1_at	Zm.12169.1.S1_at	turquoise	-0.38936	0.000177267	0.523524	1.66169e-07	0.363568	0.000498137	-0.264923	0.0126167	-0.692544	7.7567e-14	0.577513	3.84873e-09	0.24565	0.0210591	-0.386231	0.000201864
Zm.3431.1.A1_at	Zm.3431.1.A1_at	Zm.3431.1.A1_at	turquoise	-0.388823	0.000181277	0.542516	4.76356e-08	0.359187	0.000588754	-0.377094	0.000292857	-0.728284	8.93874e-16	0.530476	1.06116e-07	0.445809	1.34385e-05	-0.473094	3.2449e-06
Zm.393.1.S1_at	Zm.393.1.S1_at	Zm.393.1.S1_at	turquoise	-0.385257	0.000210138	0.534108	8.36089e-08	0.448707	1.16221e-05	-0.566723	8.6249e-09	-0.742445	1.24769e-16	0.43639	2.135e-05	0.253836	0.0170153	-0.579177	3.38955e-09
Zm.12004.1.S1_at	Zm.12004.1.S1_at	Zm.12004.1.S1_at	turquoise	0.38337	0.000227068	-0.491617	1.15067e-06	-0.201877	0.0592731	0.276395	0.00914099	0.707434	1.31033e-14	-0.479996	2.22072e-06	-0.482278	1.95553e-06	0.477414	2.56174e-06
Zm.15542.1.S1_at	Zm.15542.1.S1_at	Zm.15542.1.S1_at	turquoise	0.382154	0.000238636	-0.611286	2.52217e-10	-0.358185	0.000611491	0.450232	1.07614e-05	0.726826	1.08705e-15	-0.622513	9.47722e-11	-0.554919	2.01854e-08	0.603862	4.71886e-10
Zm.359.1.S1_at	Zm.359.1.S1_at	Zm.359.1.S1_at	turquoise	0.381904	0.000241088	-0.539999	5.64645e-08	-0.508265	4.29653e-07	0.528318	1.22098e-07	0.689565	1.09299e-13	-0.420985	4.42239e-05	-0.364193	0.000486303	0.512059	3.4074e-07
Zm.15011.1.A1_at	Zm.15011.1.A1_at	Zm.15011.1.A1_at	turquoise	0.38095	0.000250623	-0.590751	1.37284e-09	-0.382789	0.000232537	0.497428	8.20714e-07	0.725601	1.28017e-15	-0.616417	1.6202e-10	-0.537719	6.57867e-08	0.491218	1.17745e-06
Zm.9289.1.A1_at	Zm.9289.1.A1_at	Zm.9289.1.A1_at	turquoise	0.37999	0.000260582	-0.545562	3.87034e-08	-0.607376	3.51518e-10	0.462801	5.62674e-06	0.753198	2.56197e-17	-0.688512	1.23268e-13	-0.370917	0.000374328	0.501613	6.40894e-07
Zm.2315.1.A1_at	Zm.2315.1.A1_at	Zm.2315.1.A1_at	turquoise	-0.379913	0.000261391	0.592643	1.18025e-09	0.507598	4.4742e-07	-0.525488	1.46539e-07	-0.71207	7.36231e-15	0.554973	2.01091e-08	0.500261	6.94447e-07	-0.584581	2.23237e-09
ZmAffx.723.1.A1_at	ZmAffx.723.1.A1_at	ZmAffx.723.1.A1_at	turquoise	-0.379636	0.000264338	0.531009	1.02484e-07	0.484928	1.68501e-06	-0.425245	3.6285e-05	-0.720083	2.64507e-15	0.588183	1.68287e-09	0.327931	0.00181457	-0.352836	0.000747045
Zm.1011.1.S1_at	Zm.1011.1.S1_at	Zm.1011.1.S1_at	turquoise	0.379109	0.000270034	-0.509886	3.89272e-07	-0.618511	1.34939e-10	0.554562	2.07006e-08	0.690771	9.5181e-14	-0.457126	7.56447e-06	-0.54944	2.96225e-08	0.550662	2.72108e-08
Zm.16074.1.A1_at	Zm.16074.1.A1_at	Zm.16074.1.A1_at	turquoise	0.377732	0.000285441	-0.628272	5.64902e-11	-0.598873	7.12506e-10	0.457413	7.45342e-06	0.684514	1.93719e-13	-0.720051	2.65623e-15	-0.429671	2.94601e-05	0.553885	2.17128e-08
Zm.16498.1.S1_a_at	Zm.16498.1.S1_a_at	Zm.16498.1.S1_a_at	turquoise	-0.377416	0.000289087	0.516169	2.642e-07	0.487754	1.43562e-06	-0.496066	8.8887e-07	-0.729487	7.5979e-16	0.493323	1.04266e-06	0.184652	0.0850208	-0.538681	6.16896e-08
Zm.3611.1.S1_at	Zm.3611.1.S1_at	Zm.3611.1.S1_at	turquoise	-0.376695	0.000297574	0.540671	5.39642e-08	0.32037	0.00234232	-0.427681	3.23654e-05	-0.652256	5.80857e-12	0.595489	9.38514e-10	0.478584	2.40152e-06	-0.576794	4.065e-09
Zm.7109.1.A1_at	Zm.7109.1.A1_at	Zm.7109.1.A1_at	turquoise	0.376579	0.00029896	-0.640018	1.90094e-11	-0.472227	3.40122e-06	0.49772	8.0675e-07	0.877075	4.01019e-29	-0.688346	1.25617e-13	-0.546344	3.66807e-08	0.635497	2.90661e-11
Zm.8772.1.A1_at	Zm.8772.1.A1_at	Zm.8772.1.A1_at	turquoise	0.376183	0.000303744	-0.550118	2.82603e-08	-0.475929	2.77957e-06	0.587153	1.82515e-09	0.843449	6.2766e-25	-0.554275	2.11239e-08	-0.38541	0.000208816	0.774124	9.20736e-19
Zm.4270.2.A1_a_at	Zm.4270.2.A1_a_at	Zm.4270.2.A1_a_at	turquoise	0.375512	0.000312004	-0.537453	6.69675e-08	-0.542999	4.60991e-08	0.543315	4.51178e-08	0.707064	1.37126e-14	-0.454013	8.87801e-06	-0.429894	2.915e-05	0.420688	4.48341e-05
Zm.1920.2.A1_x_at	Zm.1920.2.A1_x_at	Zm.1920.2.A1_x_at	turquoise	0.373041	0.000344222	-0.576518	4.15116e-09	-0.380714	0.000253041	0.413614	6.18898e-05	0.696322	4.99054e-14	-0.487063	1.49312e-06	-0.336101	0.00136711	0.365004	0.000471336
Zm.5925.1.A1_at	Zm.5925.1.A1_at	Zm.5925.1.A1_at	turquoise	-0.372831	0.000347095	0.551751	2.52186e-08	0.312767	0.00300838	-0.487204	1.48127e-06	-0.811065	9.87289e-22	0.511705	3.48227e-07	0.438225	1.953e-05	-0.58974	1.48775e-09
Zm.561.1.A1_at	Zm.561.1.A1_at	Zm.561.1.A1_at	turquoise	0.370966	0.000373609	-0.442577	1.57764e-05	-0.506704	4.72285e-07	0.496753	8.53808e-07	0.697586	4.29936e-14	-0.509373	4.01651e-07	-0.490923	1.19757e-06	0.519227	2.18161e-07
Zm.6715.1.S1_a_at	Zm.6715.1.S1_a_at	Zm.6715.1.S1_a_at	turquoise	0.3695	0.000395742	-0.548113	3.2473e-08	-0.496567	8.63206e-07	0.559359	1.47176e-08	0.774549	8.57392e-19	-0.592535	1.19053e-09	-0.480656	2.14071e-06	0.595942	9.0465e-10
Zm.4839.1.S1_at	Zm.4839.1.S1_at	Zm.4839.1.S1_at	turquoise	0.367949	0.000420462	-0.587334	1.79923e-09	-0.580919	2.96501e-09	0.473203	3.22579e-06	0.716355	4.2774e-15	-0.701596	2.66563e-14	-0.493205	1.04982e-06	0.762549	6.04531e-18
Zm.9908.1.A1_at	Zm.9908.1.A1_at	Zm.9908.1.A1_at	turquoise	-0.365667	0.000459405	0.426421	3.43406e-05	0.292619	0.00566454	-0.526425	1.37972e-07	-0.627984	5.79854e-11	0.283788	0.00737482	0.520507	2.01246e-07	-0.540028	5.63551e-08
Zm.8146.1.A1_at	Zm.8146.1.A1_at	Zm.8146.1.A1_at	turquoise	0.361963	0.000529731	-0.57077	6.39452e-09	-0.418222	5.02081e-05	0.677181	4.35748e-13	0.654297	4.74124e-12	-0.318917	0.00245825	-0.318616	0.00248294	0.565974	9.11199e-09
Zm.8548.1.A1_at	Zm.8548.1.A1_at	Zm.8548.1.A1_at	turquoise	0.360834	0.000553048	-0.565225	9.62594e-09	-0.539453	5.8573e-08	0.71835	3.31045e-15	0.744774	8.91458e-17	-0.370116	0.000386295	-0.259344	0.014688	0.614066	1.98644e-10
Zm.2418.1.S1_at	Zm.2418.1.S1_at	Zm.2418.1.S1_at	turquoise	-0.359553	0.000580649	0.491323	1.17035e-06	0.244757	0.0215465	-0.444196	1.45614e-05	-0.730072	7.01838e-16	0.417463	5.19793e-05	0.360993	0.000549716	-0.526477	1.37511e-07
Zm.16498.3.A1_x_at	Zm.16498.3.A1_x_at	Zm.16498.3.A1_x_at	turquoise	-0.356334	0.000655627	0.500253	6.94799e-07	0.529577	1.12515e-07	-0.518865	2.2318e-07	-0.734222	3.97446e-16	0.459372	6.73266e-06	0.100427	0.351867	-0.492997	1.06254e-06
Zm.13323.1.S1_at	Zm.13323.1.S1_at	Zm.13323.1.S1_at	turquoise	-0.356003	0.000663817	0.463311	5.47771e-06	0.372968	0.000345217	-0.36756	0.000426879	-0.686307	1.58314e-13	0.572243	5.72883e-09	0.454176	8.80424e-06	-0.558988	1.51137e-08
Zm.15771.1.S1_at	Zm.15771.1.S1_at	Zm.15771.1.S1_at	turquoise	0.354636	0.000698656	-0.586089	1.98406e-09	-0.523917	1.62049e-07	0.658604	3.07343e-12	0.89163	2.43804e-31	-0.60605	3.93002e-10	-0.487657	1.44358e-06	0.747009	6.43451e-17
Zm.6796.1.S1_at	Zm.6796.1.S1_at	Zm.6796.1.S1_at	turquoise	0.354272	0.000708199	-0.451658	1.00112e-05	-0.423954	3.85375e-05	0.411405	6.83453e-05	0.722191	2.00891e-15	-0.486108	1.57624e-06	-0.508563	4.21955e-07	0.521052	1.94426e-07
Zm.17181.1.S1_at	Zm.17181.1.S1_at	Zm.17181.1.S1_at	turquoise	0.354062	0.000713773	-0.576884	4.03726e-09	-0.490114	1.25453e-06	0.432241	2.60677e-05	0.673242	6.6718e-13	-0.624086	8.23689e-11	-0.442024	1.62134e-05	0.535222	7.76736e-08
[truncated: 61 more rows]

## Sheet: S4
source	Category	Term	Count	%	PValue	Genes	List Total	Pop Hits	Pop Total	Fold Enrichment	Bonferroni	Benjamini	FDR
[truncated: 33 more rows]

[truncated: 2 more sheets: S5, S6]
